# Supplementary material for: M. tuberculosis Reprograms Hematopoietic Stem Cells to Limit Myelopoiesis and Impair Trained Immunity
Source: Cell. 2020 Oct 29;183(3):752–770.e22. doi: 10.1016/j.cell.2020.09.062 (PMC7599081; doi:10.1016/j.cell.2020.09.062)
Supplement: Table S1. Bulk RNA-Seq Differential Gene Expression in HSCs and MPPs between Mtb and BCG, Related to Figure 2 [file mmc1.xlsx]

## Sheet: I. BCG effects @ HSCs
Gene	logFC_hsc_bcg	t_hsc_bcg	p_hsc_bcg	Fdr_hsc_bcg
Gnai3	-0.122729	-0.726161	0.473185	0.318897
Cdc45	0.319722	1.02582	0.312911	0.251333
Scml2	-1.40536	-2.02396	0.0516613	0.0815621
Narf	0.510401	2.50585	0.0176736	0.0415231
Cav2	-4.32662	-4.16545	0.000229995	0.00219054
Klf6	-0.844022	-2.51158	0.017438	0.0412014
Scmh1	-0.0976892	-0.336254	0.738944	0.410485
Cox5a	0.690533	2.04596	0.0493191	0.0792758
Fer	-0.57334	-1.01427	0.318303	0.254286
Xpo6	0.472063	2.84782	0.0077445	0.0238467
Tfe3	0.729024	2.27579	0.0299174	0.0577434
Axin2	0.613984	0.724925	0.473932	0.319174
Brat1	0.470587	1.55029	0.131217	0.1468
Gna12	0.288843	1.16176	0.254198	0.220653
Pih1d2	0.585212	0.397248	0.693905	0.396616
Dlat	0.687954	3.38594	0.00194154	0.00915617
Sdhd	0.751213	2.82246	0.00824637	0.0248924
Ccnd2	-0.367585	-2.13591	0.0406878	0.0710712
Gpr107	0.14531	0.382586	0.704636	0.400043
Drp2	-1.15537	-1.28774	0.207363	0.195519
Tspan32	-0.0158966	-0.0720482	0.943026	0.465356
Gmpr	-2.16738	-2.90772	0.00667075	0.0214705
Mid2	-1.98653	-2.14822	0.0396173	0.0696185
Trim25	0.0898146	0.571635	0.571689	0.356435
Dgke	0.0850937	0.219286	0.827864	0.436092
Scpep1	0.762388	1.39651	0.172477	0.173845
Mnt	-0.420537	-1.42268	0.16481	0.168908
Itgb2	0.632085	2.06118	0.0477544	0.0779705
Hddc2	0.689515	1.60439	0.118764	0.138388
Pemt	-1.72327	-1.90335	0.0663116	0.0957924
Clec10a	-0.0810038	-0.0655692	0.948142	0.466757
Alox12	-1.8436	-2.11248	0.0427961	0.0730678
Arvcf	-3.99364	-4.35322	0.000135559	0.00153429
Comt	-0.472046	-1.61042	0.117438	0.1374
Rtca	0.465047	1.13601	0.264655	0.225995
Dbt	-0.641427	-1.74588	0.0907314	0.11649
Dazap2	0.370681	2.40635	0.0222597	0.0478652
Mcts1	-0.054473	-0.129181	0.898049	0.454118
Rnf17	1.2586	1.01449	0.318198	0.254248
Trappc10	0.0713851	0.328696	0.744594	0.412288
Ccm2	-1.5045	-2.96858	0.00572455	0.0192321
Tbrg4	0.577297	2.45382	0.0199511	0.0447622
Mx1	-3.40994	-2.95997	0.00585026	0.0195876
Ndufa9	0.428635	1.7529	0.0894999	0.115596
Egfl6	1.52253	1.70802	0.0976242	0.121964
Lck	-2.69506	-1.94036	0.0614737	0.0915724
Galnt1	0.507786	3.88117	0.000507398	0.00371553
Mkrn2	-0.713914	-1.56878	0.126847	0.143764
Raf1	-0.0012236	-0.0057185	0.995474	0.479307
Sept1	-0.0698801	-0.194504	0.84705	0.441821
Pdgfb	-2.7825	-2.61764	0.0135674	0.0348195
Grasp	-4.29574	-4.134	0.000251183	0.00230207
Acvr1b	-2.35461	-3.40589	0.00184139	0.00883396
Tom1l2	-0.0256711	-0.0842237	0.93342	0.463046
Zfp385a	-0.0568052	-0.224059	0.824181	0.435326
Itga5	0.395655	1.79038	0.0831593	0.110525
Gabra2	-0.765972	-1.23411	0.226431	0.205826
Wdr77	-0.0622077	-0.303517	0.763523	0.418121
Adora3	2.09789	2.07621	0.046251	0.0766345
Atp5f1	0.0241981	0.120031	0.905233	0.456089
Sox9	-0.0884154	-0.121271	0.904259	0.455874
Hnrnpd	0.243045	1.77009	0.0865422	0.113435
Dynlt1c	-0.807114	-1.03647	0.307996	0.248859
C1d	-0.359729	-0.75439	0.456305	0.311884
Gm2a	-0.970321	-2.24308	0.0321762	0.0607252
Krit1	0.0159627	0.0663632	0.947515	0.466584
Clcn4-2	-0.507301	-1.533	0.135415	0.149464
Hk2	-0.623088	-1.24732	0.221616	0.203429
Myo18a	-0.166697	-0.823021	0.416779	0.296701
Haao	1.08271	1.00615	0.322128	0.255462
Cd52	-1.71996	-1.35722	0.184505	0.181573
Abhd15	-1.45802	-1.46791	0.152199	0.160454
Loxl3	-1.01494	-0.877734	0.386837	0.284736
Kat2b	-0.222035	-0.886994	0.381909	0.282536
Rab5b	-0.86481	-2.77391	0.00929323	0.0269632
Aire	-0.130449	-0.130905	0.896696	0.454025
Icosl	-1.21763	-0.903203	0.37338	0.279107
Spg7	0.798845	3.00585	0.00520934	0.0180742
Rpl13	0.15378	0.93605	0.356479	0.271236
Chmp1a	-0.500618	-1.17525	0.248837	0.217415
Rpa1	0.334282	1.87578	0.0701258	0.0994614
Serpinf1	-5.29244	-5.85755	1.83808e-06	7.93625e-05
Tubgcp3	-0.286752	-1.21775	0.232504	0.208881
Polr3d	0.435884	1.21034	0.23529	0.21035
Tcf7	0.319638	0.220791	0.826702	0.43581
Ddx3x	0.402217	2.81562	0.00838679	0.0251599
Il12rb1	0.542367	0.64568	0.523235	0.338011
Usp32	-0.24665	-0.89735	0.376446	0.280416
Txnrd3	-0.163445	-0.315699	0.754346	0.415045
Znf512b	-0.559443	-2.60467	0.0139937	0.0355138
Dnajc5	0.0639778	0.290251	0.773556	0.42069
Tpd52l2	0.0156603	0.0512151	0.959483	0.469368
Fmr1	0.392935	2.01383	0.0527723	0.0827781
Bcl11a	0.306012	1.98642	0.0558834	0.0862549
Pxmp4	-0.28075	-0.732678	0.469256	0.317534
Dlg3	-1.13463	-3.1628	0.00348418	0.0137687
Gnb1l	-2.93432	-2.8639	0.00744136	0.0231827
Smarcb1	0.351774	1.6704	0.104902	0.128018
Hip1r	-0.683393	-2.12003	0.0421062	0.0723774
Nsun5	-0.0157434	-0.031467	0.975099	0.473601
Top1mt	-0.357546	-0.822365	0.417147	0.296814
Hoxa10	-3.37638	-3.81813	0.000603619	0.00420864
Mmp14	2.08161	3.11184	0.00397369	0.0150609
Slc7a7	0.488588	0.645126	0.523589	0.338165
Oxa1l	0.636527	2.68859	0.0114399	0.0310148
Heatr6	-0.289404	-0.904984	0.372451	0.278866
Ccl3	-1.91542	-1.35662	0.184696	0.181699
Icam4	0.93338	1.06187	0.296494	0.24379
Ilf2	0.190987	0.86985	0.391065	0.286401
Chtop	-0.190871	-0.959158	0.344897	0.265879
Snapin	-0.132259	-0.290352	0.77348	0.42069
S100a6	-2.9775	-2.2123	0.0344405	0.0636298
Icam2	0.124336	0.336946	0.738427	0.410344
Mapk7	-2.00789	-3.38783	0.00193184	0.00912516
Sec24b	-0.669817	-3.4971	0.00144358	0.00750902
N4bp3	-2.0769	-1.97285	0.0574831	0.0877356
Rmnd5b	-0.35351	-0.926954	0.361108	0.273642
Nhp2	0.82846	2.68095	0.0116532	0.0314031
Vps9d1	0.0551344	0.112833	0.91089	0.457184
Zfp276	0.128445	0.288537	0.774855	0.421122
Mfsd10	-0.478429	-1.12984	0.267207	0.227342
Luzp1	0.216919	0.50496	0.617156	0.37244
Kctd10	-0.386151	-1.08727	0.285295	0.237598
Poldip2	0.212787	0.757375	0.454541	0.311289
Ift20	0.56217	1.51279	0.140456	0.152971
Pcbp3	-0.104302	-0.221848	0.825887	0.435653
Lgals9	1.89721	12.6723	8.40714e-14	8.56702e-11
Araf	-0.0166292	-0.0681695	0.946088	0.466157
Cfp	-1.14989	-0.786929	0.437296	0.304715
Uxt	0.452911	0.906234	0.371799	0.278542
Cnnm3	-0.407388	-1.01122	0.319733	0.254791
Lman2l	-0.644154	-1.73918	0.0919203	0.117316
Mcm3ap	0.458426	2.06906	0.0469608	0.0772156
Pcnt	0.141829	0.90618	0.371827	0.278542
Mxd1	0.172868	0.42523	0.673605	0.389946
Gmcl1	0.350743	1.1363	0.264533	0.225957
Snrnp27	0.990543	2.14155	0.0401944	0.0704424
Ocrl	0.198344	1.00272	0.323754	0.256272
Calm1	0.136117	0.814696	0.421458	0.298751
Agpat3	-0.490434	-1.32439	0.195052	0.188203
Slc26a3	-3.14168	-3.11903	0.00390089	0.0148909
Sema6b	-0.398041	-0.443383	0.660567	0.385769
Uhrf1	0.0975513	0.58838	0.560538	0.351853
Dpp9	0.364611	1.42559	0.163974	0.168331
Ramp2	-2.38132	-1.57611	0.125146	0.142836
Lsr	-2.67448	-2.10604	0.0433925	0.0738051
Gramd1a	-0.687967	-2.47636	0.0189331	0.0433839
Hpn	4.51328	4.06683	0.00030306	0.00259398
Sp1	-0.200297	-1.48481	0.147689	0.157493
Itgb7	1.33996	2.25802	0.0311267	0.0593696
Myg1	0.621273	0.986153	0.331689	0.259688
Rarg	-3.28298	-3.80617	0.000623787	0.00430803
Pfdn5	0.12147	0.378885	0.707354	0.401047
Rrp15	-0.0648776	-0.18439	0.854908	0.443593
Rnd2	-2.27982	-2.39365	0.0229173	0.048717
Srr	-0.434294	-0.898227	0.375985	0.280322
Fbxo9	-0.088964	-0.417232	0.679383	0.391812
Ccdc132	0.113661	0.450023	0.655824	0.384161
Hars	1.32704	4.70125	5.04269e-05	0.000800906
Zmat2	0.124527	0.544751	0.58982	0.363002
Ube2c	0.605672	2.13307	0.0409384	0.0712559
Smg5	0.351903	1.6971	0.0996932	0.123744
Cct3	0.432263	3.0764	0.004352	0.0160451
Glmp	0.268651	0.724756	0.474034	0.319174
Mef2d	-0.417477	-2.12187	0.0419402	0.0722331
Snd1	0.260794	1.45311	0.156238	0.16306
Col18a1	-3.75144	-4.48764	9.26338e-05	0.00116873
Slc19a1	0.79115	2.4229	0.0214283	0.0468132
Kpnb1	0.129118	1.18174	0.246289	0.216383
Npepps	0.344628	1.31572	0.19791	0.189887
Mrpl10	0.0894139	0.242899	0.809683	0.431467
Cyp51	-0.163594	-0.388174	0.700539	0.398811
Tcf25	-0.211931	-1.27423	0.212047	0.198013
Tubb6	-2.14438	-2.02804	0.0512199	0.0812172
Def8	-0.510853	-2.53312	0.0165779	0.0398313
Nkx2-1	-0.250091	-0.290712	0.773207	0.420658
Pax9	2.9733	2.13797	0.0405073	0.070839
Foxm1	0.373682	1.53094	0.13592	0.149851
Itfg2	0.381198	0.737314	0.466473	0.316275
Nrip2	-3.44198	-3.13503	0.00374331	0.0145075
Tulp3	1.00842	1.58263	0.12365	0.141832
Gtf2h4	-0.0659211	-0.140023	0.889547	0.452528
Tubb5	0.208122	1.62775	0.113696	0.134577
Ell2	0.821769	2.9232	0.00641708	0.0209197
Jup	-3.45927	-3.894	0.000489736	0.00364875
Fkbp10	-2.79349	-2.95598	0.00590947	0.0197396
Nom1	0.205263	1.0106	0.320026	0.2548
Ergic1	-0.231699	-1.02906	0.311409	0.250679
Acap1	-0.151172	-0.844341	0.404945	0.291692
Ifrd1	0.373208	0.994267	0.327787	0.257984
Stk38l	0.573273	0.759798	0.453112	0.310947
Brpf1	0.505659	2.34182	0.0257886	0.0524123
Akr1b3	-0.0399373	-0.147675	0.883555	0.450887
Gstt3	-0.92443	-1.18775	0.243947	0.215161
Ddt	-0.562478	-0.769912	0.447177	0.308686
Ddx18	0.593815	2.39913	0.022631	0.0483022
Ubl3	-1.53811	-3.31753	0.00232622	0.0103823
Gramd3	-2.55935	-1.85566	0.0730277	0.101835
Eef1e1	1.20476	2.69516	0.0112593	0.0307203
Akt1	-0.471911	-2.06531	0.0473366	0.077549
Cldn15	0.677829	0.497482	0.622358	0.374017
Il16	-1.97498	-5.27775	9.67055e-06	0.000258571
Tcirg1	-0.521272	-1.41786	0.1662	0.169653
Naglu	-1.07383	-1.52899	0.136403	0.150072
Coasy	0.387027	0.893555	0.378441	0.281112
Smo	-0.644688	-2.83494	0.00799574	0.0243247
Tspan33	0.338886	0.691183	0.494592	0.327501
Crnkl1	0.664661	3.00352	0.00524026	0.0181101
Rin2	-3.93641	-4.18489	0.000217788	0.00212997
Chordc1	0.323855	1.43406	0.16156	0.166852
Rtcb	-0.0187557	-0.0771027	0.939037	0.464095
Pwp1	-0.222222	-0.770817	0.446648	0.30854
Fbxo7	0.218318	0.692083	0.494035	0.327272
Capns1	-0.66413	-3.69624	0.000842674	0.00533317
Evx2	2.44949	1.75881	0.0884731	0.114821
Clpb	-0.15976	-0.54023	0.592897	0.364043
Sept7	-0.081566	-0.451452	0.654805	0.383717
Zdhhc4	-0.0693229	-0.15781	0.875629	0.449211
Rac1	0.0759639	0.459061	0.649391	0.382346
Nup214	0.256983	1.26658	0.214736	0.199184
Cpa3	0.510929	0.595897	0.555568	0.349891
Ltbp1	-0.134213	-0.32262	0.749148	0.413555
Ugp2	-0.69179	-1.47061	0.15147	0.159975
Trmt1	0.197506	0.711459	0.482117	0.322853
Nacc1	0.204629	1.02922	0.311336	0.250679
Nfix	-0.147733	-0.784425	0.438741	0.305394
Slc1a5	-0.136385	-0.522271	0.605192	0.36861
Uba1	0.157682	1.13838	0.263677	0.225524
Vwf	-0.689023	-3.76827	0.000692132	0.00463719
Siae	-0.719774	-1.90722	0.0657906	0.0953257
Vsig2	-2.03645	-2.24111	0.0323173	0.0608836
Esam	-2.97227	-5.19731	1.21813e-05	0.000295848
Fam50a	-0.0932653	-0.266981	0.791251	0.426422
Emd	-0.248011	-0.68029	0.501368	0.330256
Taco1	0.530226	0.731838	0.469762	0.317765
Grik3	-0.721422	-1.10778	0.276472	0.232342
Gria3	-2.68141	-3.15876	0.00352077	0.0138851
Sipa1l2	-1.28688	-0.950377	0.349268	0.268015
Ap4e1	-0.353494	-0.960211	0.344376	0.26573
Blvra	0.554325	1.02504	0.313272	0.251484
Pdzd4	-1.51361	-1.20855	0.235968	0.210826
Srpk3	-1.51332	-1.43442	0.161459	0.166778
Idh3g	0.0419525	0.207813	0.836733	0.43894
Ssr4	0.738983	2.56304	0.015448	0.0378976
Bcap31	-0.322763	-1.5843	0.123269	0.141581
Fam98a	0.12845	0.473845	0.63893	0.379599
Kmt2a	-0.0873769	-0.644569	0.523946	0.338358
Ift46	0.3338	0.810932	0.423584	0.299454
Trappc6a	0.177034	0.306714	0.761111	0.417192
Supt6	0.155523	1.01044	0.320102	0.254822
Spag5	0.337392	1.4828	0.148219	0.157797
Unc119	-0.181799	-0.528321	0.601037	0.367307
Rab34	-1.40397	-1.19963	0.239366	0.212688
Sdf2	-0.397356	-0.874941	0.388332	0.285224
Ccne1	1.69913	3.30425	0.00240895	0.0106214
Bbc3	-0.542143	-0.675786	0.504185	0.33136
Mybpc3	0.551744	0.404541	0.688591	0.39493
Psmc3	0.0525831	0.238293	0.813221	0.432592
Acp2	-0.355766	-0.953198	0.34786	0.267321
Slc39a13	-1.67678	-1.7432	0.0912062	0.11686
Celf2	-0.331186	-2.03434	0.0505449	0.0805909
Ddb2	-1.15777	-1.83027	0.0768344	0.105205
Spi1	-2.56287	-3.46083	0.00159067	0.00799295
Sf3a1	0.00335487	0.0214627	0.983014	0.475662
Stat6	-0.0592435	-0.266848	0.791352	0.42643
Napsa	0.0743239	0.11673	0.907826	0.456235
Vrk3	-1.07702	-2.42229	0.0214584	0.0468458
Smg9	0.287235	0.78879	0.436223	0.304406
Paxip1	-0.0520855	-0.231158	0.81871	0.434188
Rmnd5a	-1.01202	-4.97952	2.27482e-05	0.000460923
Mov10	-0.192647	-0.802205	0.428539	0.301315
Tead3	-4.41365	-4.33647	0.000142127	0.00158705
Ppard	-1.01886	-1.6253	0.114219	0.134963
Def6	-0.718428	-2.79172	0.00889565	0.026294
Peg3	-5.06893	-4.02624	0.000339357	0.00279686
Metrn	0.569987	0.65898	0.514772	0.334918
Lmf1	-0.365857	-0.976467	0.336388	0.261702
Narfl	-0.190709	-0.331373	0.742592	0.411687
Angptl4	0.526461	0.971189	0.338968	0.26309
Dbf4	0.393143	1.49119	0.146012	0.156373
Daxx	0.309414	1.12907	0.267526	0.227514
Cd320	0.967513	1.12616	0.268735	0.22819
Ipo4	0.21915	0.726971	0.472696	0.318788
Tm9sf1	0.156547	0.583651	0.563676	0.353336
Rec8	0.152798	0.36245	0.719474	0.404838
Irf9	-0.0546664	-0.234945	0.815796	0.433467
Gmpr2	-0.529121	-1.17546	0.248757	0.217396
Mdp1	0.142314	0.309362	0.759115	0.41649
Dhrs1	-2.76414	-3.72347	0.000782352	0.00508022
Ncan	1.44564	1.30163	0.202629	0.192644
Tmem161a	0.265282	0.57652	0.568424	0.355113
Armc6	0.197592	0.293432	0.771147	0.420204
2310045N01Rik	0.00710648	0.0156911	0.987581	0.477123
Slc25a42	0.366316	0.686868	0.49727	0.328631
Snx9	0.591923	2.08988	0.0449213	0.075366
Ranbp3	-0.0273348	-0.0925905	0.926824	0.461168
Ndufa11	0.718003	1.35051	0.186625	0.182826
Nr2f6	-1.09668	-0.943299	0.352818	0.269462
Use1	0.0194382	0.0711841	0.943708	0.465574
Ocel1	-1.38338	-2.73392	0.0102476	0.0287173
Dyrk1b	0.0545176	0.103712	0.918065	0.459102
Braf	-0.221186	-1.02526	0.313169	0.25147
Ndufb2	-0.0777212	-0.179441	0.858759	0.444684
Hltf	0.196393	0.742468	0.46339	0.315101
Prpf6	-0.573945	-2.27557	0.0299321	0.0577526
Rgs19	-1.08982	-2.57714	0.0149406	0.0370424
Rgs20	0.217732	0.256776	0.799047	0.428728
Snrpd1	0.460881	2.01679	0.0524459	0.0824213
Tchp	0.167216	0.432531	0.668348	0.388291
Tiam1	0.123968	0.496719	0.622889	0.374227
Tsc2	0.209397	0.859555	0.39663	0.288623
Slc9a3r2	-4.28561	-4.46359	9.91753e-05	0.00123258
Puf60	0.105805	0.499504	0.620949	0.373716
Golga2	0.0172304	0.0604024	0.952223	0.467756
Uck1	0.865366	1.90413	0.0662062	0.0957588
Scin	0.532446	1.19651	0.240565	0.213493
Ikzf4	-4.28651	-3.74374	0.000740197	0.00485869
Mien1	-1.08928	-1.42133	0.165199	0.169082
Axl	-0.968519	-1.35918	0.183891	0.181152
Tgfb1	0.0323132	0.166486	0.868855	0.447508
Ccdc97	-0.939857	-3.12593	0.00383223	0.0147055
Zfp40	-0.679793	-1.21412	0.233865	0.209654
Akap8l	-0.749727	-2.07134	0.0467341	0.0769929
Shh	-2.57008	-2.55937	0.0155829	0.0381001
Pdcd2l	-1.24277	-1.68397	0.102227	0.126003
Gtf2f1	0.641683	2.4073	0.0222109	0.0478258
Clpp	0.236673	0.534065	0.597104	0.365709
Alkbh7	-2.65567	-2.45292	0.0199925	0.044769
Dennd1c	-3.90481	-4.14742	0.000241913	0.00225252
Med6	0.879801	1.22105	0.231268	0.208309
Lcp2	-0.901039	-3.52544	0.00133785	0.00723328
Cse1l	0.410887	2.08248	0.045637	0.0761123
Naa20	-0.0836912	-0.187741	0.852303	0.44304
Prkra	0.41753	1.11567	0.273135	0.230634
Fkbp7	-4.47934	-3.82387	0.000594172	0.00416269
Plekha3	0.0972241	0.253359	0.801663	0.429406
Ykt6	-0.78919	-1.66965	0.105052	0.128077
Baz1b	0.071716	0.544936	0.589695	0.362963
Pex6	0.266765	0.705597	0.485705	0.324372
Mrpl2	-0.198704	-0.423575	0.674799	0.390327
Mea1	-0.489223	-0.894804	0.377784	0.280997
Grin2d	0.157343	0.103132	0.918522	0.459212
Kdelr1	-0.255096	-0.850352	0.401646	0.290501
Tmem143	-0.352064	-0.771192	0.446429	0.308425
Ggct	0.0901961	0.151759	0.88036	0.450212
Jag2	-1.49109	-1.48773	0.146921	0.156933
Btbd6	-0.207899	-0.442682	0.661068	0.385907
Nudt14	-0.546701	-0.67442	0.505041	0.331736
Epdr1	0.962622	2.6521	0.0124919	0.0329624
Flii	-0.243137	-1.14618	0.260487	0.223945
Top3a	0.236538	0.698032	0.490358	0.32609
Atg4d	0.520625	0.839698	0.407504	0.292848
Qtrt1	-0.345416	-0.49426	0.624606	0.374634
Hdgfrp2	0.160416	0.677032	0.503404	0.331108
Chaf1a	0.209032	0.914941	0.367282	0.276737
Adprh	-0.177272	-0.47578	0.637565	0.379097
Tmem39a	-0.490224	-0.813603	0.422075	0.298934
Timmdc1	-0.995537	-1.48558	0.147484	0.157361
Mcm2	0.234553	1.38215	0.176798	0.176478
Tpra1	-0.780274	-1.38536	0.175825	0.175973
Nab1	0.205889	1.28021	0.209964	0.19673
Adgre5	0.336153	1.2111	0.235004	0.210231
Il17ra	0.842859	5.07137	1.74821e-05	0.000390426
Arrdc2	-0.821925	-0.856751	0.398154	0.289212
Cd36	-0.871202	-0.598027	0.554164	0.349508
Map2k7	-0.156866	-0.876519	0.387487	0.284998
Timm44	0.590093	2.42045	0.0215495	0.0469568
Ap2a2	0.0440707	0.181724	0.856982	0.444271
Pnkp	0.296036	0.446821	0.658109	0.384874
Med25	0.107751	0.313422	0.756059	0.415439
Bcam	-3.43614	-2.85643	0.00758078	0.0234665
Clptm1	0.23754	0.883001	0.384029	0.283529
Relb	0.274397	0.264083	0.793463	0.426858
Tomm40	0.519965	1.75044	0.0899293	0.115966
Apoe	-0.0465579	-0.232408	0.817748	0.433954
Hbp1	0.121233	0.493141	0.625386	0.374838
Prkar2b	0.173158	1.12039	0.271149	0.22953
Cdkn1b	-0.505453	-1.56737	0.127176	0.14394
Klf4	-3.98502	-2.954	0.00593893	0.0198153
Ap1m1	0.469281	2.52023	0.017088	0.0406192
Rab8a	0.0234285	0.101364	0.919914	0.45935
Hmgn2	-0.514466	-3.13025	0.00378972	0.0145781
Fam32a	-0.231869	-0.581708	0.564968	0.353796
Stard3nl	-2.25948	-2.36307	0.0245739	0.0509021
Stk11	-0.0263771	-0.114606	0.909496	0.456855
Atp5d	0.390203	1.25527	0.218756	0.201725
Ppp5c	0.176108	0.894199	0.378102	0.280997
Cdk12	0.361849	1.59781	0.120225	0.139402
Lipe	-0.63308	-1.27111	0.213141	0.198383
Pafah1b2	-0.396247	-2.01279	0.0528873	0.0828916
Tbc1d8	-0.648936	-1.46807	0.152153	0.160441
Cnot11	-0.382439	-1.42616	0.163812	0.168224
Slc2a3	-0.716678	-2.64467	0.0127169	0.0333148
Foxj2	-0.593573	-1.80193	0.081284	0.109019
Sri	-0.311234	-1.321	0.196164	0.188943
Dgcr2	-0.258066	-1.14009	0.262977	0.225222
Mical3	0.297305	0.906814	0.371497	0.278378
Irf3	-0.110512	-0.353999	0.725735	0.406752
Bcl2l12	-0.055932	-0.0778663	0.938435	0.464033
Zfp959	-1.24154	-1.77756	0.0852836	0.112232
Mpnd	-2.7099	-3.01479	0.00509248	0.0177745
Sh3gl1	-0.451817	-1.23333	0.226718	0.205875
Ebi3	-3.34789	-3.60744	0.00107246	0.0062875
Ccdc94	0.455636	0.499172	0.621181	0.373778
Ranbp2	0.846792	4.1921	0.000213426	0.00210141
Grk5	-0.46062	-0.747494	0.460396	0.313707
Dvl3	0.101623	0.345696	0.731905	0.408534
Abcf3	-0.35703	-0.916126	0.366669	0.276419
Eif2b5	-0.0965844	-0.430674	0.669683	0.388524
Cyth2	-0.147911	-0.412771	0.682614	0.392938
Dlgap1	1.34714	1.39614	0.172585	0.173864
Plag1	-1.13809	-2.81086	0.00848602	0.0254314
Hck	0.692972	0.456971	0.650876	0.382834
Mrpl4	0.667017	1.98299	0.0562842	0.0865827
Keap1	0.115051	0.498317	0.621776	0.373943
Glg1	-0.0867561	-0.492608	0.625759	0.374868
Btbd2	-0.137662	-0.402449	0.690114	0.395535
Csnk1g2	-0.449541	-2.35091	0.0252625	0.0516855
Abhd17a	0.183727	0.476295	0.637202	0.378959
Mob3a	-0.510394	-1.49764	0.144335	0.155367
Fkbp11	-0.951543	-1.19665	0.240509	0.213476
Ddx23	-0.322038	-1.79449	0.0824886	0.109926
Pld3	-1.82054	-2.77267	0.00932159	0.027012
Grik5	-1.37176	-3.70499	0.000822819	0.00524739
Cd79a	-2.7321	-1.65889	0.107218	0.129621
Rabac1	-0.388717	-0.843003	0.405681	0.292079
Etv3	-1.08656	-4.06745	0.000302531	0.00259326
Prkcsh	-0.528469	-1.50756	0.141787	0.15396
Elavl3	-3.10744	-2.96874	0.00572231	0.0192321
St8sia6	1.79443	3.7448	0.00073806	0.00485013
Fcgrt	-4.96186	-5.13679	1.44909e-05	0.000339221
Nosip	-0.0490775	-0.160517	0.873514	0.448721
Pih1d1	0.0383462	0.0697521	0.944839	0.465823
Rps11	0.142078	1.13082	0.2668	0.227095
Supt5	0.0124103	0.0808073	0.936114	0.463673
Paf1	0.083315	0.305385	0.762113	0.417553
Timm50	0.533695	1.97338	0.0574191	0.0877041
Med29	0.69358	0.862105	0.395246	0.288016
Bicd1	-1.00997	-2.41167	0.0219891	0.0474711
Ncstn	0.345867	1.50968	0.141247	0.153517
Pex19	-0.0364672	-0.126682	0.90001	0.454715
Phyhip	0.523022	0.375504	0.709841	0.401785
Impdh1	-0.39433	-1.20738	0.236413	0.211036
Dusp3	-0.788057	-2.19758	0.035573	0.0650003
Prodh	-0.345521	-0.785103	0.43835	0.305211
Dgcr14	-0.136026	-0.377496	0.708376	0.401358
Slc25a1	0.200891	0.527393	0.601673	0.367443
Dgcr6	-0.690177	-1.03471	0.308805	0.24941
Ier3	-3.23868	-3.03522	0.00483463	0.0171355
Fosb	-0.775908	-1.55675	0.129677	0.145789
Klc4	-0.771993	-0.94365	0.352642	0.269447
Ercc1	0.775014	1.04764	0.3029	0.246522
As3mt	-3.38852	-3.65487	0.00094307	0.00576969
Homer3	-1.20964	-2.48261	0.0186597	0.0429267
Crtc1	-0.717059	-2.31701	0.0272754	0.0543538
Rnf215	-2.50331	-3.2824	0.00255124	0.0110683
Sec14l2	-3.36399	-3.37098	0.00202004	0.00941966
Aven	-0.702563	-1.49094	0.146079	0.156393
Cp	-2.52	-2.16664	0.0380624	0.0677646
Crot	-1.00662	-3.18555	0.00328473	0.0132552
Rps6ka1	-1.01428	-4.08495	0.000288106	0.0024949
Snrnp200	0.247328	1.74181	0.0914521	0.116929
Ciao1	-0.338784	-0.881437	0.384861	0.283853
Taf6l	0.0585878	0.152133	0.880068	0.450181
Insig2	-1.61443	-2.21086	0.03455	0.0637102
Kpna6	0.520981	2.12574	0.0415918	0.0718768
Man1a	-0.991081	-3.69762	0.000839506	0.00531889
Itpkc	-1.52238	-1.76375	0.0876236	0.114184
Adck4	-1.10221	-1.73622	0.0924512	0.117738
Brd8	0.0484772	0.234836	0.81588	0.433467
Kif20a	0.437414	1.72444	0.0945831	0.119435
Farsa	0.711798	2.61456	0.0136674	0.0349519
Gcdh	0.741353	1.53432	0.135089	0.149245
Mast2	0.337643	1.29889	0.203555	0.193303
Dnase2a	-0.0680305	-0.185136	0.854328	0.443518
Rad23a	0.95551	2.82619	0.00817067	0.0246766
Calr	0.378214	2.18767	0.0363543	0.065809
Syce2	0.027554	0.0809042	0.936038	0.463673
Nfat5	-1.07055	-5.28613	9.44073e-06	0.000254763
Nob1	-0.290115	-0.681991	0.500306	0.329851
Nqo1	1.02879	1.48218	0.148383	0.15783
Gys1	-0.744016	-1.50673	0.141998	0.154046
Ruvbl2	-0.138854	-0.559592	0.579777	0.359408
Bax	0.342279	0.689144	0.495856	0.328052
Il7r	-3.60961	-3.79623	0.000641056	0.00439088
Tfam	-0.275258	-1.09362	0.282544	0.236016
Zfp81	-1.53586	-2.9658	0.00576495	0.0193344
Mmd	-0.109619	-0.227476	0.821547	0.434933
Hlf	-4.42762	-6.54247	2.64134e-07	1.94887e-05
Fam162a	0.176132	0.465283	0.64498	0.381257
Rpl8	0.215768	1.12305	0.270036	0.228813
Ssbp2	-0.194769	-0.757232	0.454625	0.311289
Fancl	-0.224406	-0.468844	0.64246	0.380559
Gstm5	1.92212	3.99352	0.000371697	0.00299036
Gstm7	-3.20777	-2.77838	0.00919195	0.0267626
Stat3	0.00603301	0.0335527	0.973449	0.473119
Stat5a	0.52363	2.51295	0.0173821	0.0411194
Ptrf	-2.46555	-6.47284	3.2121e-07	2.25577e-05
Map3k11	-1.25105	-3.4462	0.00165402	0.00821218
Akt2	-0.118484	-0.560588	0.579106	0.359215
Dnaja3	0.190605	0.72492	0.473935	0.319174
Hmox2	-0.686818	-2.55483	0.0157508	0.0383981
Cdip1	-0.969477	-2.04209	0.0497238	0.0796904
Zak	-0.359959	-2.29161	0.0288776	0.05639
Cwc15	0.750621	2.9415	0.0061288	0.0202276
Dnmt1	0.0473255	0.363244	0.718887	0.404701
Ppan	0.360951	1.49831	0.144162	0.155266
Angptl2	-1.49072	-1.45312	0.156235	0.16306
Cacna1e	-0.285922	-0.388256	0.700479	0.398811
Cacna1b	-0.579009	-0.794114	0.433163	0.303031
Trmt10a	-0.084185	-0.22717	0.821782	0.434939
Psap	-0.700224	-2.83224	0.00804925	0.0244336
Ikbkg	0.0485105	0.1706	0.865646	0.446544
Wars2	0.594253	1.09562	0.281682	0.235464
Atn1	-1.88841	-7.66898	1.19092e-08	1.87614e-06
Phb2	0.63185	3.00314	0.00524527	0.0181101
Ptpn6	-0.524305	-2.05662	0.0482186	0.0784343
Emg1	0.0879732	0.267947	0.790514	0.426255
Lpcat3	0.23364	0.781197	0.440609	0.306146
Atp6v1f	-0.488438	-1.21251	0.234472	0.209986
Clcn5	-1.96569	-2.23787	0.0325498	0.0611617
Clcn3	-0.322942	-1.51301	0.140401	0.15294
Hif3a	-0.0362845	-0.103919	0.917903	0.459102
Pde1c	-1.95957	-1.77295	0.0860599	0.112955
Utp20	0.563737	2.99654	0.00533382	0.0182669
Spic	-3.43142	-3.21631	0.0030323	0.0124823
9330159F19Rik	-0.151202	-0.163412	0.871255	0.448001
Cul3	-0.261445	-1.36258	0.182829	0.180625
Large	-3.62457	-3.66969	0.000905846	0.00561093
Ddx56	-0.0670011	-0.138989	0.890357	0.452763
Tmed4	-0.488684	-1.01579	0.317586	0.253863
Col26a1	-0.12655	-0.141966	0.888025	0.452227
Bid	0.512492	1.48883	0.146632	0.156711
Ralb	-0.611586	-1.23353	0.226643	0.205875
Ppp1cc	-0.077072	-0.371833	0.712545	0.402612
Dnajb11	0.28261	1.15697	0.256117	0.221725
Tbccd1	0.430552	0.994418	0.327715	0.257962
Clec11a	0.934156	0.891391	0.379583	0.281601
Zfp324	0.655002	1.28606	0.207941	0.195722
Gab2	-0.295738	-0.872168	0.389819	0.285812
Coro1c	0.0457235	0.22396	0.824257	0.435326
Tax1bp1	-0.292973	-2.00231	0.0540615	0.0843266
Psg19	-0.453605	-0.457952	0.650179	0.382501
Ctse	1.55895	2.60767	0.0138941	0.0353346
Ndrg2	-3.69602	-3.98136	0.000384467	0.00306149
Mettl17	0.113831	0.221899	0.825847	0.435653
Arhgef40	-1.46005	-4.0312	0.000334706	0.00278312
Pnpla6	0.244723	0.518249	0.607962	0.369208
Mcoln1	-1.06881	-2.07587	0.0462851	0.0766424
Arhgef18	-0.801173	-4.10309	0.00027387	0.00243393
Pkn2	0.640889	3.51475	0.00137684	0.00734257
Cd33	-0.643245	-0.466589	0.644055	0.380955
Etfb	0.108975	0.395746	0.695002	0.397048
Nkg7	0.441779	1.01009	0.32027	0.254855
Stxbp2	-0.396517	-1.7408	0.0916331	0.117067
Sgce	-2.65652	-2.90608	0.00669816	0.0215112
Chn2	-3.43434	-4.23088	0.000191388	0.00194351
Wwox	-0.633183	-1.23168	0.227325	0.206169
Slbp	0.332023	1.93835	0.0617283	0.0918577
Aqp1	1.07172	4.4567	0.000101132	0.00124671
Arid3b	-0.904638	-1.30022	0.203105	0.19297
Cnn2	-0.72261	-2.11287	0.0427608	0.0730289
Polr2e	0.229108	0.806439	0.42613	0.300382
Abca13	-2.30795	-1.81835	0.0786801	0.106954
Myo9b	-0.431342	-2.67519	0.0118163	0.0316962
Hdac9	-2.81068	-2.80751	0.00855639	0.0256028
Ly9	-2.14958	-2.11605	0.0424684	0.0727641
Cd244	-1.91524	-1.48035	0.148866	0.158044
Mtfp1	-1.48396	-1.47938	0.149124	0.158214
Rab23	-1.12889	-1.49747	0.14438	0.155387
Rab11a	-0.771389	-3.33333	0.00223138	0.010106
Eif2b2	0.168531	0.439449	0.663383	0.386662
Dlst	0.739862	4.50984	8.69727e-05	0.00113667
Ulk2	-0.133825	-0.539955	0.593084	0.36405
Dgkq	-1.0258	-1.23505	0.226086	0.205674
Grap	-2.87238	-2.52446	0.016919	0.0403363
Pou1f1	0.118992	0.150314	0.88149	0.450382
Chmp2b	-1.01124	-3.02308	0.00498639	0.0174985
Plod3	-0.258261	-0.547754	0.587781	0.362237
Ap1s1	0.243655	0.71294	0.481213	0.322628
Srpk1	0.600899	3.69515	0.000845187	0.00534327
Lbr	0.0941833	0.605345	0.549354	0.347435
Prcc	0.0786382	0.233997	0.816525	0.433542
Rrnad1	-0.133971	-0.271832	0.787553	0.425321
Hdgf	0.809568	5.37777	7.25818e-06	0.000214757
Thop1	0.479727	1.24696	0.221747	0.203485
Apba3	0.923311	1.66475	0.106035	0.128871
Matk	-1.96639	-3.59134	0.00112021	0.00648416
Pias4	0.380136	0.755668	0.455549	0.311643
Map2k1	-0.988478	-2.4902	0.0183324	0.0425049
Sgta	0.159879	0.507408	0.615458	0.371986
Nmrk2	-2.75616	-2.23058	0.0330795	0.0617985
Tmem242	-1.37093	-2.48591	0.0185168	0.0427623
Dtx2	-1.0169	-1.80955	0.0800667	0.108279
Rasa4	-0.961133	-1.0047	0.322814	0.255799
Hnrnpa2b1	0.0796287	0.708242	0.484084	0.323772
Ccdc130	0.793574	0.729127	0.471395	0.318353
Mri1	0.26757	0.625121	0.536464	0.343022
Prkacb	-0.680456	-3.4547	0.00161692	0.00808998
Sgsh	-1.19476	-1.98038	0.0565909	0.0868514
Cstb	-2.65526	-2.8622	0.0074728	0.0232396
Sh2b2	-1.5777	-1.65453	0.108107	0.130256
Pex5	-0.778513	-2.12846	0.0413477	0.0716442
Jkamp	-0.918883	-1.86766	0.0712839	0.100412
Cd44	0.333856	1.99984	0.0543406	0.0845554
Slc1a2	-1.17455	-1.43753	0.160581	0.166219
Eif2ak4	0.0129662	0.0567885	0.955078	0.468448
Wdr1	-0.153681	-0.874736	0.388441	0.285233
Slc2a9	-0.693389	-1.16786	0.251762	0.219126
Ndrg1	-0.0903439	-0.418683	0.678333	0.391595
Man2b1	-0.901573	-2.66604	0.0120798	0.0321957
Wdr83	-0.0980348	-0.187521	0.852474	0.443058
Prdx2	0.803791	3.79448	0.000644133	0.00440678
Polr2a	0.400967	2.63968	0.0128702	0.0335729
Senp3	0.17148	0.785062	0.438373	0.305211
Plekha8	-1.07508	-2.25895	0.0310618	0.0592847
Spc25	0.0647108	0.197412	0.844793	0.441421
Ufd1l	-0.31732	-1.34662	0.18786	0.183789
Zfp287	-3.3072	-3.57507	0.0011705	0.00663731
Prlr	1.46572	1.90373	0.0662604	0.0957778
Letm1	0.510357	2.17789	0.03714	0.0666312
Ubqln1	0.268576	1.3661	0.181731	0.179814
Cadm3	1.54174	1.17869	0.247484	0.216738
Txn2	0.683327	2.5279	0.0167827	0.0402072
Slc1a3	0.253944	0.291379	0.772702	0.420579
Crbn	0.565745	1.29308	0.205532	0.19439
Msh6	0.0220284	0.129423	0.897858	0.454098
Fbxo11	-0.417369	-1.90528	0.0660514	0.0956005
Tbl2	0.0940089	0.253785	0.801337	0.42931
Wbscr22	0.0916609	0.240772	0.811316	0.43205
Mcm5	-0.0135963	-0.0745732	0.941033	0.464687
Mprip	-0.721386	-4.91098	2.76835e-05	0.00054149
Cic	-0.565603	-2.70179	0.0110799	0.0303779
Pafah1b3	-2.60405	-3.40713	0.00183535	0.00883396
Il27ra	-0.30766	-0.631422	0.532391	0.341466
Prkaca	-0.446319	-1.3897	0.174516	0.175201
Asf1b	0.400243	1.21456	0.233701	0.209539
Myl10	-5.61848	-3.73153	0.000765314	0.00499068
Ddx39	0.404445	1.55672	0.129684	0.145789
Dnajb1	-0.467352	-1.67799	0.1034	0.126789
Msh4	-0.204281	-0.232159	0.81794	0.434017
Usp40	0.22108	0.619524	0.540096	0.344375
Kbtbd4	0.471367	0.781511	0.440427	0.306069
Celf1	-0.0557904	-0.330301	0.743394	0.411856
Ndufs3	0.149147	0.415992	0.68028	0.392174
Por	0.626415	2.74687	0.00992908	0.0281085
Igf1r	-0.19756	-1.34201	0.189336	0.184597
Insr	-0.230836	-1.27868	0.210497	0.197102
Fcer2a	-1.8897	-1.52851	0.136521	0.150115
Trim28	0.131668	0.912379	0.368607	0.277239
Ube2m	0.294323	1.45615	0.155401	0.162536
Adcy9	-0.711299	-2.17122	0.0376849	0.0673392
Mef2c	-0.650371	-3.62193	0.00103122	0.00615376
Ctr9	-0.0077055	-0.0361149	0.971422	0.472489
Eif4g2	0.273939	2.54031	0.0162999	0.0393212
Mrvi1	1.96018	3.52151	0.00135205	0.00726362
Pcyt1a	0.64429	2.7176	0.010663	0.0296532
Zfp592	0.158887	0.79918	0.430264	0.302054
Psmd4	0.706423	3.81596	0.000607229	0.00422875
Insrr	-0.894168	-1.01793	0.316585	0.253306
Snx6	-1.01072	-3.58773	0.00113118	0.00650788
Mthfd2	0.176021	0.391984	0.697751	0.397902
Kit	-0.357384	-2.8117	0.00846828	0.0253913
Tomm40l	-1.18099	-2.15093	0.0393849	0.0693547
Pan2	0.000633351	0.0019016	0.998495	0.47993
Cs	0.562368	2.94879	0.00601744	0.0199971
Ampd3	1.13236	2.05766	0.0481121	0.078357
Bcas2	0.775318	2.75625	0.00970401	0.0276865
Ctcf	0.15697	0.979732	0.334799	0.261014
Pard6a	-1.47274	-1.25783	0.217841	0.201135
Tfap4	-0.0371679	-0.140923	0.888842	0.452354
Ranbp1	0.243295	1.25409	0.21918	0.201988
Cd247	-0.540715	-0.533762	0.597311	0.36572
Rfx5	-0.541767	-1.95093	0.0601494	0.090199
Psmb4	0.117392	0.437173	0.665015	0.387319
Slc30a4	-4.32367	-5.27363	9.78567e-06	0.00025927
Sqrdl	-1.91131	-2.3478	0.0254411	0.0519653
Bloc1s6	-0.404955	-1.0514	0.301198	0.245855
Metap1	0.023952	0.0895697	0.929205	0.461748
Gpr108	-0.172316	-0.383357	0.70407	0.399916
Tnfsf14	-2.60492	-2.90667	0.00668831	0.0215015
Rsl1d1	0.395864	1.9154	0.064702	0.0943323
Apc	-0.393211	-2.13122	0.0411023	0.0714888
Reep5	0.245478	0.988263	0.330671	0.2591
Ergic3	0.31988	1.24321	0.223106	0.204127
Uqcc1	0.0344095	0.104503	0.917443	0.459027
Spo11	-1.98613	-1.93336	0.0623652	0.0924281
Ncoa2	0.0344038	0.205819	0.838277	0.439426
Nr2c2	0.129064	0.72544	0.473621	0.319114
Nr2c1	-1.05587	-1.57395	0.125646	0.143238
Smpd4	1.18042	5.83951	1.93519e-06	7.98407e-05
Pex1	-0.314268	-0.953992	0.347464	0.267123
Otx1	-3.03352	-2.8751	0.00723686	0.0227401
Kctd20	0.357264	1.52875	0.136462	0.150079
Ctns	-0.546883	-0.985606	0.331953	0.259784
Shpk	0.982148	1.43465	0.161393	0.166739
Tuft1	0.234096	0.338824	0.737025	0.410102
Rcn1	0.169592	0.556994	0.581529	0.36013
Dnase1	-1.10133	-1.52736	0.136805	0.150315
Trap1	0.693889	3.86016	0.000537669	0.00385962
Naa60	-1.0898	-3.57459	0.00117201	0.00663731
1700037C18Rik	-2.79521	-3.00216	0.00525836	0.0181264
Ankrd13d	-3.81628	-3.22132	0.00299301	0.0123906
Tpr	0.257949	1.64023	0.111062	0.132576
BC003331	-0.0681602	-0.166765	0.868638	0.447436
Prg4	-0.214319	-0.155982	0.877058	0.449516
Dhx34	1.42057	2.58547	0.0146479	0.0365831
Kptn	-1.67178	-1.95865	0.0591983	0.089255
Napa	-0.269057	-0.991898	0.328923	0.258455
Sra1	0.0184589	0.054027	0.95726	0.468887
Atp5g1	1.04384	3.11996	0.00389156	0.0148841
Snf8	0.402991	1.18579	0.244711	0.215631
Tbcb	-1.0393	-2.49614	0.0180797	0.0420863
Inpp5k	-0.158837	-0.518831	0.607561	0.369182
Crkl	-0.312111	-1.37507	0.178961	0.17801
Eps8l1	-1.03719	-1.46661	0.152548	0.16059
Clint1	-0.00964763	-0.0689558	0.945467	0.465973
Prss16	-0.0810038	-0.0563636	0.955414	0.468453
Cdkal1	-0.33934	-1.08654	0.285613	0.237638
Zbtb17	-0.880462	-1.58697	0.122663	0.141163
Fblim1	-1.66962	-1.57365	0.125715	0.143261
Epor	1.03658	2.94608	0.00605863	0.0200426
Mob1b	-0.0579807	-0.276762	0.783799	0.424125
Atp6v1b2	-0.178552	-0.701321	0.488332	0.325254
Eps15l1	-0.423851	-1.4601	0.154318	0.161752
Tep1	-0.765486	-2.07321	0.0465475	0.0768394
Ttc5	-0.505544	-1.04231	0.305323	0.247627
Osgep	-0.463889	-1.55516	0.130055	0.146065
Aamp	-0.106437	-0.348965	0.729474	0.407789
Tmbim1	-0.333762	-1.10458	0.277836	0.23314
Arpc2	-0.0607821	-0.392022	0.697723	0.397902
Kmt2b	-0.122623	-0.682677	0.499879	0.329687
Tmem147	0.583662	1.11259	0.274434	0.231463
Rps9	-0.0385041	-0.226604	0.822219	0.43502
Tfpt	-0.433822	-0.513298	0.61138	0.37052
Susd2	2.66813	2.69287	0.0113221	0.0308099
Ggt5	-1.9493	-2.17763	0.0371609	0.0666482
Crip2	-2.41193	-2.21264	0.0344145	0.0636298
Crip1	0.734389	1.49301	0.145538	0.156143
Cbfa2t3	-0.303577	-1.59547	0.120749	0.139807
Pgrmc1	-0.50983	-2.15963	0.0386478	0.0683683
Gcat	-1.29374	-1.34795	0.187437	0.183437
Tek	-0.980761	-3.49204	0.00146329	0.0075615
Mpl	-2.00184	-8.08242	3.95867e-09	8.54615e-07
Elovl1	0.04426	0.125758	0.900735	0.454845
Med8	0.529258	1.27897	0.210394	0.197037
Hyi	-1.19276	-1.4921	0.145775	0.156311
Cdc20	0.623453	1.67329	0.104328	0.127461
Pvrl4	-2.2787	-2.15527	0.0390157	0.068839
Pfdn2	1.12839	2.8548	0.00761152	0.0235222
Rnf114	-0.202279	-0.761269	0.452246	0.310746
C330007P06Rik	-0.261137	-1.14532	0.260837	0.224147
Srm	0.615461	2.14074	0.040265	0.070544
Epha2	0.175748	0.204821	0.83905	0.439695
Rbm14	0.0798606	0.281092	0.780507	0.423202
Zdhhc24	-1.37529	-1.67855	0.103288	0.126777
Bbs1	0.109261	0.1476	0.883614	0.450887
Ndor1	0.772393	1.82748	0.0772627	0.105717
Nsmf	-1.40175	-2.71156	0.0108205	0.0299627
Pdk1	-0.278187	-1.18436	0.245269	0.21586
Ptbp1	0.224719	1.60641	0.118318	0.138042
Mvd	0.217924	0.173077	0.863716	0.446124
Cyba	0.26442	0.74588	0.461356	0.314194
Tmem110	-3.43546	-4.02748	0.000338187	0.00279686
Sfmbt1	0.26038	0.920872	0.364225	0.275146
Prkag3	0.796298	0.98113	0.334121	0.260751
Atp7b	1.98812	2.23075	0.033067	0.0617985
Cdt1	0.248161	0.790149	0.435441	0.304112
Runx1t1	-1.69249	-2.50869	0.0175566	0.041381
Aprt	0.000923792	0.00241603	0.998088	0.479815
Gtf2h1	0.418478	1.50538	0.142343	0.154223
Hfe	-0.816712	-0.92579	0.361703	0.273939
Slc5a6	0.925855	1.23651	0.225551	0.205552
Qrich1	0.331206	2.18573	0.036509	0.0659245
P4htm	-2.99678	-2.87022	0.00732529	0.0229437
Usp19	-0.306655	-1.74188	0.0914403	0.116929
Pola1	-0.0799485	-0.469741	0.641826	0.380428
Cdc42	0.140714	0.929717	0.359698	0.272857
Pknox1	-0.0476537	-0.152963	0.879418	0.450123
Gmnn	0.85975	2.52202	0.0170163	0.0405173
Acot13	-0.0133855	-0.028078	0.97778	0.474132
Zfp184	-0.816459	-1.01207	0.319334	0.254736
Cdk4	0.42662	2.34356	0.0256868	0.0522986
B4galnt1	0.237762	0.702964	0.487322	0.324967
Mettl1	0.17764	0.439642	0.663245	0.386636
Tspan31	-0.39006	-0.830698	0.412493	0.294919
Kif5b	0.241989	1.424	0.16443	0.168633
Saal1	-0.573823	-1.32257	0.19565	0.188624
Cnp	0.22184	0.699508	0.489448	0.325714
Ttc25	-1.99268	-1.79271	0.0827785	0.110186
Sulf2	-2.41297	-2.05873	0.0480027	0.0782226
Sod2	0.0893651	0.440976	0.662289	0.386349
Tmco6	0.850604	1.14775	0.259846	0.223592
Stambp	-1.18697	-1.98278	0.0563083	0.0865827
Ezh1	-0.406122	-1.18109	0.246546	0.216393
Ctnnb1	-0.291238	-2.23136	0.0330219	0.0617917
Eif1b	-0.270765	-0.686256	0.49765	0.328845
Psmd2	0.260052	1.53534	0.13484	0.149054
Vars	0.554631	3.31034	0.00237066	0.0105002
Msh5	1.10989	1.40412	0.170217	0.172522
Abhd16a	0.776938	2.59162	0.0144355	0.0362685
Neu1	2.06443	1.92249	0.0637695	0.0934789
Ddah2	-0.724937	-0.991564	0.329083	0.258516
Clic1	-0.0778348	-0.477658	0.636243	0.378558
Lsm2	-0.76182	-1.88628	0.0686518	0.0981032
Pole	0.487351	2.5451	0.0161167	0.0390451
Atp1a2	-0.681781	-0.60634	0.548702	0.347379
Zfp775	-1.54072	-2.05033	0.0488649	0.0789215
Mrpl49	-0.423212	-0.846503	0.403757	0.291305
Dennd2c	-2.91954	-3.36383	0.00205862	0.00953093
Mark3	0.0645488	0.232472	0.817698	0.433954
Gatad1	-0.0408423	-0.200135	0.842681	0.440847
M6pr	0.514687	3.17436	0.00338139	0.0135276
Lrrc8a	-0.431296	-1.52964	0.136242	0.150007
Mc5r	-1.74827	-2.0262	0.0514187	0.0813554
Ppp2r1a	-0.114702	-0.626406	0.535632	0.342753
Fance	0.536487	0.993895	0.327965	0.25809
Tinf2	0.0626688	0.193733	0.847648	0.442015
Dus3l	0.340686	0.70742	0.484588	0.323922
Gtpbp3	0.277713	0.654192	0.51781	0.336034
Tgfbr1	-0.560436	-1.50281	0.143002	0.154503
Homer1	-0.0499127	-0.0951448	0.924812	0.460618
Rad51c	-2.18486	-2.35343	0.0251184	0.0515279
Arpp19	-0.659629	-2.26579	0.0305926	0.0586685
Bcl2l1	-0.275629	-0.7536	0.456772	0.31213
Khsrp	0.445238	2.27891	0.0297099	0.0574571
Dio2	1.19929	2.7199	0.0106034	0.0295298
Ccdc124	0.220339	0.403279	0.68951	0.395228
Cct4	0.328427	1.91737	0.0644411	0.0940931
0610009B22Rik	0.526895	0.550009	0.586253	0.361756
Cpt1c	-1.15265	-0.816743	0.420305	0.298224
Zfp655	0.474815	1.69252	0.100572	0.124517
Rhoa	-0.107508	-0.648543	0.521407	0.337341
Zmiz1	0.102775	0.622662	0.538058	0.343551
Ankrd26	0.660447	2.06695	0.0471726	0.0774109
Aldh16a1	-0.936399	-1.75785	0.0886394	0.114821
Hnrnpa0	-0.0391386	-0.261324	0.79557	0.427518
Prrg2	1.46422	1.27345	0.21232	0.198072
Hnrnph1	-0.113363	-0.812077	0.422937	0.29929
Arid1a	0.20434	1.49662	0.144601	0.155538
Ctsd	-0.0865077	-0.449429	0.656247	0.384233
Rplp1	0.274719	0.993784	0.328018	0.258097
Abhd8	-3.35796	-3.94723	0.000422654	0.00327606
Ift22	-0.926215	-1.1896	0.243233	0.214782
Fzd3	-3.95011	-3.68773	0.000862442	0.00540308
Mid1ip1	-0.0072593	-0.0186829	0.985214	0.476275
Ap2s1	-0.493977	-1.38358	0.176366	0.176272
Fgfrl1	-1.11514	-1.56369	0.128038	0.144692
Emc10	-0.135138	-0.470883	0.641019	0.380062
Clstn3	-0.545926	-2.06982	0.0468853	0.0771334
Fbxw9	0.482003	0.443023	0.660824	0.385842
Fnbp4	0.730041	3.69343	0.000849157	0.00535096
Cers4	-2.23638	-4.37458	0.000127614	0.00146444
Scrn3	0.127363	0.227397	0.821608	0.434933
Phax	-0.540025	-1.37303	0.17959	0.178423
Tle1	-1.28493	-1.79121	0.083024	0.110419
1700109H08Rik	0.580836	0.975715	0.336755	0.26186
Relt	-0.421023	-0.825843	0.415201	0.296195
Snrpb2	-0.0713291	-0.229119	0.82028	0.434751
Ubc	0.197141	1.40155	0.170977	0.172991
Prpf31	0.156379	0.519844	0.606863	0.36893
Sertad1	-1.07673	-1.28073	0.209782	0.196591
Carhsp1	-1.01111	-1.43981	0.15994	0.165766
Elk3	-1.05361	-3.67648	0.000889268	0.00552017
Herpud2	0.189459	0.608422	0.547338	0.347043
Rdh13	0.257752	0.558911	0.580236	0.35963
Nutf2	-1.15625	-2.09803	0.0441445	0.0745284
Fut1	-1.05587	-0.887455	0.381665	0.282475
Arpc5	0.096614	0.490556	0.627194	0.375266
Pou2f2	-0.518026	-0.910037	0.369821	0.27761
Mgst1	-4.00725	-3.75806	0.000711752	0.00473598
Nfib	1.33002	1.9578	0.0593032	0.0893207
Ubqln4	0.758378	4.03977	0.000326806	0.0027291
Rps18	0.00754622	0.0375	0.970327	0.472192
Rpl10	0.402022	3.13175	0.00377515	0.0145535
Rps15a	0.592725	3.95969	0.000408307	0.00318604
Ncaph2	-0.202898	-0.798672	0.430555	0.302222
Hipk1	-0.286441	-2.5315	0.0166413	0.0399343
Gprc5b	-5.27568	-5.1776	1.28899e-05	0.000309191
Man1a2	-0.194427	-1.02952	0.311195	0.250645
Acyp1	-0.411039	-0.703888	0.486754	0.3247
Cldn13	2.78928	1.84069	0.0752527	0.103844
Cd163	1.45588	2.73024	0.0103399	0.0289203
Hdac5	-1.21563	-3.61957	0.00103783	0.00617169
Rala	-0.0851943	-0.202984	0.840474	0.440164
Vdac3	0.00392393	0.0186331	0.985253	0.476275
Vps72	0.400248	1.25802	0.217774	0.201106
Gabpa	-0.258822	-1.23405	0.226453	0.205826
Bmp7	-2.00326	-1.94602	0.0607622	0.0908142
Dynll1	0.138021	0.556083	0.582144	0.360313
Pdcl	-0.465569	-1.32097	0.196176	0.188943
Tmem184b	-1.34701	-3.0177	0.00505496	0.0177031
Nf2	0.055974	0.257471	0.798516	0.428617
Zmat5	-3.30404	-3.5718	0.00118088	0.0066698
Ewsr1	0.153374	1.08806	0.284951	0.237379
Ap1b1	0.651486	3.58846	0.00112893	0.00650788
Bcl2l13	1.19485	4.98523	2.23792e-05	0.000458128
Dqx1	1.40618	1.66115	0.106761	0.129214
Lnp	0.665908	2.07445	0.046425	0.0767412
Pttg1ip	-0.00513074	-0.0259531	0.979461	0.474735
Trpm2	-1.55385	-1.40312	0.170514	0.17266
Ube2g2	0.272225	0.672904	0.505991	0.332077
Mpo	-1.13098	-1.21968	0.23178	0.208451
Met	0.297258	0.38771	0.700879	0.398909
Slc16a12	-3.78392	-4.14818	0.000241402	0.00225252
Elk1	-1.24705	-1.6072	0.118144	0.13788
Nav1	-1.40855	-4.10302	0.000273921	0.00243393
Tnpo1	0.218158	1.27925	0.210295	0.197008
Rnmt	-0.214491	-0.835754	0.409686	0.293692
Srp14	0.266137	0.986955	0.331302	0.259455
Cdk9	-0.112096	-0.52115	0.605964	0.368917
Tor2a	0.141896	0.287331	0.77577	0.42158
Fpgs	1.24818	3.3311	0.00224455	0.0101325
Mkl2	-1.35534	-4.20906	0.000203497	0.0020311
Cbx5	0.327033	1.80194	0.0812832	0.109019
Apobec3	0.545748	3.08541	0.00425278	0.0157354
Vav2	-0.282592	-0.660418	0.513861	0.334738
Ppp2cb	-0.755478	-3.04832	0.00467587	0.0168449
Dmap1	-0.13892	-0.298757	0.767118	0.418938
Mcu	-0.122537	-0.341605	0.734952	0.409516
Bcr	-1.16552	-3.93579	0.000436267	0.00335481
Fxyd5	-1.22877	-4.41801	0.000112854	0.00134798
Kcnd1	-3.33455	-3.42397	0.00175494	0.00858285
Tfcp2	-0.201843	-0.279806	0.781484	0.423481
Ubp1	0.497373	2.64964	0.0125659	0.0330976
Nuak2	-0.964629	-1.29169	0.206008	0.194623
Ick	-0.359602	-1.2181	0.232373	0.208818
Sdhb	1.07724	3.58666	0.00113444	0.00651477
Snap47	-0.825911	-1.20638	0.236792	0.211206
Kdsr	-0.477202	-1.36999	0.180527	0.178997
Vps4b	-0.214447	-1.03883	0.306913	0.248315
Rps25	0.416141	2.20357	0.035108	0.0644536
Taz	-0.634577	-1.52062	0.138486	0.151448
Aldh3a2	-1.06931	-1.86389	0.0718285	0.100838
Tmem115	-1.43312	-2.46426	0.0194733	0.0442008
Hyal2	-0.230675	-0.30129	0.765204	0.418795
Ifrd2	1.03526	3.42243	0.00176217	0.00858296
Hyal1	-0.845492	-0.558861	0.580269	0.35963
Tusc2	-0.283962	-0.406294	0.687317	0.394514
Nprl2	0.479186	0.903277	0.373341	0.279107
Rassf1	-0.73548	-1.5941	0.121054	0.140058
Slc3a2	-0.349099	-1.71852	0.0956702	0.120209
Nxf1	0.104753	0.695672	0.491814	0.326655
Stx5a	-0.141032	-0.554679	0.583092	0.360652
Tnfrsf13b	-1.07598	-2.32681	0.0266791	0.0535617
Spire2	4.26236	3.69063	0.00085565	0.00538024
Raver1	0.113132	0.575314	0.56923	0.355395
2610507B11Rik	0.184588	1.0825	0.287377	0.238544
AI597479	0.430222	1.31912	0.196784	0.189248
Tmem86a	-3.58674	-2.9127	0.0065882	0.0213225
Ifi35	1.04733	2.34717	0.0254777	0.0519981
Rdm1	-0.214751	-0.189616	0.850846	0.44288
Nedd8	-0.271755	-0.944464	0.352232	0.269422
Gosr1	0.137383	0.37212	0.712334	0.40257
Mrpl52	1.59579	5.22523	1.12434e-05	0.000281929
Kansl3	-0.54851	-2.39861	0.0226582	0.0483425
Faf1	0.795239	3.71606	0.000798336	0.00514757
Mettl16	0.189699	0.817332	0.419973	0.298162
Pigyl	-1.57653	-1.5368	0.134482	0.148765
Rbm25	0.376496	2.51025	0.0174926	0.0412637
Psen2	0.973974	2.46003	0.0196656	0.0444475
Fads1	-1.19196	-4.26099	0.000175839	0.00183682
Lmbr1	-0.0881705	-0.138221	0.890959	0.45289
Tnfrsf22	-0.19285	-0.606985	0.548279	0.347323
Cars	0.960032	2.40134	0.0225168	0.0482174
Kdelr3	-3.0112	-2.75509	0.0097317	0.0277519
Apip	0.297912	0.540273	0.592868	0.364043
Pdhx	-0.890819	-1.9723	0.0575487	0.0878127
Vac14	0.738116	2.98023	0.00555856	0.0188045
Mcoln2	-3.15792	-3.13418	0.00375157	0.0145299
Akt1s1	-0.276299	-0.615423	0.542765	0.345392
Tbrg1	0.290026	1.1683	0.25159	0.219112
Adssl1	-3.78947	-3.65427	0.000944596	0.00577142
Brf1	-0.120775	-0.4399	0.66306	0.386606
Vipr2	-2.97483	-2.90935	0.00664369	0.0214307
Odc1	0.500797	2.73293	0.0102725	0.0287733
Thg1l	0.132411	0.282824	0.779191	0.422627
Adam19	0.88893	0.779517	0.441583	0.306451
Pabpc4	0.778696	4.22382	0.000195226	0.00196877
Exoc3l2	-1.14779	-1.90183	0.0665166	0.0959696
Zfp296	-0.266921	-0.33224	0.741943	0.411494
Sugp1	0.0416543	0.108508	0.914292	0.458198
Dhdh	-0.431003	-1.38726	0.175251	0.175654
Zfp790	0.0280058	0.0831028	0.934304	0.463209
Fuz	-0.566614	-0.828445	0.413748	0.295457
Pgam1	-0.504033	-1.39903	0.171726	0.173479
Evi5	-1.77048	-2.65281	0.0124706	0.0329273
Evi5l	-0.670387	-1.94663	0.0606854	0.0907463
Snapc2	-0.855075	-1.20792	0.236207	0.210971
Git1	-0.403896	-1.49887	0.144018	0.155198
Gltp	-1.48955	-4.26644	0.000173162	0.00181863
Bnip2	0.251167	0.890578	0.380012	0.281768
Ccnt1	0.2543	1.31926	0.19674	0.189248
Brms1l	0.0735568	0.19935	0.84329	0.441005
Med15	-0.250562	-1.01921	0.31599	0.253025
Dhdds	-0.0610169	-0.19581	0.846036	0.44153
Aim1l	-0.454242	-0.466237	0.644304	0.38099
Ubxn11	-1.92665	-2.00738	0.0534909	0.0836461
Tjap1	-0.91225	-1.93532	0.0621147	0.0921974
Rpl15	0.081343	0.64802	0.521741	0.337341
Tmem167	0.245514	0.873165	0.389284	0.285569
Mplkip	0.196457	0.692937	0.493506	0.327182
Kif11	0.424968	1.98096	0.0565225	0.086815
Rpa3	-0.573674	-1.14914	0.259282	0.223304
Mlkl	-0.302061	-0.59769	0.554386	0.349537
Tnpo3	0.33155	2.09536	0.0443976	0.0747942
Ttll5	0.217479	0.816877	0.420229	0.298206
Zfp715	0.0446738	0.128077	0.898915	0.45432
Cdh23	-3.85859	-3.22422	0.0029705	0.0123229
Rps5	0.139847	0.910908	0.36937	0.277486
Adgrl1	-0.150014	-0.751002	0.458312	0.312823
Amotl1	0.279431	0.362746	0.719255	0.404794
Etv5	-0.0496105	-0.126288	0.900319	0.454792
Gfod2	-0.974779	-1.63578	0.111995	0.133171
Enkd1	-1.15744	-1.21277	0.234374	0.209981
Atp6v0d1	-0.767748	-1.99416	0.0549897	0.0853832
Ptprs	-0.173622	-0.947607	0.350655	0.268655
Slc41a1	-1.13789	-2.40057	0.0225567	0.0482187
4931406B18Rik	0.674478	0.835778	0.409673	0.293692
Zfp651	-1.82213	-1.69288	0.100502	0.124503
Nelfb	-0.139968	-0.496183	0.623264	0.374307
Tmem175	-0.766655	-1.49017	0.146279	0.156419
Tango2	0.479601	1.35832	0.18416	0.181356
Ndufs2	0.316172	1.42412	0.164396	0.168633
Atraid	-1.30679	-1.67764	0.103469	0.126812
Cad	0.504876	2.74399	0.00999922	0.0282299
Sh3bp5l	-1.01022	-2.59625	0.0142774	0.0359644
Atad1	0.789238	3.38385	0.00195231	0.00917847
Pten	-0.251178	-1.66974	0.105035	0.128077
Pea15a	-2.3043	-3.05882	0.00455218	0.0165425
Timm23	1.6236	1.89838	0.0669856	0.0965507
Tnfaip8l2	1.73583	2.17709	0.0372046	0.0667059
Trnt1	1.11695	4.3794	0.000125886	0.00146416
Ehmt2	-0.116918	-0.660618	0.513734	0.334723
Elof1	0.118764	0.275063	0.785092	0.424509
Med16	0.121227	0.367917	0.715434	0.403579
St3gal1	-0.889054	-4.49006	9.19974e-05	0.00116321
Tmem259	0.312035	1.42761	0.163395	0.167914
Rnf170	0.309538	0.65768	0.515595	0.335081
Clip3	-6.05179	-6.20665	6.81029e-07	3.73448e-05
Dedd	0.122472	0.29392	0.770777	0.420042
Nit1	-0.0542141	-0.0895538	0.929218	0.461748
Prdm15	0.0261857	0.0779386	0.938378	0.464033
Rnf168	0.0555183	0.209463	0.835456	0.438635
Tctex1d2	-2.26794	-2.99804	0.00531364	0.0182299
Chp1	0.16611	0.727033	0.472658	0.318788
Klhl3	-5.31873	-6.3145	5.01936e-07	3.01621e-05
Tvp23b	0.164288	0.400438	0.691579	0.395881
Dnajc7	-0.0841475	-0.520689	0.606281	0.368926
Cacybp	0.514334	2.6153	0.0136435	0.0349106
Cluap1	0.0721843	0.163378	0.871281	0.448001
Zswim7	-4.13789	-4.01329	0.000351811	0.00286806
Pigl	-1.61723	-2.04144	0.0497923	0.0797783
Ndufa2	-0.615148	-1.13934	0.263286	0.225313
Pam16	0.555391	0.64067	0.526443	0.339294
Glis2	-3.50014	-3.54863	0.00125695	0.00693623
Cox6c	0.760841	4.34075	0.000140419	0.00157704
Ube2z	0.178429	0.739196	0.465346	0.315841
Tmem87b	0.151801	0.31952	0.751474	0.414208
Anapc1	0.286449	1.77447	0.0858032	0.112694
Tsg101	-0.037711	-0.138301	0.890896	0.45289
Hps5	0.209383	0.814708	0.421451	0.298751
Map3k4	-0.69811	-2.60719	0.0139099	0.0353594
Piezo1	1.03552	5.29895	9.09981e-06	0.000250197
Rnf166	-0.20269	-0.485427	0.630785	0.376525
Ankrd28	0.185219	0.695322	0.492031	0.326725
Ankrd52	0.751937	4.15146	0.000239191	0.0022415
Pkd2l2	-1.16377	-1.20784	0.236239	0.210971
Srp19	0.299979	0.931503	0.358788	0.27242
Wdfy2	-2.24244	-2.6181	0.0135523	0.0347995
Rbsn	-0.503731	-1.49155	0.145918	0.156349
Mrps25	-0.0927071	-0.346007	0.731673	0.408534
Dguok	-0.707368	-1.49486	0.145056	0.155774
Camta1	0.707906	1.23299	0.226844	0.205925
Csf1	-0.137931	-0.214444	0.831604	0.437286
Strip1	0.138007	0.318448	0.75228	0.414386
Kif1a	-1.37973	-1.31751	0.197319	0.189606
Slc25a11	-0.0940355	-0.30913	0.75929	0.416547
Cmc2	0.631364	1.05082	0.30146	0.245931
Chfr	0.866843	2.9764	0.00561263	0.0189215
Tex261	0.468588	1.55937	0.129055	0.145389
Fam120b	-0.665758	-1.27372	0.212225	0.198033
Tbp	0.309854	1.2754	0.21164	0.197823
Psmb1	0.643213	2.98891	0.00543788	0.0185037
Pdcd2	0.463642	1.23593	0.225765	0.205618
Nol3	-2.48463	-0.908555	0.370591	0.277973
Fhod1	-0.946484	-2.2123	0.0344409	0.0636298
Slc9a5	-1.74947	-1.29486	0.204924	0.194035
Elmo3	-1.70164	-2.07201	0.046667	0.0769442
4931428F04Rik	1.08317	0.741465	0.463989	0.315325
Msh3	0.619591	2.09025	0.0448857	0.075366
Tmem208	-0.226247	-0.333949	0.740666	0.411064
E2f4	0.727153	2.90156	0.00677439	0.021637
Surf4	-0.0186882	-0.0979508	0.922602	0.460029
Surf2	0.350982	1.05654	0.29888	0.244648
Dnajb9	-1.93458	-3.34236	0.00217881	0.00992377
Naf1	-0.0477117	-0.202678	0.840711	0.440188
Yes1	-3.82336	-4.51375	8.60134e-05	0.00112782
Ppp1cb	0.21582	1.64751	0.10955	0.1314
Gorasp2	0.0944518	0.456008	0.651561	0.382927
Tsen15	1.16273	3.00296	0.00524766	0.0181101
Efr3a	0.0980965	0.554672	0.583097	0.360652
Trappc2l	0.542363	0.545849	0.589074	0.362713
Acsf3	0.0466633	0.11236	0.911262	0.45723
Ddx19a	0.249646	1.2258	0.2295	0.207175
Galns	-2.13352	-2.63998	0.0128607	0.0335729
Gata2	-0.153925	-0.830906	0.412378	0.294919
Rabl6	0.111784	0.569218	0.573308	0.357138
Edf1	0.0445357	0.117898	0.906909	0.456184
Npdc1	-1.37828	-1.71432	0.0964473	0.120873
Fbxw5	0.263065	0.791806	0.434488	0.303667
Slc25a13	0.291179	0.631453	0.532371	0.341466
Ube2i	0.23768	1.2132	0.234214	0.209903
Tsr3	0.0313449	0.0389278	0.969197	0.471879
Unkl	0.29391	0.752491	0.45743	0.312506
Lrrk1	0.0614753	0.248132	0.805668	0.430326
Aldh1a3	-0.991324	-1.19124	0.242597	0.214545
Actn1	-2.2623	-3.53513	0.00130348	0.00710075
Sirt2	0.533835	1.79539	0.0823415	0.109856
Hnrnpl	0.251984	2.07626	0.0462463	0.0766345
Nolc1	0.542693	3.13671	0.00372712	0.0144719
Casd1	-0.492518	-2.10179	0.04379	0.0742255
Cnksr3	-0.175137	-0.471889	0.640309	0.379883
Mtmr1	0.0240084	0.0750536	0.940654	0.464644
Hmgb3	-0.0423751	-0.256551	0.79922	0.428728
Cyp2j9	-2.82902	-3.25654	0.00273008	0.011598
Abca1	-1.23389	-2.7643	0.00951475	0.0273069
Nipsnap3b	0.545039	1.22002	0.231652	0.208427
Lage3	-1.61152	-2.04941	0.0489606	0.0790323
Ubl4	-0.0796801	-0.188964	0.851352	0.442882
Gdi1	-0.297613	-0.99216	0.328797	0.258396
Sash1	-2.41307	-3.48064	0.00150864	0.00771374
Gadd45b	-0.706392	-0.479641	0.634848	0.377948
Slamf6	-0.980855	-0.853684	0.399825	0.289723
Slamf1	-1.38485	-2.77889	0.00918052	0.0267427
Zdhhc12	-1.07665	-1.21841	0.232256	0.20879
Endog	0.00219144	0.00147443	0.998833	0.480053
Cybb	-1.02719	-0.667732	0.509243	0.333182
Golga7	-0.375786	-1.5547	0.130163	0.146157
Xk	0.849688	2.6595	0.0122716	0.0325231
Cd48	0.494673	1.11415	0.273776	0.231075
Clpx	0.218494	0.653814	0.51805	0.336049
Trabd	-0.563332	-1.30852	0.200312	0.191221
Dennd6b	-0.233474	-0.26528	0.792549	0.426858
Atf6b	0.358785	0.987456	0.33106	0.259334
Ppt2	0.258497	0.708936	0.483659	0.323599
Rnf5	0.0972969	0.121454	0.904115	0.455841
Cacfd1	0.407795	0.949611	0.349651	0.268238
Hivep2	-0.351653	-0.962902	0.343044	0.265059
Arnt	-0.116129	-0.345902	0.731752	0.408534
Itga2	-2.56903	-2.90307	0.00674886	0.0216026
Mocs2	-0.591583	-1.40309	0.170522	0.17266
Nat9	-0.609121	-0.694346	0.492634	0.326845
Lpl	-0.756439	-1.27327	0.212382	0.198072
Atp6v0e	-0.193461	-0.662021	0.512847	0.33443
Zfp318	-0.695182	-2.63803	0.0129212	0.0336438
Ttbk1	0.207703	0.200162	0.84266	0.440847
Srf	0.221176	0.743949	0.462507	0.314574
Gata3	-0.455838	-0.907567	0.371105	0.278251
Lama5	-4.08454	-3.53809	0.00129312	0.00706415
Steap2	1.04575	1.46255	0.15365	0.161342
Hspa8	0.262279	2.90844	0.00665874	0.0214674
Serac1	0.703153	0.890507	0.38005	0.281768
Pdzd11	0.979567	1.90361	0.0662759	0.0957778
Psma2	0.479065	2.32716	0.0266578	0.0535617
Mrpl32	0.826397	1.45573	0.155516	0.162598
Setdb1	0.485455	2.45676	0.0198154	0.0446384
Anxa9	0.0215587	0.0397696	0.968532	0.47187
Prune	0.852097	1.54468	0.132567	0.147642
Cers2	-0.0116676	-0.0644333	0.949039	0.46694
Capza2	-0.0186536	-0.107617	0.914993	0.458352
Plekho1	-1.2523	-2.27327	0.0300862	0.057954
Vps45	0.408758	0.868398	0.391847	0.286686
Prpf3	0.450973	1.50108	0.143449	0.154766
Anp32e	0.0230756	0.168835	0.867023	0.446841
Aph1a	-0.0903222	-0.264102	0.793449	0.426858
Tab2	-0.175788	-1.11226	0.274572	0.231513
Ppil4	0.226709	0.965206	0.341908	0.264561
Cnih1	0.10698	0.394018	0.696264	0.397419
Eps8	-5.34053	-5.97267	1.32384e-06	6.27051e-05
Med22	-0.25849	-0.888995	0.380849	0.282112
Surf1	-0.352267	-0.806179	0.426278	0.30045
Med28	-0.0265598	-0.0954505	0.924571	0.460538
Qdpr	-0.362585	-1.19534	0.241015	0.213632
Tnr	-1.33745	-1.3607	0.183414	0.180948
Sqstm1	0.216563	0.814298	0.421683	0.298825
Nfe2l2	0.648975	3.12997	0.0037925	0.0145781
Rxra	-3.54281	-3.58153	0.00115026	0.00657329
Prpsap1	0.801355	3.09569	0.00414208	0.0154866
Ncapg	0.872079	3.63188	0.00100378	0.00604231
Lcorl	0.156459	0.506514	0.616078	0.372187
Lta4h	-0.0856377	-0.363626	0.718605	0.404623
Dstn	0.775345	3.25628	0.00273192	0.011598
H2afy	-0.364133	-1.93077	0.0626976	0.0926145
Gtf2ird2	-0.890802	-1.94527	0.060856	0.0909079
Bola1	1.76963	2.17548	0.0373359	0.0668591
Gatsl2	-2.36473	-5.02595	1.99137e-05	0.000423629
Ncf1	-0.840431	-1.03141	0.310326	0.250152
Adss	-0.0663562	-0.334095	0.740556	0.411064
Il17rb	-0.167874	-0.117541	0.907189	0.456235
Cacna1d	-1.84775	-1.53947	0.133831	0.148333
Chdh	-3.1307	-2.11857	0.0422389	0.0725414
Actr8	-0.306297	-0.73382	0.46857	0.317348
Stk32c	1.086	0.702225	0.487776	0.325084
Fnta	-0.25431	-0.669451	0.508161	0.33281
Skiv2l2	0.00465886	0.0221177	0.982496	0.475534
Lbp	-3.30616	-3.95112	0.000418123	0.00325392
Celsr1	-1.56187	-3.32482	0.00228198	0.0102545
Fli1	-0.782188	-3.9735	0.000392948	0.0030952
Stard13	-3.30193	-3.12814	0.00381042	0.0146314
Tenm1	-0.609766	-0.709456	0.483342	0.32346
Diexf	-0.548567	-1.53914	0.133911	0.148394
Hsd11b1	-0.0810038	-0.0548397	0.956618	0.46873
H2-M3	-0.0225294	-0.0309217	0.97553	0.473637
Lonrf3	-4.73834	-5.06299	1.79073e-05	0.000395378
Atp5e	0.688833	1.94172	0.0613016	0.0914202
Nelfcd	0.812187	2.4255	0.0213004	0.0467226
Ctsz	0.183787	0.531693	0.598727	0.366394
Slmo2	0.20488	0.608576	0.547237	0.347017
Ube2a	0.449805	1.1188	0.271817	0.229921
Slc25a5	0.640921	3.96555	0.000401716	0.00315149
Ppdpf	-1.09872	-2.2145	0.0342739	0.0634017
Kcnq2	-0.0931193	-0.107857	0.914804	0.458333
Pls3	-2.59562	-2.37488	0.0239216	0.0499869
Mpped2	-2.11924	-1.9886	0.0556307	0.0860714
Nkap	-0.230249	-0.799593	0.430028	0.302035
Ndufa1	0.699346	0.847722	0.403088	0.291025
Wt1	-0.521384	-0.584367	0.5632	0.35322
E2f3	0.0899215	0.286599	0.776325	0.421715
Cr1l	-0.0229441	-0.0795881	0.937076	0.463855
Ppfibp1	-0.863383	-1.31258	0.198953	0.190441
Cd46	-2.27074	-2.14737	0.0396902	0.0697045
Cd34	-1.92567	-4.80244	3.77673e-05	0.000673214
Plgrkt	-0.0721924	-0.207606	0.836894	0.43894
Cd274	-0.654595	-1.80497	0.0807969	0.10869
Pdcd1lg2	-2.79552	-2.42683	0.0212351	0.0466546
Gtf3a	-0.253144	-0.835423	0.409869	0.293715
Mtif3	-3.10417	-2.70403	0.01102	0.0302927
Lnx2	-0.515228	-0.846275	0.403882	0.291339
Dyrk3	0.673584	1.89102	0.067994	0.0974499
Mapkapk2	-0.225484	-0.934782	0.357122	0.271575
Lamp2	0.0462135	0.263771	0.793701	0.42691
Atxn10	-0.212405	-0.856169	0.398471	0.289245
Foxred2	-0.865406	-2.58827	0.0145508	0.0364482
Eif3d	0.109136	0.576398	0.568506	0.355113
H3f3b	-0.59546	-4.49247	9.13714e-05	0.00116197
Nup50	0.465808	2.64813	0.0126117	0.0331321
Phf21b	-2.77507	-2.0287	0.0511489	0.0811267
Ift27	0.406997	0.626912	0.535305	0.342619
Pacsin2	0.690088	2.86365	0.0074459	0.0231844
Cmah	1.06235	4.61287	6.48779e-05	0.000931442
Ttll12	1.18397	4.08542	0.000287728	0.0024949
Tox4	-0.203924	-1.15942	0.255135	0.221171
Mrps18c	-0.0418448	-0.0805038	0.936354	0.463752
Srsf6	0.199795	1.33206	0.192547	0.186651
Plcg1	-0.787463	-2.69051	0.0113868	0.0309205
Kctd2	-0.588938	-1.3164	0.197686	0.189751
Kctd5	-0.403615	-0.718523	0.477813	0.320977
Etaa1	-0.040192	-0.152511	0.879772	0.450123
Matn4	-2.34534	-1.95984	0.0590527	0.089201
Slpi	-1.87135	-1.52986	0.136187	0.150007
Sdc4	-2.90675	-2.26576	0.0305945	0.0586685
Nbr1	-0.559092	-2.28419	0.0293614	0.05701
Cyth1	-0.302262	-0.794357	0.433024	0.303007
Brca1	0.32812	1.54268	0.13305	0.147861
Cntnap1	0.581935	0.411962	0.683201	0.393119
Nt5c3b	-1.31146	-3.4052	0.0018448	0.00883545
Coa3	0.447535	1.00069	0.324721	0.256611
Gsdma	-2.36033	-1.62506	0.114271	0.134996
Med24	0.404994	2.20588	0.0349301	0.0642283
Psmd3	0.850907	3.28039	0.00256474	0.0110902
Exosc10	0.51819	2.17229	0.0375963	0.0672429
Glod4	0.481192	1.57664	0.125025	0.142781
Vps53	0.0653675	0.227618	0.821437	0.434933
Taok1	-0.21938	-1.1201	0.271272	0.229594
Dnttip1	0.953146	2.27026	0.0302895	0.0582495
Acot8	1.28802	1.64763	0.109525	0.1314
Cd300lg	-0.50707	-0.850476	0.401579	0.290496
Mpp2	-0.626251	-0.594208	0.556683	0.350251
Nlk	-0.415455	-1.382	0.176845	0.176478
Traf4	-0.0310673	-0.0508476	0.959773	0.469368
Aldoc	-3.84001	-3.73469	0.000758746	0.00496926
Rpl19	-0.0494021	-0.240617	0.811436	0.43205
Nek8	-2.3392	-2.42835	0.0211607	0.0465797
Plxdc1	3.56264	3.88845	0.000497294	0.00368319
Arl5b	0.198736	0.556788	0.581668	0.360152
Zfp207	0.267582	1.71839	0.095694	0.120213
Psmd11	0.484735	2.33955	0.0259217	0.0526483
C1qtnf1	-1.62776	-1.44169	0.159411	0.165395
Timp2	-1.99233	-2.9961	0.00533976	0.0182765
Zc3h18	0.0058229	0.0324939	0.974286	0.473283
Top2b	0.177405	1.20901	0.235794	0.210703
Igfbp4	-1.02518	-3.02777	0.00492724	0.0173432
Cdc6	1.10412	4.09066	0.000283548	0.0024742
Suz12	0.47088	2.77047	0.00937189	0.0270746
Atad5	0.953363	4.0617	0.00030743	0.00262368
Crlf3	-0.479423	-2.12441	0.0417107	0.071943
Tns4	-0.445362	-0.428422	0.671304	0.389155
Tnfaip1	-0.081577	-0.101484	0.919819	0.459349
Abr	-1.13794	-3.074	0.00437883	0.0161134
Rab11fip4	-1.6876	-1.4518	0.156599	0.163349
Cd40	-0.900626	-0.828769	0.413568	0.295385
Slc35c2	-0.530328	-1.44615	0.158167	0.164367
Elmo2	-0.081139	-0.311571	0.757451	0.415886
Wsb1	-0.189727	-0.71166	0.481994	0.322853
Ttpal	-0.669638	-1.82515	0.077623	0.106011
Rhot1	-0.0769622	-0.282932	0.779109	0.422627
Rhbdl3	2.45518	2.15843	0.0387484	0.0685047
Ada	0.243033	0.392982	0.697021	0.397746
Serinc3	-0.187315	-2.11687	0.042394	0.0726793
Tha1	-2.77632	-2.3074	0.0278717	0.0551462
Pgs1	-0.784824	-1.23552	0.225913	0.205625
Birc5	0.496375	1.70987	0.0972782	0.121679
Afmid	-1.4021	-1.01812	0.316497	0.253274
Pigt	-0.152595	-0.663072	0.512182	0.33429
Slc12a5	-2.02812	-1.71673	0.0960008	0.120521
Ghdc	0.777846	1.41419	0.167267	0.170272
Slc12a7	-0.307622	-0.761375	0.452184	0.310746
Ctsa	-0.163848	-0.567315	0.574584	0.35767
Zswim1	1.53756	2.42109	0.0215178	0.0469187
Slc12a4	0.68258	0.603253	0.550727	0.348018
Myo1c	-0.298947	-1.29588	0.204578	0.193896
Crk	-0.528003	-2.39486	0.022854	0.0486179
Cox7c	0.572052	1.77147	0.0863087	0.113205
Pitpna	-0.3305	-1.62953	0.113318	0.13427
Mlx	0.462384	0.903083	0.373443	0.279107
Fam134c	-0.227967	-0.781478	0.440447	0.306069
Dhx58	-0.973291	-2.09629	0.0443097	0.0747304
Rab5a	0.0844059	0.256658	0.799138	0.428728
Nkiras2	0.448765	0.771974	0.445973	0.308241
Ppp2r5c	0.0904227	0.51543	0.609907	0.369878
Ift52	-0.133014	-0.508951	0.614389	0.371609
Mybl2	0.489692	1.50673	0.141998	0.154046
Eya2	-3.74359	-4.88422	2.98878e-05	0.000573024
B4galt5	-4.95692	-4.8422	3.37073e-05	0.000623732
Hnf4a	-4.23291	-3.81186	0.00061412	0.00426147
Cadps2	-2.92688	-3.97567	0.000390588	0.00308078
Ddx27	0.061049	0.296279	0.768992	0.41954
Cyth3	1.52196	5.47528	5.48755e-06	0.000180713
Cyth4	-2.59123	-3.9483	0.000421405	0.00327509
Rrp7a	-0.343937	-1.29208	0.205875	0.194579
Cyb5r3	0.181739	0.760556	0.452666	0.310822
Ints2	-0.0421552	-0.168994	0.866899	0.446841
Med13l	-0.747913	-4.12134	0.000260239	0.00236114
Hist1h2bc	0.182304	0.449822	0.655967	0.384161
Mafk	0.00462757	0.014072	0.988863	0.477584
Med1	0.134027	0.56947	0.573139	0.357071
Erbb3	-1.86697	-2.19706	0.0356134	0.0650536
Stard3	0.298418	0.547031	0.588272	0.362394
Mfng	-2.52481	-4.29893	0.000158011	0.00170877
Vmp1	0.299229	1.04911	0.302233	0.246216
Uchl5	0.480722	1.87482	0.0702617	0.0994771
Glrx2	-0.565401	-1.64656	0.109745	0.131597
Trove2	-0.11009	-0.360044	0.721255	0.40532
Stk4	-0.212406	-1.3026	0.202303	0.192447
Zcchc10	-0.237615	-0.431956	0.668761	0.388312
Tbx5	0.572741	0.528624	0.600829	0.367282
Psmb6	0.582026	2.0072	0.053511	0.0836461
Spag7	0.425844	1.42396	0.164441	0.168633
Pfn1	0.268787	1.33008	0.193192	0.187214
Tomm34	-0.622944	-1.23111	0.227535	0.206194
Ywhab	-0.0937156	-0.640436	0.526593	0.339315
Ksr1	0.504329	2.1922	0.0359954	0.0655052
Gpx3	-1.47635	-1.01086	0.319906	0.254791
Anxa6	-1.57622	-2.59192	0.0144251	0.036258
Il12rb2	-0.689771	-1.42755	0.163413	0.167914
Zkscan6	-1.22325	-1.71823	0.0957247	0.120226
Kpna2	0.813845	3.42361	0.00175666	0.00858285
Smurf2	-0.378531	-0.959318	0.344818	0.265879
Cep95	-0.154443	-0.31321	0.756218	0.415487
Vezf1	-0.900735	-5.1193	1.52363e-05	0.000349649
Cuedc1	-3.17269	-5.22421	1.12763e-05	0.000281929
Srsf1	0.31119	2.37589	0.0238664	0.0499155
Abi3	-0.146244	-0.136301	0.892464	0.45321
Shroom1	-1.67071	-1.5507	0.131118	0.146795
Kif3a	-0.84565	-1.7602	0.0882338	0.114632
Sept8	0.521511	2.16793	0.0379557	0.0676366
Mtmr4	0.251198	0.998879	0.325583	0.257083
Mrm1	-0.789272	-1.32902	0.193537	0.187337
Mapt	1.81608	1.8593	0.072494	0.101341
Kansl1	-0.120555	-0.661162	0.51339	0.334618
Gid4	-0.291917	-1.31015	0.199767	0.190888
Myo1b	-2.00394	-2.56379	0.0154208	0.0378467
Dhx40	0.553527	1.46691	0.152467	0.160533
Ypel2	-4.06104	-4.64442	5.93005e-05	0.000890865
Akap1	0.534154	1.84541	0.074544	0.103153
Nol11	0.294477	1.2319	0.227245	0.206164
Derl2	-0.397725	-1.03939	0.306661	0.248228
C1qbp	0.560659	2.8746	0.00724587	0.0227438
Rpain	0.752607	1.4776	0.149598	0.158601
Chd3	-0.11166	-0.398641	0.692889	0.396391
Kdm6b	-0.309051	-1.28774	0.207364	0.195519
Appbp2	-0.175079	-0.810893	0.423606	0.299454
Ncor1	-0.0638766	-0.493744	0.624966	0.374663
Trpv2	-1.16909	-2.20735	0.0348174	0.0640614
Cenpv	0.151285	0.20135	0.84174	0.440589
Pcgf2	-1.49779	-1.81109	0.079823	0.108024
Cwc25	0.199319	0.538045	0.594387	0.364734
Pip4k2b	0.0705161	0.323189	0.748721	0.413555
Trim37	0.352999	2.19902	0.0354612	0.064857
Ctdnep1	0.188792	0.613106	0.544276	0.345892
Elp5	0.409602	0.880486	0.385368	0.284086
Gabarap	-0.557434	-1.86573	0.0715621	0.100707
2810408A11Rik	-1.86644	-1.76973	0.0866041	0.113465
Phf23	0.577517	2.12946	0.0412588	0.071588
Acadvl	0.533317	1.76004	0.0882622	0.114632
Dnah11	-1.34355	-1.18981	0.243149	0.214773
G3bp1	0.114571	0.984563	0.332457	0.26003
Atox1	0.559169	0.741912	0.463723	0.315245
Mief2	-0.191867	-0.2246	0.823764	0.435284
Tada2a	0.0215069	0.0382582	0.969727	0.472019
Ikzf1	0.808394	4.77982	4.02904e-05	0.000698951
Pnpo	-0.689725	-1.38653	0.175472	0.1758
Cog1	0.306132	1.19777	0.240079	0.213159
Cbx1	-0.473392	-2.15041	0.0394299	0.0693547
Cdk5rap3	0.00158158	0.00446938	0.996463	0.479336
Copz2	-3.9149	-3.49101	0.00146732	0.0075756
Slc25a39	-0.127825	-0.407541	0.68641	0.394265
Sp2	-0.13566	-0.409115	0.685267	0.393763
Aatf	-0.14732	-0.617306	0.541539	0.344794
Dync1h1	0.276296	2.3378	0.0260245	0.0527308
Pex12	0.83272	1.46743	0.152328	0.160474
Ndel1	-1.12714	-3.11938	0.00389738	0.0148909
Slc25a35	-0.389272	-0.680103	0.501485	0.330256
Zbtb4	-3.05811	-3.61554	0.00104922	0.00620263
Mpdu1	0.274707	0.577354	0.567868	0.354925
Fxr2	-0.821629	-2.25393	0.0314105	0.0596961
Atp5g3	0.442307	1.9424	0.0612165	0.0913526
Cd68	0.232941	0.264546	0.793109	0.426858
Acsl1	0.980063	3.25814	0.00271865	0.0115585
Abca5	-3.92342	-4.6602	5.66917e-05	0.00086505
Smyd4	-0.773577	-1.49874	0.144052	0.155206
Lsp1	-3.44821	-4.1577	0.000235047	0.00222412
Zfyve27	-0.0463536	-0.153385	0.879089	0.450035
Avpi1	-3.68426	-3.29378	0.00247619	0.010844
Rad51d	-0.675209	-1.73576	0.0925334	0.117791
Unc45b	-3.52126	-3.60728	0.00107293	0.0062875
Pank3	0.282936	1.25348	0.219397	0.202124
Rars	0.324446	1.55181	0.130854	0.146679
Ict1	0.492742	1.01175	0.319485	0.254787
Fdxr	0.759443	1.4439	0.158793	0.164841
Mrpl45	0.171978	0.577725	0.567621	0.354885
Irf1	1.51991	5.13107	1.47305e-05	0.000340868
Slc22a5	-0.218752	-0.418265	0.678635	0.391691
P4ha2	-0.310257	-0.564123	0.576727	0.358302
Arrb1	0.480521	2.64941	0.0125728	0.0331009
Pelp1	0.812846	3.08192	0.00429094	0.0158501
Med11	-0.868668	-1.24205	0.223528	0.204347
Ccl4	-2.71213	-2.01737	0.052382	0.082394
Natd1	0.172974	0.197185	0.844969	0.441421
Map2k3	-0.412987	-1.4499	0.157124	0.163634
Ywhah	-0.140238	-0.750335	0.458708	0.312977
Hoxb1	1.6209	1.82189	0.0781283	0.106452
Sart3	0.200917	0.853922	0.399696	0.289701
E2f2	0.747772	1.3128	0.198883	0.19044
Slfn3	0.538279	0.956043	0.346443	0.266584
Nars2	-0.359573	-0.902806	0.373588	0.279179
Slc35b4	-0.851195	-2.40288	0.0224372	0.0481355
Dnah1	-3.46963	-3.59613	0.0011058	0.00640711
Dalrd3	-0.403357	-0.850825	0.401388	0.290458
Fis1	0.0737097	0.21122	0.834097	0.438123
Plod1	-2.11915	-2.19803	0.0355381	0.0649568
Rab3d	0.139238	0.337189	0.738245	0.410344
Mfsd3	-0.575386	-0.460902	0.648085	0.381885
Slc25a22	0.00559579	0.0147063	0.988361	0.47746
Atp6ap1	-0.288103	-0.807889	0.425307	0.299984
Dnase1l1	-0.659326	-0.841861	0.40631	0.292279
Ccl9	-1.12029	-0.782708	0.439734	0.305897
Scrn1	-1.73638	-2.64323	0.0127609	0.033385
BC005537	-0.178341	-1.1375	0.26404	0.225701
Isyna1	0.226481	0.862493	0.395036	0.287932
Hars2	0.880455	1.74875	0.0902263	0.116071
Tmem160	-0.515921	-0.694203	0.492723	0.326845
Rab5c	0.305076	1.18734	0.244106	0.21526
Mdh2	0.782516	4.55397	7.67198e-05	0.00103277
H13	-0.0875812	-0.38755	0.700996	0.398909
Rnf145	0.201064	0.688688	0.49614	0.328058
Atp6v1e1	0.184627	0.610573	0.545931	0.346641
Chtf18	0.781143	1.39675	0.172405	0.173812
Etnppl	-1.58823	-1.41739	0.166337	0.169653
Ppp1r12c	-0.167452	-0.627423	0.534974	0.34252
Ahr	-2.09541	-2.8319	0.00805612	0.0244336
Map1s	-0.890283	-2.48646	0.0184929	0.0427581
Tmem129	-0.158315	-0.352504	0.726844	0.40695
Nop9	0.881184	3.13839	0.00371103	0.014436
Atp6v0a1	0.260621	0.88725	0.381773	0.282475
Psmc3ip	-0.187756	-0.326455	0.746273	0.413021
Zfp687	0.0954247	0.410055	0.684585	0.393643
D8Ertd738e	0.113693	0.24499	0.808078	0.430941
Calm3	0.320065	1.69608	0.099888	0.123959
Cops3	0.670171	3.88196	0.000506286	0.00371553
Fkbp8	-0.0173137	-0.0777546	0.938523	0.464037
Ddx39b	0.125837	0.75006	0.458871	0.312977
Gipc1	0.606727	1.49562	0.144858	0.155691
Tlcd1	-0.883295	-1.20727	0.236456	0.211036
Plscr3	-0.636132	-2.91616	0.00653125	0.021197
Ptger1	-0.119399	-0.311021	0.757866	0.415922
Arhgef25	1.19639	1.13186	0.266367	0.226846
Xab2	0.398697	1.50109	0.143445	0.154766
Cdc37	-0.239191	-1.03428	0.309004	0.249501
Rab4a	1.86523	3.088	0.00422466	0.0156747
Trip10	-0.781214	-0.923251	0.363004	0.27465
Cops6	0.341965	1.27114	0.213129	0.198383
Ubb	-0.0213884	-0.158272	0.875268	0.449137
Ap4m1	0.813237	2.06708	0.0471587	0.0774098
Gyg	0.417648	0.966722	0.341161	0.264194
Rcn3	-1.88398	-2.49719	0.0180352	0.0420333
Slc6a8	-2.20875	-1.92185	0.0638531	0.0935392
Arid3a	-0.139896	-0.372662	0.711935	0.402448
Pdk4	-0.242957	-0.279836	0.781461	0.423481
Ubxn6	-0.485853	-1.80595	0.0806408	0.108646
Mydgf	0.929615	2.52523	0.0168884	0.0403224
Cyb561	1.24018	1.08537	0.286123	0.237914
Ccdc12	-0.428989	-0.868055	0.392032	0.286778
1110001J03Rik	-0.333366	-0.415799	0.68042	0.392177
Akt3	-0.932918	-3.81858	0.000602867	0.00420843
Mrpl24	-0.955629	-2.86427	0.00743453	0.0231738
Gle1	-0.384282	-1.13993	0.263042	0.225222
Lyst	-0.629803	-2.39195	0.0230064	0.0488708
Slc35e1	-1.01291	-2.29735	0.0285082	0.0559876
Tmc4	-0.163531	-0.17278	0.863947	0.446202
Polr2i	-0.475849	-0.521895	0.605451	0.36869
Prl8a1	-2.52757	-2.83187	0.00805667	0.0244336
Rmnd1	0.293435	0.910513	0.369574	0.277532
Esr1	-2.36065	-3.04134	0.00475978	0.0170314
Fbxo5	0.062691	0.189406	0.851009	0.44288
Mtrf1l	-0.867381	-2.1177	0.0423179	0.072613
Rgs17	0.340207	0.486978	0.629698	0.376069
Hdac2	0.176163	0.900512	0.374787	0.279753
Rwdd1	0.148025	0.501865	0.619306	0.373245
Stxbp5	0.029341	0.160079	0.873857	0.448776
Hint3	-2.2254	-2.4211	0.0215171	0.0469187
Trmt11	0.336557	0.667199	0.509579	0.333252
Katna1	0.0664772	0.212467	0.833133	0.437737
Pcmt1	-0.0547197	-0.208926	0.835872	0.438739
Lrp11	-3.98378	-3.47119	0.00154723	0.00783546
1700021F05Rik	-0.538831	-0.799592	0.430029	0.302035
Sec63	-0.225168	-1.3414	0.189531	0.1847
Nr2e1	-0.610135	-0.541113	0.592295	0.363814
Snx3	0.142032	0.643175	0.524838	0.338617
Aig1	-0.433715	-1.10403	0.278074	0.233183
Adat2	-1.89789	-2.13323	0.040924	0.0712559
Pex3	-0.290471	-0.391472	0.698125	0.397927
Fuca2	0.228088	0.673893	0.505371	0.331878
Cep57l1	-0.572232	-1.11343	0.27408	0.23126
Ltv1	0.812821	3.38381	0.00195253	0.00917847
Plagl1	-3.81445	-3.38999	0.00192077	0.00910982
Cd164	0.344358	2.00691	0.0535427	0.0836713
Utrn	-0.34551	-1.89575	0.0673444	0.0969241
Smpd2	-2.0742	-2.1884	0.0362959	0.065776
Mical1	-1.99704	-2.26587	0.0305869	0.0586685
Zbtb24	-0.141655	-0.284162	0.778175	0.422319
Rab32	-2.1293	-4.1076	0.00027044	0.0024193
Gtf3c6	-0.794784	-1.70775	0.0976756	0.121965
Slc16a10	1.07951	3.48665	0.00148455	0.00762402
Rev3l	0.237072	0.977688	0.335793	0.261531
Traf3ip2	-0.370916	-0.332417	0.741811	0.411489
Fyn	-1.44403	-4.25827	0.000177194	0.00184107
Tube1	0.112552	0.188856	0.851436	0.442882
Lama4	-4.29366	-4.11089	0.000267958	0.0024075
Prep	-0.228559	-0.855584	0.398789	0.289368
Tnfaip3	0.680899	1.59634	0.120552	0.139643
Arfgef3	3.20986	2.3888	0.0231729	0.0490815
Reps1	0.00710278	0.0313746	0.975172	0.473601
Fam184a	-2.05179	-2.70618	0.0109627	0.030264
Asf1a	0.60409	2.33685	0.0260802	0.0528025
Gopc	0.0918227	0.314166	0.755498	0.41517
Qrsl1	-0.726298	-0.787849	0.436765	0.304491
Rtn4ip1	0.268948	0.447529	0.657603	0.38481
Aim1	-3.46739	-3.38471	0.00194786	0.00917847
Vta1	0.422617	1.21098	0.23505	0.210231
Smpdl3a	-0.783553	-2.54706	0.0160424	0.0389764
Reep3	-2.06835	-4.91946	2.70196e-05	0.000530283
Pkib	-0.651925	-1.22609	0.229393	0.207111
Serinc1	-0.2267	-1.23342	0.226686	0.205875
Hsf2	-1.39609	-2.07178	0.0466902	0.0769442
Echdc1	0.667624	2.13051	0.0411653	0.0715193
Mgat4c	-2.21797	-2.7828	0.00909278	0.0265535
Ptprk	-3.46149	-3.21032	0.00308	0.012634
Dcbld1	0.877964	1.31705	0.197471	0.189661
Slc6a15	-5.0097	-5.84693	1.89463e-06	7.98407e-05
Ccdc59	0.203108	0.633945	0.530765	0.340948
Ppp1r12a	-0.224665	-1.21528	0.23343	0.209357
P4ha1	-0.488797	-0.955942	0.346494	0.266588
Sept10	0.164651	0.132329	0.895579	0.453749
Lims1	-0.386534	-2.13675	0.040614	0.0709848
Zwint	0.298947	1.50586	0.142221	0.154182
Ube2d1	-0.825826	-1.73762	0.0921996	0.117517
Slc17a8	-3.64687	-4.05406	0.000314045	0.00267231
Cdk1	0.781502	3.11714	0.00391995	0.0149339
Atp2b1	-1.07715	-4.82931	3.49734e-05	0.000639046
Rhobtb1	-2.44473	-3.16483	0.00346595	0.0137246
1700040L02Rik	-1.87645	-1.36224	0.182933	0.180675
Arid5b	-2.3574	-2.61363	0.0136979	0.0349578
Actr6	0.413486	0.678182	0.502685	0.330785
Uhrf1bp1l	-0.422649	-2.06087	0.0477849	0.0779889
Poc1b	-0.279846	-0.751923	0.457766	0.312663
Dusp6	-0.400712	-0.861908	0.395353	0.288058
Tmpo	0.00358275	0.0221629	0.98246	0.475534
Psen1	0.116812	0.489448	0.627968	0.375386
Sgk1	-2.9531	-2.62173	0.0134353	0.0345952
Cep290	0.0805054	0.2492	0.804849	0.430085
Ikbip	0.349608	0.599288	0.553333	0.349156
Hbs1l	0.365216	1.51395	0.140162	0.152789
Epb4.1l2	-1.3918	-3.43582	0.00170044	0.00837982
Apaf1	0.707075	2.98809	0.00544916	0.0185312
Myb	0.582602	4.60633	6.60986e-05	0.000942007
Med23	0.123987	0.636554	0.529086	0.340245
Ahi1	-1.62641	-3.23342	0.00290005	0.0121524
Nedd1	-0.0301622	-0.0802067	0.936588	0.463828
Pde7b	-1.78179	-1.28524	0.208222	0.195854
Mtfr2	0.105178	0.352542	0.726817	0.40695
Map7	-0.177419	-0.855601	0.39878	0.289368
Stx7	-0.672189	-1.80866	0.0802077	0.108348
Pex7	-0.219564	-0.482344	0.632948	0.377237
Ifngr1	0.91032	4.77634	4.06929e-05	0.00070384
Cfap54	-0.0724894	-0.0961932	0.923986	0.460404
Cdk17	-0.668696	-3.1108	0.00398441	0.0150777
Hal	-0.908077	-1.31211	0.199111	0.190449
Snrpf	-0.0519206	-0.164813	0.870161	0.447661
Ntn4	0.597477	0.704881	0.486144	0.324423
Usp44	-2.80927	-2.7608	0.00959651	0.0275009
Fgd6	0.769288	0.949232	0.349841	0.268313
Ndufa12	1.08502	2.73824	0.0101404	0.0285057
Tmcc3	1.04508	0.944403	0.352263	0.269422
Cep83	0.40589	1.73473	0.0927179	0.117923
Socs2	-2.16734	-3.41922	0.00177726	0.00861162
Nudt4	0.107355	0.418681	0.678335	0.391595
Nuak1	0.673129	0.770494	0.446837	0.308597
Tcp11l2	-1.16084	-2.56275	0.0154588	0.037908
Cry1	-0.334925	-0.862614	0.394971	0.287924
Btbd11	-2.80796	-3.31268	0.00235613	0.010458
Timp3	-1.53889	-5.54903	4.44203e-06	0.000150536
Hsp90b1	0.109906	0.701299	0.488346	0.325254
Igf1	-1.97255	-2.0141	0.0527425	0.0827536
Ccdc53	-0.313018	-0.483932	0.631834	0.376914
Dram1	-2.37053	-2.02709	0.0513219	0.0812906
Sirt1	0.350463	1.44064	0.159707	0.165554
Herc4	-0.00797338	-0.0361527	0.971392	0.472489
Hnrnph3	-0.809304	-2.48239	0.018669	0.0429267
Rufy2	-1.57258	-3.00491	0.00522176	0.0180742
Pbld2	-1.9217	-1.78017	0.0848472	0.111791
Ccar1	0.165656	0.977208	0.336027	0.261644
Ddx21	0.565032	3.87999	0.000509051	0.00372296
Ddx50	0.16175	0.706738	0.485006	0.32409
Srgn	-0.0312285	-0.196583	0.845437	0.441454
Vps26a	0.2783	0.872504	0.389638	0.285716
Supv3l1	0.620246	2.57715	0.0149403	0.0370424
Aifm2	-2.9948	-2.74853	0.00988884	0.0280491
H2afy2	0.221591	0.14412	0.886338	0.451763
Tysnd1	0.160475	0.398626	0.6929	0.396391
Sar1a	-0.0906886	-0.462365	0.647047	0.381699
Ppa1	1.17295	4.38808	0.000122831	0.00144058
Npffr1	0.411118	1.16604	0.252485	0.219557
Eif4ebp2	-0.215111	-1.06063	0.297047	0.243938
Tbata	-0.805375	-1.49703	0.144494	0.155452
Sgpl1	0.051061	0.103736	0.918047	0.459102
Pcbd1	-4.72027	-4.54051	7.97143e-05	0.00106326
Slc29a3	-0.258836	-1.00389	0.323198	0.255927
4632428N05Rik	-2.88815	-2.77767	0.00920799	0.0267891
Slc16a7	-3.69736	-3.97049	0.000396252	0.00311281
Anapc16	-0.194696	-0.542665	0.591239	0.363376
Ddit4	-2.38997	-2.78407	0.00906449	0.0265107
Dnajb12	0.407585	1.58757	0.122527	0.141062
Micu1	0.0306692	0.0881628	0.930314	0.462085
Cand1	0.104774	0.609444	0.546669	0.346889
Tbk1	-0.400261	-1.31388	0.198521	0.190284
Pno1	0.287038	0.822594	0.417018	0.296795
Plek	-0.296083	-1.6139	0.116679	0.136898
Srgap1	-2.26356	-1.96368	0.0585862	0.0888839
Egfr	-2.76732	-3.03049	0.00489316	0.0172545
Usp15	0.47431	2.08541	0.0453523	0.0757893
Elane	-1.06391	-0.525023	0.603301	0.368099
Vps54	0.00501873	0.0177524	0.98595	0.476533
Tbc1d15	0.160332	0.6775	0.503112	0.330991
Pcsk4	0.42868	0.5046	0.617406	0.372545
Rab21	-0.0398199	-0.110605	0.912642	0.457568
2310011J03Rik	0.0260878	0.0704854	0.94426	0.465721
Peli1	-1.49941	-4.25541	0.000178626	0.00184608
Apc2	-0.15772	-0.210186	0.834897	0.438425
Thap2	-0.103981	-0.229361	0.820094	0.434751
Slc1a4	-3.22392	-3.5095	0.00139636	0.00739257
Dock2	-0.567533	-3.32444	0.00228426	0.0102545
Rab1	-0.10624	-0.552123	0.584821	0.361184
Actr2	0.135811	1.00932	0.32063	0.25502
Ndufs7	0.728503	2.43849	0.0206713	0.0458314
Ptprb	-2.02074	-1.69307	0.100466	0.12449
Kcnmb1	-0.648917	-0.713945	0.4806	0.322364
Mum1	-0.366915	-1.36678	0.18152	0.179667
Meis1	-1.88019	-10.3801	1.29746e-11	7.56272e-09
Uqcr11	0.208724	0.51336	0.611337	0.37052
Cnot2	0.0808661	0.342307	0.734429	0.409303
Tcf3	0.53198	2.50323	0.0177823	0.0416645
Frs2	-0.964374	-3.8929	0.000491222	0.00365214
Yeats4	-0.335879	-1.38479	0.175999	0.176086
Rab36	-2.28521	-2.12373	0.041772	0.0720153
Grb10	-0.630964	-3.02396	0.00497515	0.0174696
Adora2a	-2.85148	-3.15297	0.0035739	0.0140187
Snrpd3	0.178147	0.882157	0.384478	0.283717
Nav3	-0.670813	-0.746504	0.460984	0.314015
Ddc	1.18225	0.875859	0.38784	0.285064
Mdm2	-0.467878	-1.74077	0.0916385	0.117067
E2f7	-1.10085	-3.11549	0.00393656	0.0149874
Csrp2	-0.508413	-0.749376	0.459277	0.313071
Osbpl8	-0.0645384	-0.414674	0.681235	0.392468
Mknk2	-0.130461	-0.674668	0.504885	0.331671
Zpbp	-1.58232	-1.51384	0.14019	0.152789
Cabin1	0.33667	1.85223	0.0735316	0.102268
Ap3d1	0.0826904	0.397554	0.693682	0.396616
Phlda1	0.115616	0.0990165	0.921762	0.459767
Sf3a2	0.183368	0.744039	0.462453	0.314574
Mdm1	0.13913	0.349377	0.729168	0.407735
Glipr1l2	-1.92441	-1.70077	0.0989938	0.123217
Timm13	-0.150932	-0.274323	0.785656	0.424656
Vps13d	0.274753	1.86246	0.0720352	0.100982
Llph	0.288758	0.944202	0.352364	0.269433
Tmbim4	0.247961	0.646459	0.522737	0.337802
Slc5a4b	-0.884553	-0.7233	0.474916	0.319615
Irak3	-1.21585	-3.55203	0.00124551	0.00691076
Helb	0.545359	1.68106	0.102797	0.126412
Prmt2	0.00557626	0.00427475	0.996617	0.479336
Dip2a	-1.66038	-2.25711	0.0311893	0.0594114
Hmg20b	-0.478126	-0.855246	0.398974	0.289425
4930404N11Rik	-3.43447	-2.92071	0.00645729	0.021039
Fzr1	0.512708	1.79494	0.0824156	0.109904
Ncln	1.03419	3.70571	0.000821193	0.00524275
Hcfc2	-0.521906	-1.51302	0.140399	0.15294
Nfyb	0.877344	2.38559	0.0233434	0.04926
Txnrd1	-0.216294	-0.924024	0.362608	0.274457
Glt8d2	2.15882	1.66219	0.10655	0.129174
Ppm1m	-1.6773	-1.81237	0.0796197	0.10781
D10Wsu102e	-0.129298	-0.544188	0.590203	0.363084
Aldh1l2	-0.755314	-0.684075	0.499008	0.329443
Wdr82	-0.122268	-0.651768	0.519352	0.336547
Glyctk	-3.19497	-3.34654	0.0021549	0.00983473
Pofut2	-2.32494	-3.29257	0.00248403	0.0108702
Slc36a1	0.102245	0.302558	0.764247	0.4184
Adarb1	-1.72825	-2.16003	0.0386141	0.0683501
Appl2	-4.0146	-4.73739	4.54825e-05	0.000759634
Sumo3	0.121411	0.666497	0.510021	0.333429
Hint1	-0.134962	-0.533808	0.59728	0.36572
Lyrm7	-0.0870851	-0.103	0.918626	0.459225
Fbxw11	-0.169201	-0.835164	0.410013	0.293782
Stk10	-0.433621	-1.47622	0.149968	0.158848
Papolg	-0.245166	-0.707438	0.484577	0.323922
Rel	-2.67435	-4.10706	0.000270844	0.0024193
Pfkl	-0.72426	-2.2548	0.0313504	0.0596402
Pus10	0.629547	2.43817	0.0206866	0.0458478
Rhbdf1	-4.84483	-4.95555	2.4366e-05	0.000484732
Pex13	-0.396196	-0.894151	0.378128	0.280997
1810043G02Rik	-0.997206	-1.6196	0.115444	0.135914
Mpg	0.308017	0.55856	0.580473	0.359718
Ahsa2	-1.59008	-2.78843	0.00896779	0.0264168
Nprl3	0.363043	0.794529	0.432925	0.302974
Xpo1	0.387592	1.86935	0.071042	0.100132
Cpeb4	0.00178993	0.00503227	0.996017	0.479307
Asb3	-1.29869	-2.93286	0.00626334	0.0205521
Cdc34	0.931284	2.1933	0.0359083	0.0653874
Tpgs1	-1.91916	-1.9713	0.0576682	0.0879489
Chac2	0.427063	0.397277	0.693884	0.396616
Erlec1	0.43077	1.45015	0.157054	0.163619
Sptbn1	-1.34345	-5.82069	2.04198e-06	8.32341e-05
Wdpcp	-1.06907	-1.40681	0.169427	0.17199
Mdh1	-0.237681	-1.15057	0.258702	0.223102
Prss57	-0.308324	-0.22304	0.824967	0.43545
Ccng1	0.313634	1.60765	0.118047	0.137811
Nudcd2	0.714377	2.90648	0.00669146	0.0215015
Polrmt	-0.165817	-0.464252	0.64571	0.381257
Hmmr	0.7169	3.55089	0.00124933	0.00691076
Acsl6	1.66699	1.80843	0.0802454	0.108349
Slc22a4	1.34645	0.845342	0.404394	0.291548
Cyfip2	-0.223455	-1.52075	0.138453	0.151441
Mgat1	-0.124341	-0.500297	0.620398	0.373577
Ppp2ca	0.223328	1.3244	0.195046	0.188203
Hnrnpab	0.35017	2.68991	0.0114033	0.0309299
Phykpl	0.490749	1.74519	0.0908543	0.11654
Hspa4	0.176461	1.24995	0.220667	0.202909
Cnot6	0.274056	1.71481	0.0963578	0.120787
Gfpt2	-2.51027	-2.26006	0.0309853	0.0592162
Mapk9	0.476629	2.414	0.0218714	0.0473248
Canx	0.387949	3.18242	0.00331153	0.0133121
Gnb2l1	0.285941	2.03811	0.0501441	0.0801216
Rufy1	-1.01033	-1.95115	0.0601222	0.090199
Rnf130	-0.0298786	-0.117688	0.907074	0.456228
Rad50	0.294074	1.5492	0.131478	0.14687
3010026O09Rik	-1.71284	-1.2853	0.208203	0.195854
Clk4	-0.73102	-1.96156	0.0588429	0.0891109
Sar1b	0.0970486	0.168198	0.867519	0.447057
Jade2	-0.544535	-1.92215	0.0638145	0.0935061
Cdkl3	0.557676	0.506467	0.616111	0.372187
Ube2b	-0.447114	-1.41673	0.166528	0.169727
Cdkn2aipnl	0.636844	2.2618	0.0308653	0.0590451
Kremen1	-2.43184	-2.67818	0.0117311	0.0315258
Itk	-0.76258	-0.553033	0.584206	0.360918
Nefh	-0.0946683	-0.298301	0.767463	0.41898
Med7	0.993164	3.27097	0.00262883	0.0112836
Havcr2	0.179331	0.139177	0.89021	0.452746
Tnip1	-1.40762	-4.0965	0.000278957	0.00245992
Vdac1	0.280539	1.41005	0.168476	0.171204
Slu7	-0.288784	-1.28623	0.207884	0.195722
Nipal4	-0.324401	-0.330209	0.743462	0.411856
Ascc2	0.492865	2.11011	0.043015	0.0733341
Hus1	-0.0563081	-0.181869	0.856869	0.444271
Pttg1	-0.158112	-0.196308	0.84565	0.441526
Zfp607	-0.672357	-0.734499	0.468162	0.317162
Tns3	-0.556829	-1.83294	0.0764272	0.104943
Btg2	-0.322724	-0.799342	0.430171	0.302054
Gatsl3	-3.94231	-3.33123	0.00224377	0.0101325
Pes1	0.197372	1.03342	0.3094	0.249708
Tcn2	0.0771541	0.132709	0.895281	0.453663
4921536K21Rik	0.289345	0.346776	0.731102	0.408503
Osbp2	-2.44509	-1.85106	0.0737048	0.102439
Myo1g	-0.519796	-1.65878	0.107242	0.129621
Smtn	-0.941445	-1.93725	0.0618687	0.0919493
Arf5	0.348142	1.10702	0.276799	0.232549
2310033P09Rik	0.245811	0.484791	0.631231	0.376676
Guk1	-0.397779	-0.603862	0.550327	0.347841
Rnf185	0.197616	0.337776	0.737807	0.410205
Limk2	-0.528221	-1.43741	0.160615	0.166219
Patz1	-0.273299	-1.37441	0.179165	0.178123
Eif4enif1	0.443769	1.98758	0.0557493	0.0861038
Trim11	-0.0509818	-0.0936696	0.925974	0.460961
Ogdh	0.280633	2.05414	0.0484728	0.0785991
Drg1	0.207292	1.03656	0.307958	0.248859
Rtn4	0.00562258	0.030912	0.975538	0.473637
Mtif2	0.466719	1.52119	0.138342	0.151404
Rps27a	0.391741	2.35117	0.0252477	0.0516855
Cfap36	0.243677	0.620786	0.539276	0.344041
Smek2	-0.116761	-0.550774	0.585734	0.361594
Pnpt1	0.601469	2.4548	0.0199055	0.0447462
Pold2	-0.0388404	-0.14297	0.887239	0.451993
Zkscan17	0.117555	0.492547	0.625801	0.374868
Aebp1	-2.81383	-2.6195	0.0135072	0.0347142
Polm	1.05863	1.73826	0.0920849	0.117427
Dbnl	0.528647	1.83244	0.0765036	0.105014
Mrps24	1.0632	2.24991	0.0316926	0.0600755
Ccdc117	-0.114759	-0.35327	0.726276	0.406884
Dynll2	-0.271057	-1.22469	0.229913	0.207419
Xbp1	-0.257977	-0.840618	0.406996	0.292628
Supt4a	-0.474692	-0.704093	0.486628	0.324653
Sept4	0.854651	0.789698	0.4357	0.304222
Btnl10	-2.12235	-1.75783	0.0886439	0.114821
2810021J22Rik	-0.925044	-0.806701	0.425981	0.300321
Ska2	0.684395	1.8594	0.0724803	0.101341
Prr11	0.254886	0.847409	0.403259	0.291054
Smg8	0.350088	0.831881	0.411836	0.294726
Rnf187	-0.277409	-1.0999	0.279841	0.234416
Tubd1	1.65743	1.70753	0.097716	0.121965
Mrpl22	0.844985	1.81382	0.0793914	0.107594
Cnot8	0.232714	0.581981	0.564786	0.35374
Rps6kb1	0.45772	1.96133	0.0588711	0.0891306
Sap30l	-0.663339	-1.26541	0.21515	0.1995
Galnt10	-0.860533	-2.32446	0.0268209	0.0537976
Rnft1	0.0906683	0.282032	0.779793	0.422899
Mfap3	-0.218626	-0.756704	0.454937	0.311319
Fam114a2	-0.128663	-0.367146	0.716004	0.403705
Ppm1d	-0.941908	-2.84053	0.00788585	0.0241416
Znhit3	1.13564	1.91715	0.0644707	0.0941128
Myo19	0.833913	1.75981	0.088302	0.114658
Prpsap2	-0.0622592	-0.152374	0.879879	0.450123
Ggnbp2	0.504347	2.30857	0.0277987	0.0550954
Acaca	0.398145	2.3063	0.0279409	0.0552645
Shmt1	-0.805983	-2.39652	0.0227668	0.0484855
Llgl1	0.347529	1.13413	0.265429	0.226324
Drg2	0.0908265	0.257965	0.798138	0.428502
Srebf1	0.903756	3.22781	0.00294277	0.0122347
Tom1l1	-0.426473	-1.17117	0.250451	0.218508
Cox11	-1.65931	-1.28328	0.208898	0.196147
Stxbp4	-1.77377	-3.49684	0.00144458	0.00750902
Bzw2	0.617974	2.95996	0.00585052	0.0195876
Elac2	0.552977	1.84939	0.0739527	0.102609
Pctp	0.233698	0.467299	0.643553	0.380793
Twistnb	0.307428	1.29022	0.20651	0.194998
Atxn7l1	-0.255856	-1.3074	0.200686	0.191421
Sypl	-0.421646	-1.60108	0.119498	0.138808
Pdia6	-0.56173	-2.0571	0.0481693	0.0783844
Nampt	1.19811	6.73013	1.56218e-07	1.28251e-05
Pik3cg	-0.500174	-2.47133	0.019156	0.0437704
Nbas	0.715012	2.47016	0.0192082	0.0438208
Tspan13	-0.00967893	-0.0400656	0.968298	0.471798
Rock2	-0.391421	-2.19942	0.0354295	0.0648192
Laptm4a	-0.327503	-1.15199	0.258129	0.222772
Fam49a	-2.3526	-3.80714	0.000622122	0.00430163
Snx13	-0.986738	-1.81583	0.079075	0.10729
Sdc1	-2.11768	-1.75127	0.089784	0.115809
Lpin1	1.08614	4.1673	0.000228804	0.00218706
Pum2	0.231591	1.56905	0.126783	0.143744
Nrcam	0.286117	0.264975	0.792782	0.426858
Rgs9	-0.0945483	-0.0874206	0.930899	0.46221
Trib2	1.64221	6.40077	3.93481e-07	2.66693e-05
Arsg	2.23909	2.36592	0.0244152	0.0507175
Hs1bp3	-1.54592	-1.99871	0.0544696	0.0847337
Smc6	0.382202	1.97055	0.0577571	0.0879987
Apob	-2.931	-2.61742	0.0135745	0.0348195
Amz2	-0.22784	-0.812084	0.422933	0.29929
Gna13	-0.340689	-1.9151	0.0647406	0.094365
Prkar1a	-0.340546	-1.84251	0.0749788	0.103571
Abca8b	-2.42816	-2.63843	0.0129088	0.0336438
Rdh14	-1.55086	-2.25523	0.0313203	0.0596181
Map2k6	-0.606735	-0.971755	0.338691	0.262909
Trappc12	0.452021	1.88673	0.0685882	0.09809
Adi1	-0.0160655	-0.0513631	0.959366	0.469368
Rnaseh1	-0.0515033	-0.102849	0.918745	0.459245
Dcdc2c	0.849348	1.12265	0.270203	0.228922
Ubxn2a	0.463428	2.16097	0.0385354	0.0682836
Cmpk2	1.00914	3.24492	0.00281427	0.0118971
Itsn2	-0.310868	-1.59338	0.121216	0.140189
Rsad2	-0.573135	-1.26815	0.214182	0.198998
Rnf144a	0.178089	0.914444	0.367538	0.276892
Id2	-1.21507	-0.882388	0.384355	0.283662
Mboat2	-3.21822	-3.6767	0.000888724	0.00552017
Ncoa1	-0.804508	-2.39949	0.0226126	0.0482806
Dus4l	1.57365	2.26973	0.0303248	0.0582981
Rrm2	0.599573	2.32285	0.0269187	0.0539752
Bcap29	0.60361	2.20543	0.0349653	0.0642524
Cenpo	-0.361429	-1.04754	0.302947	0.246523
Klf11	-0.224853	-0.623575	0.537466	0.343323
Adcy3	-0.216529	-0.201057	0.841967	0.440669
Grhl1	-2.2134	-1.47252	0.150958	0.15952
Dnajc27	0.240598	0.530963	0.599227	0.366662
Efr3b	-0.0822483	-0.100292	0.920758	0.459542
Cbll1	0.182524	0.663002	0.512227	0.33429
Dnmt3a	-0.571534	-3.25363	0.00275095	0.0116533
Dld	0.208641	1.06062	0.297051	0.243938
Kif3c	-2.12374	-2.98527	0.00548823	0.018599
Rab10	0.113815	0.507583	0.615337	0.371971
Ddx52	0.845929	2.81612	0.00837643	0.0251547
Taf15	-0.0801754	-0.38898	0.699949	0.398663
Cdc27	0.418824	2.22734	0.0333171	0.0620848
Itgb3	-1.20781	-5.14931	1.39796e-05	0.000331241
Mettl2	0.0912498	0.225912	0.822752	0.43508
Nle1	0.775618	1.66614	0.105755	0.128692
Tlk2	0.150736	0.808008	0.42524	0.299984
Mrc2	0.138686	0.128248	0.89878	0.45432
Rffl	0.154352	0.483429	0.632187	0.377052
Lig3	0.420365	1.93576	0.0620586	0.0921846
Map3k3	-1.35374	-3.79981	0.000634781	0.00435302
Ddx42	0.106887	0.605295	0.549387	0.347435
Ftsj3	0.765225	3.53887	0.00129042	0.00705601
Rnf135	-0.217841	-0.387371	0.701127	0.398944
Psmc5	0.440571	1.31273	0.198906	0.19044
Tcam1	1.59974	3.07968	0.00431563	0.0159311
Ern1	-0.430986	-1.79927	0.0817122	0.109442
Nf1	0.220564	1.01081	0.319928	0.254791
Pecam1	0.454025	1.4179	0.16619	0.169653
Polg2	0.184211	0.35207	0.727166	0.407019
Ddx5	-0.0879776	-0.884322	0.383326	0.283192
Psmd12	0.416364	1.9603	0.0589964	0.0891582
Helz	-0.130753	-0.640072	0.526826	0.339361
Cacng4	0.0842062	0.105705	0.916497	0.458751
Cep112	-0.0395848	-0.0390432	0.969106	0.471879
Rab37	-0.0654056	-0.272923	0.786722	0.425043
Slc9a3r1	-0.240632	-0.814238	0.421717	0.298825
Nt5c	0.635201	1.53475	0.134985	0.149187
Hn1	0.398302	2.00719	0.0535122	0.0836461
Sumo2	-0.0579589	-0.352585	0.726785	0.40695
Nup85	0.71237	3.49903	0.00143611	0.0074874
Gga3	0.421393	1.7474	0.0904644	0.116326
Cluh	0.631897	3.54185	0.0012801	0.00702597
Mif4gd	-0.0972601	-0.164289	0.87057	0.447719
Slc25a19	-0.212108	-0.49781	0.62213	0.373999
Pafah1b1	-0.246604	-1.48487	0.147672	0.157493
2310067B10Rik	0.103608	0.497102	0.622623	0.374105
Recql5	0.338757	0.836049	0.409522	0.293647
Sap30bp	0.214234	0.667335	0.509493	0.333233
Itgb4	-1.95583	-1.87592	0.0701063	0.0994614
Galk1	-0.418512	-1.12469	0.269348	0.228596
Unk	0.535353	2.01602	0.0525299	0.0825088
Trim47	-3.23217	-5.52377	4.77548e-06	0.000159975
Aspa	-1.72022	-2.23044	0.0330892	0.0617985
Mrpl38	0.764638	1.8118	0.0797097	0.1079
Fbf1	0.261648	0.952401	0.348257	0.267486
Acox1	-0.81437	-3.11231	0.00396896	0.0150609
Ten1	0.0215999	0.0363302	0.971252	0.472489
Srp68	0.31921	1.35367	0.185623	0.182153
Tsen54	-1.12331	-2.12866	0.0413303	0.0716442
Llgl2	0.350654	0.457977	0.650162	0.382501
1200014J11Rik	-0.100566	-0.464478	0.645549	0.381257
Camkk1	-4.70397	-4.08395	0.000288916	0.0024949
P2rx1	-1.92356	-4.09763	0.000278077	0.00245588
Atp2a3	-1.26466	-4.20166	0.000207773	0.0020667
Ankfy1	0.123085	0.604365	0.549997	0.34767
Exoc7	0.0199006	0.0722919	0.942834	0.465301
Ube2g1	0.269708	1.2001	0.239188	0.212595
Spns3	0.742279	1.31644	0.197673	0.189751
Med31	0.330701	0.319399	0.751566	0.41422
Ube2o	-0.282947	-0.640771	0.526378	0.33929
Txndc17	0.60441	1.04602	0.303637	0.246774
Rhbdf2	-2.84085	-2.78668	0.00900644	0.0264738
4933427D14Rik	-0.412744	-0.947634	0.350641	0.268655
Fam64a	-0.792979	-1.46059	0.154186	0.161701
Cygb	-2.68741	-2.09416	0.0445118	0.0749002
1810032O08Rik	1.16937	2.65084	0.0125298	0.0330474
Rabep1	-0.0569423	-0.219692	0.827551	0.43606
Mfsd11	0.526648	0.958986	0.344982	0.265881
Kif1c	-0.22252	-0.401275	0.690969	0.395791
Sec14l1	-0.781904	-2.7491	0.00987523	0.0280383
Mink1	-0.519336	-2.49689	0.0180481	0.0420464
Pld2	-2.06009	-2.32701	0.0266671	0.0535617
[truncated: 10,133 more rows]

## Sheet: II. MTB effects @ HSCs
Gene	logFC_hsc_mtb	t_hsc_mtb	p_hsc_mtb	Fdr_hsc_mtb
Gnai3	-0.18457	-1.15162	0.258278	0.199968
Cdc45	0.73736	2.67991	0.0116822	0.0243203
Scml2	-0.339858	-0.668365	0.508845	0.309404
Narf	0.165592	0.830262	0.412736	0.270259
Cav2	-3.51462	-3.80752	0.000621472	0.0031217
Klf6	-1.77425	-4.77858	4.04334e-05	0.000446982
Scmh1	-0.433996	-1.59343	0.121206	0.120297
Cox5a	1.26546	4.09544	0.000279784	0.00178003
Fer	0.41864	0.989393	0.330127	0.233905
Xpo6	0.428996	2.70389	0.0110237	0.0234946
Tfe3	0.49227	1.59513	0.120823	0.120112
Axin2	0.0109666	0.0129425	0.989757	0.455562
Brat1	0.886014	3.25407	0.00274777	0.00895609
Gna12	0.651479	2.85581	0.00759239	0.0181738
Pih1d2	1.35783	0.982987	0.33322	0.235377
Dlat	0.346718	1.75	0.0900077	0.098658
Sdhd	0.928908	3.71978	0.000790286	0.00374216
Ccnd2	-0.180135	-1.12233	0.270337	0.206469
Gpr107	0.260471	0.776298	0.443453	0.282735
Drp2	-0.876502	-1.04041	0.306191	0.22259
Tspan32	0.395739	1.97342	0.0574145	0.0722065
Gmpr	-0.0808702	-0.15897	0.874723	0.425736
Mid2	-2.02311	-2.13529	0.0407428	0.0576175
Trim25	0.167392	1.132	0.266312	0.204282
Dgke	0.0270736	0.0763346	0.939643	0.442985
Scpep1	1.0917	2.15815	0.0387727	0.0558109
Mnt	-0.277101	-1.06064	0.297043	0.218949
Itgb2	0.676793	2.35998	0.0247475	0.0409187
Hddc2	0.781706	1.94315	0.0611224	0.0754374
Pemt	-1.02755	-1.25106	0.220269	0.180465
Clec10a	-0.328668	-0.266039	0.79197	0.402002
Alox12	-2.45262	-2.83666	0.00796181	0.0187752
Arvcf	-1.14348	-1.90066	0.0666754	0.0799274
Comt	-0.215613	-0.877977	0.386707	0.259416
Rtca	0.666494	1.76993	0.0865709	0.0961608
Dbt	-0.66601	-1.82692	0.0773502	0.0887555
Dazap2	-0.114342	-0.747805	0.460211	0.289286
Mcts1	-0.614734	-1.44779	0.157709	0.143904
Rnf17	0.419731	0.337862	0.737743	0.387078
Trappc10	0.317333	1.64319	0.110445	0.112975
Ccm2	-0.0496964	-0.146594	0.884401	0.428487
Tbrg4	0.783771	3.60746	0.00107242	0.00462984
Mx1	-1.88988	-1.9538	0.0597945	0.0743221
Ndufa9	0.751623	3.38022	0.0019712	0.00703979
Egfl6	-0.914623	-0.882858	0.384105	0.258169
Lck	-1.63982	-1.27758	0.210877	0.175018
Galnt1	0.233453	1.82044	0.0783538	0.0897219
Mkrn2	-0.384043	-1.03876	0.306947	0.222911
Raf1	-0.0777195	-0.378414	0.707701	0.377622
Sept1	0.640106	2.06084	0.0477886	0.0642018
Pdgfb	-2.51693	-2.52967	0.0167132	0.0311136
Grasp	-3.04846	-3.45646	0.00160937	0.00615894
Acvr1b	-1.38688	-2.87392	0.00725808	0.0176009
Tom1l2	-0.738026	-2.34505	0.0256004	0.0416973
Zfp385a	-0.19912	-0.809649	0.424311	0.274956
Itga5	0.585678	2.86391	0.0074412	0.0179432
Gabra2	-1.44566	-2.07559	0.0463127	0.062872
Wdr77	-0.200172	-1.02223	0.31458	0.226438
Adora3	2.26481	2.30007	0.0283345	0.04494
Atp5f1	0.295243	1.61207	0.117078	0.117633
Sox9	-1.01073	-1.34094	0.189678	0.163775
Hnrnpd	0.239881	1.82671	0.0773828	0.0887746
Dynlt1c	-1.29648	-1.69199	0.100673	0.106425
C1d	0.307507	0.857125	0.39795	0.264217
Gm2a	-0.515641	-1.43676	0.160798	0.145956
Krit1	-0.502579	-2.13445	0.0408164	0.0576922
Clcn4-2	-0.0265662	-0.102	0.919414	0.437943
Hk2	0.326942	0.966476	0.341282	0.239429
Myo18a	0.135967	0.730094	0.470812	0.293692
Haao	-0.638451	-0.55763	0.5811	0.335642
Cd52	-0.16096	-0.135623	0.892996	0.431074
Abhd15	-3.22275	-2.83697	0.0079556	0.0187704
Loxl3	-1.40314	-1.25983	0.217129	0.178735
Kat2b	-0.197727	-0.872386	0.389701	0.260745
Rab5b	-0.510392	-1.99653	0.0547185	0.0697854
Aire	-1.83523	-1.6938	0.100325	0.106199
Icosl	-0.347935	-0.281732	0.78002	0.398918
Spg7	0.659168	2.53902	0.0163495	0.0305787
Rpl13	0.333243	2.13823	0.040484	0.0574268
Chmp1a	0.367168	1.0094	0.320595	0.229136
Rpa1	0.380881	2.25309	0.0314695	0.048473
Serpinf1	-4.89658	-5.92489	1.51688e-06	4.03572e-05
Tubgcp3	0.21558	1.04676	0.303301	0.221473
Polr3d	0.767583	2.28663	0.029201	0.045933
Tcf7	-2.02272	-1.34288	0.189055	0.163415
Ddx3x	0.435752	3.20217	0.00314597	0.00982217
Il12rb1	1.91465	2.68752	0.0114694	0.0240573
Usp32	-0.206953	-0.845256	0.404442	0.266902
Txnrd3	0.0623425	0.154289	0.878381	0.426835
Znf512b	-0.907373	-4.36649	0.000130566	0.00102545
Dnajc5	0.269814	1.33071	0.192985	0.165781
Tpd52l2	0.00442478	0.0162099	0.987171	0.454965
Fmr1	0.307186	1.65531	0.107948	0.111137
Bcl11a	0.0115884	0.0770537	0.939076	0.44292
Pxmp4	-0.818942	-2.07901	0.0459757	0.0625677
Dlg3	-1.11284	-3.62477	0.0010233	0.00449225
Gnb1l	-1.28184	-1.69565	0.0999705	0.105985
Smarcb1	0.0817079	0.394286	0.696068	0.373891
Hip1r	-0.449267	-1.56713	0.127232	0.124447
Nsun5	0.209741	0.501791	0.619358	0.349428
Top1mt	-0.0221011	-0.0573503	0.954634	0.446788
Hoxa10	-2.36691	-3.15417	0.00356279	0.0107593
Mmp14	2.30776	3.69258	0.000851127	0.00395052
Slc7a7	0.659989	0.931455	0.358813	0.247433
Oxa1l	0.446477	1.92173	0.0638696	0.0776114
Heatr6	-0.188421	-0.697331	0.49079	0.302021
Ccl3	-2.16309	-1.532	0.13566	0.129768
Icam4	1.3793	1.6095	0.11764	0.118034
Ilf2	0.335086	1.65198	0.108628	0.111692
Chtop	-0.220993	-1.19518	0.241075	0.191196
Snapin	-0.0185575	-0.0448837	0.964488	0.449583
S100a6	-0.557458	-0.471855	0.640333	0.355989
Icam2	1.5192	5.03178	1.95835e-05	0.000266169
Mapk7	-0.582024	-1.51671	0.139466	0.132024
Sec24b	-0.363257	-2.14163	0.0401874	0.0570934
N4bp3	-1.86259	-1.89164	0.067909	0.0809808
Rmnd5b	0.445736	1.484	0.147901	0.137572
Nhp2	1.14832	3.98326	0.000382443	0.00222913
Vps9d1	-0.775451	-1.49489	0.14505	0.135898
Zfp276	-0.584079	-1.28552	0.208128	0.173596
Mfsd10	-0.229012	-0.63099	0.53267	0.318968
Luzp1	0.530211	1.4081	0.169047	0.151133
Kctd10	-0.0113231	-0.0399639	0.968378	0.450565
Poldip2	0.446129	1.71547	0.0962346	0.103424
Ift20	0.455442	1.30896	0.200164	0.169585
Pcbp3	0.10432	0.263019	0.794276	0.402607
Lgals9	2.54209	18.0089	5.59289e-18	1.55498e-14
Araf	-0.257049	-1.11291	0.274297	0.208452
Cfp	-0.330955	-0.23967	0.812163	0.407956
Uxt	0.739075	1.63754	0.111625	0.113889
Cnnm3	-0.113462	-0.322056	0.749571	0.390667
Lman2l	-0.555921	-1.7761	0.0855286	0.0953077
Mcm3ap	0.58153	2.83741	0.00794691	0.018764
Pcnt	0.17464	1.17733	0.248019	0.195067
Mxd1	0.709559	1.95346	0.0598361	0.0743221
Gmcl1	-0.168759	-0.555642	0.582442	0.336069
Snrnp27	1.0553	2.41557	0.0217929	0.0373207
Ocrl	-0.366914	-1.87984	0.0695527	0.0822524
Calm1	0.172651	1.08639	0.285678	0.213855
Agpat3	0.21345	0.657094	0.515967	0.312363
Slc26a3	-1.66676	-2.01854	0.0522527	0.0678841
Sema6b	1.37933	1.88713	0.0685332	0.0815148
Uhrf1	0.431742	2.80957	0.00851297	0.0197319
Dpp9	0.50304	2.10609	0.0433874	0.0602091
Ramp2	-1.80152	-1.30874	0.200237	0.1696
Lsr	-3.45621	-2.58205	0.0147676	0.0286437
Gramd1a	-0.284363	-1.15874	0.255407	0.198741
Hpn	5.39081	4.99405	2.18203e-05	0.000288201
Sp1	-0.292825	-2.27766	0.0297931	0.0465092
Itgb7	2.18078	3.99785	0.000367249	0.00216576
Myg1	1.09876	2.04541	0.0493761	0.0654177
Rarg	-2.78169	-3.6482	0.000960293	0.00431321
Pfdn5	0.652821	2.19878	0.0354791	0.0526229
Rrp15	0.791316	2.59603	0.0142849	0.0279197
Rnd2	-0.539125	-0.689832	0.495429	0.304001
Srr	-0.309654	-0.730659	0.470471	0.293578
Fbxo9	0.0627378	0.318209	0.752459	0.391259
Ccdc132	-0.514943	-2.0445	0.0494719	0.0654822
Hars	1.41432	5.25153	1.04262e-05	0.000167559
Zmat2	0.41238	1.99361	0.0550525	0.0701149
Ube2c	1.1062	4.38816	0.000122805	0.000981122
Smg5	0.342892	1.7396	0.0918468	0.10016
Cct3	0.563478	4.21307	0.000201218	0.00140211
Glmp	-0.00725965	-0.0203354	0.983906	0.454142
Mef2d	-0.215773	-1.19745	0.240202	0.190739
Snd1	0.406181	2.40753	0.022199	0.0378646
Col18a1	-0.823709	-1.57175	0.126155	0.123633
Slc19a1	0.656781	2.08331	0.0455561	0.0622468
Kpnb1	0.294752	2.85537	0.00760082	0.0181862
Npepps	-0.107272	-0.410827	0.684024	0.369707
Mrpl10	0.124267	0.394876	0.695637	0.373797
Cyp51	-0.376987	-0.96049	0.344237	0.240894
Tcf25	0.0571048	0.375477	0.709861	0.378339
Tubb6	-4.01747	-3.51467	0.00137713	0.00550114
Def8	-0.0394403	-0.215885	0.830491	0.413504
Nkx2-1	-2.04854	-1.73062	0.0934599	0.101343
Pax9	0.742882	0.500329	0.620375	0.349694
Foxm1	0.28743	1.23146	0.227405	0.184248
Itfg2	0.355291	0.776998	0.443046	0.282676
Nrip2	-0.609579	-0.709754	0.483159	0.29868
Tulp3	0.327458	0.501249	0.619735	0.349499
Gtf2h4	0.837439	2.05563	0.0483195	0.0646183
Tubb5	0.31874	2.61525	0.0136449	0.0269914
Ell2	0.0238115	0.081463	0.935597	0.4422
Jup	-3.37136	-4.021	0.000344347	0.00207449
Fkbp10	-5.42233	-5.22409	1.12804e-05	0.000178196
Nom1	-0.0874919	-0.44366	0.660369	0.362166
Ergic1	-0.255501	-1.21733	0.23266	0.186845
Acap1	-0.0942119	-0.564687	0.576348	0.334147
Ifrd1	-0.0823291	-0.219888	0.827399	0.412478
Stk38l	0.557201	0.753083	0.457079	0.288086
Brpf1	0.387071	1.87812	0.0697943	0.082408
Akr1b3	0.0749129	0.298688	0.76717	0.395099
Gstt3	-1.10285	-1.47924	0.149161	0.138513
Ddt	0.0990359	0.156054	0.877002	0.426442
Ddx18	0.907938	3.91967	0.000456174	0.00252145
Ubl3	-1.44101	-3.58373	0.00114345	0.00486844
Gramd3	-1.17727	-0.968871	0.340105	0.238995
Eef1e1	0.807682	1.84468	0.0746536	0.0867714
Akt1	-0.0687496	-0.334806	0.740026	0.387741
Cldn15	-0.868882	-0.62005	0.539754	0.321204
Il16	-1.7675	-5.62368	3.58697e-06	7.58383e-05
Tcirg1	-0.225379	-0.694637	0.492454	0.302676
Naglu	-1.2659	-1.78492	0.0840594	0.0943052
Coasy	0.517465	1.29214	0.205854	0.172337
Smo	-0.770986	-3.55161	0.00124691	0.00516653
Tspan33	-0.149268	-0.323805	0.748259	0.390212
Crnkl1	0.6135	2.91339	0.0065768	0.0164509
Rin2	-3.52043	-4.16166	0.000232449	0.00154168
Chordc1	0.0347485	0.158832	0.874831	0.425736
Rtcb	0.406919	1.84329	0.0748611	0.0868252
Pwp1	0.100257	0.386583	0.701704	0.375402
Fbxo7	0.144647	0.485721	0.630579	0.352682
Capns1	-0.491102	-2.95114	0.00598188	0.0154422
Evx2	-1.96389	-1.20681	0.236631	0.188968
Clpb	-0.114263	-0.418257	0.678641	0.368046
Sept7	-0.36097	-2.06725	0.0471424	0.0635947
Zdhhc4	-0.0288161	-0.0672128	0.946844	0.444761
Rac1	0.126016	0.802821	0.428188	0.27646
Nup214	0.321425	1.69221	0.100631	0.106425
Cpa3	0.659318	0.832075	0.411728	0.269884
Ltbp1	-0.0175858	-0.0461151	0.963514	0.449317
Ugp2	-0.995006	-2.42209	0.0214683	0.0368933
Trmt1	0.367895	1.41696	0.166461	0.149461
Nacc1	0.440358	2.3589	0.0248079	0.0409608
Nfix	-0.156633	-0.873572	0.389065	0.260527
Slc1a5	-0.175599	-0.736333	0.467061	0.292204
Uba1	0.479304	3.71956	0.000790757	0.00374216
Vwf	-0.652209	-3.74822	0.000731192	0.00352936
Siae	-0.545637	-1.61011	0.117506	0.117941
Vsig2	-4.74623	-4.84453	3.34833e-05	0.000392796
Esam	-3.04001	-5.74746	2.51723e-06	5.71595e-05
Fam50a	-0.107791	-0.327293	0.745645	0.389423
Emd	-0.27241	-0.821355	0.417713	0.272459
Taco1	1.26306	2.02474	0.0515771	0.0673074
Grik3	-1.40201	-2.04474	0.0494466	0.0654796
Gria3	-2.52078	-3.20452	0.00312682	0.00977338
Sipa1l2	-0.904511	-0.709794	0.483135	0.29868
Ap4e1	-0.277235	-0.812435	0.422734	0.274318
Blvra	0.910727	1.908	0.0656858	0.0792325
Pdzd4	-2.30052	-1.83081	0.0767514	0.0882479
Srpk3	-3.17845	-2.83595	0.00797575	0.0187908
Idh3g	0.375881	2.07291	0.0465773	0.0631079
Ssr4	0.708803	2.54379	0.0161665	0.0303875
Bcap31	0.134805	0.768664	0.447907	0.284413
Fam98a	-0.142738	-0.553957	0.58358	0.336586
Kmt2a	-0.461189	-3.44304	0.00166801	0.0063066
Ift46	-0.122032	-0.294086	0.770651	0.395943
Trappc6a	0.345215	0.671031	0.507168	0.308822
Supt6	0.243348	1.66849	0.105285	0.109326
Spag5	0.420551	2.00008	0.0543137	0.0694443
Unc119	0.128073	0.422583	0.675515	0.367034
Rab34	-3.34319	-2.62094	0.0134609	0.0267512
Sdf2	-0.255042	-0.610306	0.546105	0.323647
Ccne1	2.02467	4.14696	0.000242228	0.00158648
Bbc3	0.0768967	0.107209	0.915314	0.437029
Mybpc3	-0.432106	-0.312943	0.756419	0.39225
Psmc3	0.674907	3.38727	0.00193468	0.0069675
Acp2	-0.436746	-1.222	0.230915	0.185846
Slc39a13	-0.390212	-0.563157	0.577377	0.334521
Celf2	-0.556315	-3.5581	0.00122529	0.00510742
Ddb2	-1.09588	-1.89681	0.0671995	0.0804274
Spi1	-1.54326	-2.95496	0.00592464	0.0153514
Sf3a1	0.443552	3.09832	0.00411419	0.0118719
Stat6	-0.0987837	-0.473287	0.639323	0.355605
Napsa	0.777484	1.35638	0.184769	0.16076
Vrk3	-0.274072	-0.802446	0.428402	0.27646
Smg9	0.304447	0.853153	0.400116	0.265055
Paxip1	0.190495	0.917502	0.36596	0.250497
Rmnd5a	-0.904376	-5.04578	1.88129e-05	0.000260873
Mov10	0.18392	0.884068	0.383461	0.25783
Tead3	-2.44951	-2.98528	0.00548811	0.0145495
Ppard	0.547514	1.15278	0.257808	0.199884
Def6	-0.161321	-0.731112	0.470199	0.293473
Peg3	-3.69909	-3.45215	0.00162799	0.00620461
Metrn	1.33949	1.77272	0.0860988	0.0957512
Lmf1	-0.482827	-1.35114	0.186425	0.161796
Narfl	0.0472079	0.0931477	0.926385	0.439973
Angptl4	0.228226	0.418058	0.678785	0.368046
Dbf4	0.467391	1.89743	0.0671155	0.08035
Daxx	0.965217	4.05599	0.000312361	0.00194501
Cd320	0.680109	0.787443	0.436999	0.280413
Ipo4	0.703845	2.65403	0.0124342	0.0253264
Tm9sf1	0.201541	0.811102	0.423488	0.274647
Rec8	-0.747535	-1.57678	0.124992	0.122774
Irf9	0.169004	0.789485	0.435823	0.279937
Gmpr2	0.32539	0.933703	0.35767	0.246846
Mdp1	0.57614	1.38707	0.175309	0.15514
Dhrs1	0.0257029	0.0524149	0.958534	0.447831
Ncan	-0.309975	-0.25936	0.797071	0.40346
Tmem161a	0.30067	0.719805	0.477034	0.296046
Armc6	0.622752	1.04328	0.304883	0.222047
2310045N01Rik	-0.545647	-1.14807	0.259717	0.200662
Slc25a42	-0.254857	-0.469921	0.641699	0.35632
Snx9	0.849008	3.29009	0.00250029	0.00837178
Ranbp3	0.0224808	0.0842043	0.933435	0.441624
Ndufa11	1.3172	2.83067	0.0080807	0.0189392
Nr2f6	0.30502	0.304392	0.762862	0.393695
Use1	0.15851	0.63885	0.52761	0.316722
Ocel1	-0.568784	-1.41724	0.16638	0.149413
Dyrk1b	-0.6331	-1.13378	0.265576	0.204027
Braf	-0.543381	-2.62433	0.013352	0.0266109
Ndufb2	-0.793851	-1.72063	0.0952819	0.102738
Hltf	-0.0582707	-0.231681	0.818308	0.409783
Prpf6	-0.0411993	-0.19403	0.847418	0.418259
Rgs19	-0.485775	-1.5315	0.135783	0.129819
Rgs20	-0.793345	-0.835837	0.40964	0.269055
Snrpd1	0.737846	3.54017	0.00128592	0.00524806
Tchp	0.00500683	0.0133597	0.989426	0.45548
Tiam1	0.0312832	0.13231	0.895594	0.431542
Tsc2	0.148294	0.637073	0.528752	0.3171
Slc9a3r2	-4.56114	-4.74615	4.4359e-05	0.000478024
Puf60	0.54006	2.81967	0.00830333	0.0193508
Golga2	0.272801	1.01748	0.316795	0.227532
Uck1	0.671972	1.56367	0.128042	0.124963
Scin	0.0267562	0.0581092	0.954034	0.446604
Ikzf4	-1.90229	-2.03125	0.050875	0.066792
Mien1	-0.0648714	-0.103866	0.917944	0.437609
Axl	-1.08383	-1.56199	0.128438	0.125207
Tgfb1	0.486076	2.69574	0.0112437	0.0237999
Ccdc97	-0.716902	-2.79661	0.00878929	0.020129
Zfp40	-1.8254	-3.02506	0.00496123	0.0135032
Akap8l	-0.863831	-2.82504	0.00819386	0.0191358
Shh	-2.08982	-2.28161	0.0295312	0.046241
Pdcd2l	0.442184	0.832745	0.411355	0.269736
Gtf2f1	1.38471	5.73897	2.57907e-06	5.80609e-05
Clpp	0.685114	1.70081	0.0989861	0.105243
Alkbh7	-2.08401	-2.05488	0.048396	0.0646739
Dennd1c	-2.11979	-3.03923	0.00478553	0.0131963
Med6	0.656708	0.96558	0.341724	0.239648
Lcp2	-0.83066	-3.5464	0.00126453	0.00520464
Cse1l	0.418245	2.24453	0.0320734	0.0490365
Naa20	0.35198	0.998284	0.325867	0.231683
Prkra	0.354236	0.999871	0.325111	0.231264
Fkbp7	-2.85262	-2.6855	0.0115255	0.0241024
Plekha3	-0.155945	-0.419674	0.677617	0.367638
Ykt6	-0.212758	-0.613086	0.544289	0.322902
Baz1b	0.191225	1.53854	0.134058	0.128778
Pex6	0.452211	1.31208	0.199123	0.169094
Mrpl2	0.872424	2.5104	0.0174862	0.0319021
Mea1	0.0934914	0.208163	0.836463	0.414988
Grin2d	0.383746	0.264222	0.793357	0.402325
Kdelr1	0.132854	0.522846	0.604797	0.344534
Tmem143	-0.0534993	-0.131864	0.895944	0.431673
Ggct	0.54226	1.04573	0.303769	0.221623
Jag2	-2.52936	-2.4603	0.0196535	0.0345726
Btbd6	-0.394255	-0.839788	0.407454	0.268101
Nudt14	-0.0543831	-0.0748616	0.940806	0.443237
Epdr1	1.14998	3.53218	0.00131385	0.00532098
Flii	-0.18455	-0.920846	0.364239	0.249952
Top3a	0.463689	1.60003	0.11973	0.119591
Atg4d	0.635059	1.06055	0.297082	0.218949
Qtrt1	0.644008	1.12467	0.269358	0.205929
Hdgfrp2	0.502946	2.37123	0.0241212	0.0401698
Chaf1a	0.355021	1.65974	0.107046	0.110508
Adprh	0.131756	0.392776	0.697172	0.374158
Tmem39a	-0.00339901	-0.00691451	0.994527	0.456606
Timmdc1	0.352605	0.78427	0.438831	0.281143
Mcm2	0.495134	3.09505	0.00414886	0.0119471
Tpra1	-0.121496	-0.27106	0.788141	0.400813
Nab1	-0.0387514	-0.251306	0.803235	0.405194
Adgre5	0.145677	0.559698	0.579706	0.335185
Il17ra	0.780449	4.90663	2.80308e-05	0.000343318
Arrdc2	0.851958	1.08215	0.287529	0.214673
Cd36	-0.678273	-0.484348	0.631542	0.352994
Map2k7	-0.160119	-0.952403	0.348256	0.242618
Timm44	0.243781	1.02542	0.313094	0.225653
Ap2a2	0.445592	1.99451	0.0549487	0.0700148
Pnkp	1.1121	2.09045	0.0448667	0.0615643
Med25	0.865822	2.80421	0.0086262	0.0198619
Bcam	-3.74208	-3.08066	0.00430482	0.0122755
Clptm1	0.410524	1.66945	0.105092	0.109207
Relb	1.25705	1.37701	0.178367	0.157065
Tomm40	0.948966	3.42682	0.00174167	0.00649976
Apoe	-0.0344946	-0.179376	0.858809	0.421561
Hbp1	-0.867572	-3.22429	0.00296992	0.0094129
Prkar2b	-0.00852383	-0.0574106	0.954586	0.446788
Cdkn1b	-0.775433	-2.56439	0.0153987	0.0293739
Klf4	-2.82422	-2.45504	0.0198944	0.0348769
Ap1m1	0.255487	1.42185	0.165047	0.1486
Rab8a	0.239663	1.15012	0.258884	0.200186
Hmgn2	-0.422385	-2.73563	0.0102051	0.0222271
Fam32a	-0.103559	-0.278786	0.78226	0.399136
Stard3nl	0.0774662	0.118142	0.906717	0.434829
Stk11	0.215063	1.03833	0.307144	0.22296
Atp5d	1.38094	5.06655	1.77255e-05	0.000250798
Ppp5c	0.109493	0.589061	0.560087	0.328723
Cdk12	0.259344	1.19511	0.241104	0.191196
Lipe	0.43619	1.19385	0.241587	0.19147
Pafah1b2	-0.289335	-1.61069	0.11738	0.117858
Tbc1d8	-1.18001	-2.62609	0.0132961	0.0265563
Cnot11	-0.0125491	-0.0547507	0.956688	0.44737
Slc2a3	-0.33402	-1.47612	0.149992	0.139028
Foxj2	-0.542431	-1.79285	0.0827547	0.09332
Sri	-0.565022	-2.47369	0.0190511	0.0338882
Dgcr2	-0.443018	-2.02167	0.0519103	0.0676446
Mical3	0.374248	1.2407	0.224019	0.182571
Irf3	0.324805	1.24261	0.223325	0.182257
Bcl2l12	1.20875	2.03538	0.0504341	0.0663608
Zfp959	-0.634684	-1.073	0.291551	0.216504
Mpnd	-3.43876	-3.74323	0.000741238	0.00356239
Sh3gl1	-0.0213089	-0.0712078	0.94369	0.443953
Ebi3	-0.686766	-1.00363	0.323322	0.230373
Ccdc94	-0.769379	-0.754751	0.456092	0.287901
Ranbp2	0.592627	3.01257	0.00512131	0.0138306
Grk5	-0.711894	-1.20693	0.236583	0.188959
Dvl3	-0.368602	-1.2221	0.230878	0.185843
Abcf3	0.453592	1.49772	0.144315	0.135346
Eif2b5	0.635132	3.23802	0.00286546	0.00918359
Cyth2	-0.228984	-0.694835	0.492332	0.302668
Dlgap1	-0.371458	-0.352172	0.727091	0.38388
Plag1	-1.70555	-3.76108	0.00070589	0.00343301
Hck	0.0490671	0.0323561	0.974395	0.452004
Mrpl4	0.839518	2.71686	0.010682	0.0229512
Keap1	0.350169	1.68189	0.102633	0.107778
Glg1	-0.0885065	-0.534272	0.596962	0.341611
Btbd2	0.140984	0.455315	0.652054	0.359165
Csnk1g2	0.0365138	0.213739	0.832149	0.413932
Abhd17a	0.827012	2.49557	0.0181039	0.0327308
Mob3a	-0.15064	-0.515493	0.609864	0.345932
Fkbp11	0.793782	1.24317	0.223119	0.18221
Ddx23	0.188032	1.17873	0.247468	0.194826
Pld3	-1.54576	-2.71335	0.0107736	0.0230945
Grik5	-1.34686	-4.02966	0.000336146	0.00204279
Cd79a	-3.37601	-2.04982	0.0489179	0.0650586
Rabac1	0.263226	0.691147	0.494614	0.303668
Etv3	-1.02813	-4.1664	0.000229383	0.00152754
Prkcsh	-0.0130907	-0.0455574	0.963955	0.449414
Elavl3	-3.19061	-3.12829	0.00380892	0.0112419
St8sia6	-0.096513	-0.170007	0.866109	0.423499
Fcgrt	-4.13221	-4.6459	5.90506e-05	0.000586346
Nosip	0.314602	1.14517	0.2609	0.201297
Pih1d1	0.609454	1.28036	0.20991	0.17455
Rps11	0.17728	1.47792	0.149513	0.138724
Supt5	0.156979	1.09521	0.281858	0.212025
Paf1	-0.164281	-0.638623	0.527756	0.316776
Timm50	0.837908	3.38286	0.00195747	0.00700495
Med29	0.0816536	0.104771	0.917232	0.437457
Bicd1	-1.26051	-3.63404	0.000997921	0.00441732
Ncstn	0.232796	1.06157	0.296628	0.218784
Pex19	-0.184793	-0.669999	0.507816	0.308976
Phyhip	0.527389	0.385005	0.702861	0.375797
Impdh1	0.260279	0.931131	0.358978	0.247472
Dusp3	-0.617344	-1.88256	0.0691699	0.0819566
Prodh	0.283902	0.815468	0.421023	0.273687
Dgcr14	0.0939744	0.289398	0.774203	0.396993
Slc25a1	0.81319	2.4598	0.0196763	0.0346018
Dgcr6	0.144198	0.266447	0.791658	0.40194
Ier3	-2.25213	-2.46202	0.0195749	0.034468
Fosb	-2.13839	-3.49339	0.001458	0.00572312
Klc4	-1.64824	-1.78337	0.0843161	0.0944356
Ercc1	0.74714	1.03239	0.309873	0.224205
As3mt	-1.17841	-1.95665	0.0594437	0.0740946
Homer3	-1.17909	-2.49981	0.0179252	0.03252
Crtc1	-0.602376	-2.12483	0.0416735	0.0585559
Rnf215	-0.923752	-1.59222	0.121477	0.120452
Sec14l2	-2.16121	-2.61986	0.0134954	0.0268007
Aven	-0.483386	-1.31284	0.198869	0.168931
Cp	-2.44744	-2.20279	0.0351682	0.0522872
Crot	-0.564551	-2.21183	0.0344765	0.0515445
Rps6ka1	-0.849727	-3.8268	0.000589398	0.00300676
Snrnp200	0.454662	3.38991	0.0019212	0.00694599
Ciao1	0.449448	1.53472	0.134991	0.129321
Taf6l	0.0179103	0.0526322	0.958363	0.447816
Insig2	-0.945613	-1.5483	0.131695	0.127311
Kpna6	0.427507	1.8434	0.0748454	0.0868252
Man1a	-1.05171	-4.21154	0.000202084	0.00140506
Itpkc	-1.1691	-1.51618	0.139601	0.132129
Adck4	0.491146	1.07133	0.292286	0.216732
Brd8	0.219525	1.15874	0.255406	0.198741
Kif20a	0.605478	2.59766	0.0142296	0.0278316
Farsa	1.27092	5.12731	1.48903e-05	0.000220209
Gcdh	0.76528	1.62661	0.113939	0.115431
Mast2	0.139017	0.556914	0.581583	0.335765
Dnase2a	0.139761	0.426835	0.672448	0.365868
Rad23a	1.08551	3.41517	0.00179655	0.00662795
Calr	0.888846	5.54459	4.49888e-06	9.19714e-05
Syce2	0.462213	1.52206	0.138125	0.131156
Nfat5	-1.58723	-8.00082	4.91181e-09	5.35535e-07
Nob1	0.655781	2.02935	0.0510792	0.0669332
Nqo1	0.991277	1.54041	0.133603	0.128508
Gys1	-0.812786	-1.80123	0.0813975	0.0922573
Ruvbl2	0.589637	2.70121	0.0110955	0.0235921
Bax	0.533234	1.12722	0.268294	0.205378
Il7r	-3.84332	-4.04193	0.000324851	0.0020026
Tfam	0.0463037	0.204025	0.839667	0.416058
Zfp81	-1.05673	-2.61552	0.0136361	0.0269838
Mmd	0.0921066	0.226009	0.822677	0.411196
Hlf	-4.4251	-8.06882	4.10338e-09	4.75354e-07
Fam162a	0.916132	2.91329	0.0065784	0.0164509
Rpl8	0.81577	4.59977	6.73445e-05	0.000645642
Ssbp2	-0.681579	-2.76675	0.00945783	0.0211084
Fancl	0.0213776	0.05056	0.96	0.448167
Gstm5	1.17761	2.38619	0.0233117	0.0391382
Gstm7	-1.4398	-1.46341	0.153416	0.141238
Stat3	0.48701	2.99366	0.00537292	0.0143292
Stat5a	0.455983	2.27998	0.029639	0.0463447
Ptrf	-2.02051	-6.96176	8.20682e-08	4.73798e-06
Map3k11	-0.560869	-1.78307	0.0843653	0.0944356
Akt2	0.0370795	0.19185	0.84911	0.418826
Dnaja3	0.707332	2.97703	0.00560367	0.0147675
Hmox2	-0.625355	-2.47516	0.0189861	0.033805
Cdip1	-0.69913	-1.86902	0.0710887	0.0836243
Zak	-0.409267	-2.7611	0.00958958	0.0212928
Cwc15	0.677521	2.73794	0.0101478	0.0221283
Dnmt1	0.198897	1.61218	0.117055	0.117633
Ppan	0.438271	1.98364	0.0562081	0.0711305
Angptl2	-1.41625	-1.5023	0.143133	0.134601
Cacna1e	-0.886765	-1.22247	0.23074	0.185813
Cacna1b	-1.2298	-1.6677	0.105442	0.10941
Trmt10a	-0.00564821	-0.0158543	0.987452	0.455024
Psap	-0.681693	-2.9057	0.00670456	0.0166433
Ikbkg	0.136862	0.51801	0.608127	0.345441
Wars2	0.588495	1.15456	0.257089	0.199492
Atn1	-1.35296	-6.59354	2.28882e-07	9.86433e-06
Phb2	0.654204	3.26086	0.00269942	0.00885559
Ptpn6	-0.311153	-1.33297	0.192251	0.165355
Emg1	0.774958	2.70309	0.0110451	0.0235224
Lpcat3	0.530214	1.91324	0.0649876	0.078676
Atp6v1f	0.0201708	0.0624825	0.95058	0.445791
Clcn5	-0.771395	-1.13251	0.266099	0.204203
Clcn3	-0.424946	-2.11929	0.0421734	0.0590698
Hif3a	0.209944	0.659529	0.514424	0.311826
Pde1c	-0.89526	-0.916595	0.366427	0.250712
Utp20	0.433088	2.39402	0.0228976	0.0386764
Spic	-2.66142	-2.686	0.0115117	0.0240919
9330159F19Rik	-0.0214716	-0.0241432	0.980893	0.453582
Cul3	-0.289321	-1.6125	0.116985	0.11761
Large	-3.58713	-3.76254	0.000703077	0.00342938
Ddx56	0.696322	1.73153	0.093295	0.101204
Tmed4	0.181321	0.462496	0.646954	0.357952
Col26a1	-2.89065	-2.66347	0.0121548	0.0249954
Bid	0.550531	1.75179	0.0896943	0.0984308
Ralb	-0.0342073	-0.0774683	0.938749	0.44292
Ppp1cc	0.318977	1.68386	0.102249	0.107437
Dnajb11	0.676247	3.0583	0.0045583	0.0127271
Tbccd1	0.778052	2.07095	0.046772	0.0632845
Clec11a	0.590744	0.577624	0.567688	0.331204
Zfp324	0.620282	1.33057	0.193032	0.165796
Gab2	0.436543	1.60356	0.118948	0.118959
Coro1c	0.3926	2.09989	0.043969	0.0607141
Tax1bp1	-0.116034	-0.849682	0.402013	0.265934
Psg19	-1.82909	-1.68181	0.10265	0.107778
Ctse	1.43872	2.49935	0.0179447	0.0325342
Ndrg2	-1.22866	-1.84203	0.0750504	0.0870144
Mettl17	0.237109	0.485599	0.630664	0.352694
Arhgef40	-1.72151	-5.29673	9.158e-06	0.000150661
Pnpla6	0.383963	0.911141	0.369249	0.251936
Mcoln1	-1.00248	-2.11626	0.0424494	0.0593242
Arhgef18	-0.735883	-4.0896	0.000284393	0.00180112
Pkn2	0.0752122	0.415575	0.680583	0.368541
Cd33	-1.38124	-0.990003	0.329834	0.233815
Etfb	0.632578	2.52719	0.0168107	0.0312379
Nkg7	0.552874	1.35558	0.185023	0.160906
Stxbp2	-0.222112	-1.07964	0.288627	0.215108
Sgce	-1.98552	-2.60755	0.0138982	0.027366
Chn2	-1.0202	-1.79574	0.0822845	0.0929972
Wwox	-0.00613323	-0.0147792	0.988303	0.455227
Slbp	0.31476	1.93119	0.0626426	0.0765217
Aqp1	1.03057	4.43701	0.000106938	0.000896884
Arid3b	-0.463345	-0.790553	0.435209	0.279689
Cnn2	-0.696368	-2.14501	0.0398945	0.0569099
Polr2e	0.228156	0.857253	0.397881	0.264203
Abca13	-2.93795	-2.28836	0.0290885	0.0458209
Myo9b	-0.279142	-1.8594	0.0724807	0.0848668
Hdac9	-2.21207	-2.53164	0.0166358	0.0309897
Ly9	-1.99629	-2.11814	0.0422786	0.0591426
Cd244	-0.323513	-0.280854	0.780687	0.398918
Mtfp1	0.757619	1.00521	0.322573	0.230077
Rab23	-1.5294	-2.10868	0.043147	0.059925
Rab11a	-0.54083	-2.67346	0.0118657	0.0246194
Eif2b2	0.450861	1.33458	0.191728	0.165033
Dlst	0.61511	3.87746	0.000512621	0.00271989
Ulk2	-0.889395	-3.36203	0.00206848	0.00725671
Dgkq	0.667911	1.10452	0.277864	0.2103
Grap	-3.43673	-2.97227	0.00567146	0.0148756
Pou1f1	-0.331195	-0.389254	0.699748	0.37489
Chmp2b	-0.290118	-1.10367	0.278228	0.210385
Plod3	-0.037315	-0.0886636	0.929919	0.440936
Ap1s1	0.241051	0.745696	0.461466	0.289655
Srpk1	0.418073	2.64237	0.0127874	0.0258545
Lbr	0.176426	1.20139	0.238696	0.190127
Prcc	0.384162	1.32563	0.194643	0.166664
Rrnad1	0.114226	0.251814	0.802846	0.405179
Hdgf	1.02079	7.13612	5.07322e-08	3.37155e-06
Thop1	1.13985	3.41001	0.00182136	0.00668938
Apba3	0.936427	1.71137	0.0969975	0.103963
Matk	-1.75375	-3.8797	0.000509453	0.00270825
Pias4	0.751949	1.76041	0.0881981	0.0973074
Map2k1	-0.861539	-2.41362	0.0218907	0.0374421
Sgta	0.559441	1.97919	0.0567309	0.071629
Nmrk2	-2.48286	-2.04938	0.0489634	0.0650757
Tmem242	0.132877	0.329503	0.74399	0.388985
Dtx2	-0.574505	-1.06398	0.29555	0.218249
Rasa4	-0.153769	-0.19165	0.849265	0.418826
Hnrnpa2b1	0.128633	1.20373	0.2378	0.189713
Ccdc130	1.73611	1.78321	0.0843417	0.0944356
Mri1	0.546513	1.42417	0.16438	0.148191
Prkacb	-0.745063	-4.0649	0.000304691	0.00190579
Sgsh	-1.35935	-2.5173	0.017206	0.0316355
Cstb	0.803412	1.29342	0.205415	0.172167
Sh2b2	-0.677913	-0.821435	0.417669	0.272459
Pex5	-0.0181002	-0.06611	0.947715	0.444939
Jkamp	-1.33313	-2.68947	0.0114155	0.0239805
Cd44	0.371112	2.36036	0.0247259	0.0408951
Slc1a2	-0.55918	-0.736137	0.467179	0.292232
Eif2ak4	-0.200181	-0.91716	0.366136	0.250574
Wdr1	0.0388955	0.235813	0.815128	0.408838
Slc2a9	-1.37047	-2.19663	0.0356473	0.0527317
Ndrg1	-0.228951	-1.11903	0.271718	0.207199
Man2b1	0.0319539	0.122902	0.902978	0.433823
Wdr83	0.489211	1.07591	0.290266	0.215896
Prdx2	0.791727	3.9085	0.000470489	0.00256739
Polr2a	0.265526	1.80098	0.0814367	0.0922681
Senp3	0.392361	1.95959	0.059084	0.0737445
Plekha8	-1.86673	-3.77342	0.000682439	0.00335817
Spc25	0.12307	0.416342	0.680027	0.368334
Ufd1l	-0.2733	-1.2713	0.213073	0.176345
Zfp287	-2.2359	-2.8919	0.00693992	0.01706
Prlr	-0.481826	-0.561071	0.57878	0.335002
Letm1	0.731099	3.34235	0.00217891	0.00754886
Ubqln1	0.459803	2.55603	0.0157062	0.0297771
Cadm3	1.37431	1.06657	0.2944	0.217834
Txn2	0.968753	3.92633	0.00044784	0.00249658
Slc1a3	-0.297387	-0.337559	0.737969	0.387112
Crbn	0.916538	2.36855	0.0242693	0.040356
Msh6	-0.0393281	-0.242651	0.809873	0.407357
Fbxo11	-1.05831	-4.83797	3.41181e-05	0.000397726
Tbl2	0.651575	2.07662	0.046211	0.0628092
Wbscr22	0.244049	0.677307	0.503232	0.307297
Mcm5	0.675212	4.14538	0.000243299	0.00159155
Mprip	-0.609818	-4.43126	0.000108696	0.000907521
Cic	-0.269064	-1.37571	0.178765	0.157352
Pafah1b3	-0.108177	-0.205896	0.838217	0.415562
Il27ra	0.389758	0.929566	0.359775	0.247807
Prkaca	-0.018936	-0.0659289	0.947858	0.444939
Asf1b	0.663876	2.2524	0.0315177	0.0485203
Myl10	-2.6188	-2.21718	0.0340724	0.0511366
Ddx39	0.955674	4.14421	0.000244102	0.00159312
Dnajb1	-0.506349	-1.92881	0.0629502	0.076802
Msh4	-0.718115	-0.840134	0.407263	0.268101
Usp40	-0.603414	-1.62232	0.114857	0.116079
Kbtbd4	1.44773	2.74641	0.00994029	0.0218127
Celf1	-0.156611	-0.979148	0.335083	0.236392
Ndufs3	0.604866	1.96174	0.0588208	0.0735497
Por	1.03312	4.88449	2.98651e-05	0.000360777
Igf1r	-0.198764	-1.42311	0.164686	0.148419
Insr	-0.543933	-3.13312	0.00376181	0.0111434
Fcer2a	0.139539	0.132533	0.895419	0.431542
Trim28	0.316344	2.32348	0.0268802	0.0432244
Ube2m	0.648747	3.50638	0.0014081	0.00558077
Adcy9	-0.542444	-1.90983	0.065442	0.0790041
Mef2c	-1.13082	-6.39361	4.01506e-07	1.5058e-05
Ctr9	-0.0693721	-0.337711	0.737856	0.387101
Eif4g2	0.247586	2.39761	0.0227099	0.0384764
Mrvi1	1.40112	2.48505	0.0185537	0.0332983
Pcyt1a	0.476952	2.09913	0.0440408	0.0607669
Zfp592	0.0455371	0.241169	0.811012	0.407709
Psmd4	0.784792	4.47628	9.56676e-05	0.000826031
Insrr	-0.585899	-0.700136	0.489061	0.30139
Snx6	-0.314413	-1.40296	0.170562	0.152023
Mthfd2	0.97832	2.51392	0.0173429	0.0317747
Kit	-0.856287	-6.79274	1.31203e-07	6.58631e-06
Tomm40l	0.188601	0.495409	0.623804	0.350658
Pan2	0.588953	2.16276	0.0383857	0.0554547
Cs	0.898739	5.06207	1.79544e-05	0.00025275
Ampd3	0.746688	1.48972	0.146398	0.136678
Bcas2	0.709114	2.65035	0.0125446	0.0255031
Ctcf	0.0187131	0.122384	0.903384	0.433904
Pard6a	-1.908	-1.62894	0.113442	0.115194
Tfap4	-0.171744	-0.69899	0.489767	0.301595
Ranbp1	0.774922	4.39761	0.000119565	0.000970182
Cd247	-0.380298	-0.374414	0.710644	0.378466
Rfx5	-0.610766	-2.35149	0.0252293	0.0413766
Psmb4	0.791211	3.37378	0.00200511	0.00710775
Slc30a4	-4.76511	-5.9179	1.5474e-06	4.05866e-05
Sqrdl	-1.3608	-1.94084	0.0614133	0.0756013
Bloc1s6	-0.37577	-1.04312	0.304954	0.222068
Metap1	-0.225687	-0.912572	0.368507	0.251639
Gpr108	0.21594	0.560193	0.579372	0.335167
Tnfsf14	-0.325296	-0.490287	0.627381	0.351707
Rsl1d1	0.0874772	0.434621	0.666847	0.363992
Apc	-0.478808	-2.75837	0.00965375	0.0213626
Reep5	0.000694256	0.00288123	0.99772	0.457595
Ergic3	0.347637	1.45125	0.15675	0.143287
Uqcc1	0.647344	2.3263	0.0267095	0.0430491
Spo11	-1.01182	-1.13809	0.263799	0.203027
Ncoa2	-0.477116	-2.89118	0.00695239	0.0170831
Nr2c2	-0.381895	-2.16824	0.0379299	0.054939
Nr2c1	-0.619458	-1.0842	0.286632	0.214282
Smpd4	0.5241	2.55033	0.015919	0.0300775
Pex1	-0.0436978	-0.152923	0.87945	0.427118
Otx1	-4.03561	-3.71678	0.000796771	0.00375783
Kctd20	-0.134517	-0.57508	0.569386	0.331667
Ctns	-0.749033	-1.45766	0.154985	0.142212
Shpk	0.482484	0.679739	0.501712	0.306739
Tuft1	-0.191347	-0.280921	0.780636	0.398918
Rcn1	1.11578	4.26646	0.000173154	0.00127359
Dnase1	-0.163663	-0.262177	0.794918	0.402829
Trap1	0.613293	3.5632	0.00120859	0.00506805
Naa60	-0.067912	-0.304552	0.762742	0.393695
1700037C18Rik	-0.428644	-0.561597	0.578426	0.334898
Ankrd13d	-2.2085	-2.03764	0.0501936	0.0661459
Tpr	0.165341	1.09566	0.281663	0.211935
BC003331	0.0442058	0.130347	0.897134	0.432094
Prg4	-1.02767	-0.74593	0.461326	0.289655
Dhx34	1.02122	1.84409	0.0747417	0.0868252
Kptn	0.283104	0.430893	0.669526	0.364886
Napa	0.203229	0.903772	0.373083	0.25324
Sra1	0.436754	1.47199	0.151099	0.139613
Atp5g1	1.16263	3.61698	0.00104514	0.00453673
Snf8	0.516569	1.69165	0.100739	0.106434
Tbcb	0.267665	0.907494	0.371143	0.252527
Inpp5k	0.00809801	0.0302139	0.97609	0.452388
Crkl	-0.63658	-2.95953	0.00585684	0.0152112
Eps8l1	-1.12981	-1.68169	0.102673	0.10778
Clint1	0.0573201	0.429518	0.670515	0.365282
Prss16	0.654277	0.464759	0.645351	0.35741
Cdkal1	-0.8722	-2.70978	0.0108674	0.0232508
Zbtb17	-0.182459	-0.453523	0.65333	0.359474
Fblim1	-3.09179	-2.67718	0.0117596	0.0244539
Epor	0.98434	2.86269	0.0074637	0.017965
Mob1b	-0.371523	-1.83957	0.0754215	0.0873513
Atp6v1b2	-0.543395	-2.20616	0.0349092	0.0520135
Eps15l1	0.112139	0.436399	0.66557	0.363746
Tep1	-1.18054	-3.26183	0.00269253	0.00884462
Ttc5	0.185073	0.465305	0.644963	0.357386
Osgep	0.367839	1.47747	0.149632	0.138794
Aamp	0.263175	0.927491	0.360834	0.248351
Tmbim1	-0.268034	-1.02999	0.310983	0.22478
Arpc2	0.0683889	0.468619	0.642619	0.356618
Kmt2b	-0.0687852	-0.406063	0.687484	0.370964
Tmem147	1.16264	2.38892	0.0231667	0.0389654
Rps9	0.404956	2.56064	0.0155359	0.0295646
Tfpt	1.06547	1.60281	0.119114	0.119083
Susd2	3.16477	3.29002	0.00250075	0.00837178
Ggt5	-3.53159	-3.67165	0.00090102	0.00411006
Crip2	1.1943	1.37115	0.180168	0.158067
Crip1	0.459654	0.996944	0.326506	0.23199
Cbfa2t3	-0.288728	-1.58924	0.122149	0.1209
Pgrmc1	0.103063	0.515341	0.609969	0.345956
Gcat	0.583021	0.770565	0.446795	0.284081
Tek	-1.40284	-5.45482	5.81921e-06	0.000111579
Mpl	-1.60256	-7.77983	8.84608e-09	8.19816e-07
Elovl1	0.646413	2.18875	0.0362681	0.053366
Med8	1.16664	3.27413	0.00260717	0.00864949
Hyi	-1.03787	-1.44207	0.159305	0.144956
Cdc20	1.00188	3.11035	0.00398895	0.0115947
Pvrl4	-1.08968	-1.14724	0.260054	0.200839
Pfdn2	1.10453	2.88562	0.00704957	0.0172533
Rnf114	0.249062	1.08075	0.288139	0.214831
C330007P06Rik	-0.311988	-1.49883	0.144028	0.135123
Srm	0.884781	3.2812	0.00255932	0.00851149
Epha2	-3.4947	-3.05347	0.00461481	0.0128469
Rbm14	0.225383	0.848742	0.402528	0.266113
Zdhhc24	-1.25615	-1.76102	0.0880924	0.0972294
Bbs1	-0.765593	-0.928647	0.360244	0.248068
Ndor1	0.806831	2.16189	0.038458	0.0555261
Nsmf	-0.624774	-1.66148	0.106694	0.110254
Pdk1	-0.294452	-1.33468	0.191695	0.16503
Ptbp1	0.358377	2.6995	0.0111416	0.0236282
Mvd	2.3883	2.16383	0.0382961	0.055354
Cyba	0.811075	2.59036	0.0144787	0.0281797
Tmem110	-1.20869	-2.05344	0.0485444	0.0647476
Sfmbt1	-0.387783	-1.39373	0.173305	0.153712
Prkag3	-1.36533	-1.41529	0.166947	0.149874
Atp7b	2.10302	2.59923	0.0141763	0.0277856
Cdt1	1.03731	3.73159	0.000765184	0.0036585
Runx1t1	-3.68039	-4.52263	8.38694e-05	0.000754626
Aprt	1.19938	3.68883	0.000859859	0.0039808
Gtf2h1	0.497587	1.94461	0.060938	0.0752661
Hfe	-0.791885	-0.972898	0.338131	0.237909
Slc5a6	0.138761	0.171843	0.864677	0.423155
Qrich1	0.476188	3.35568	0.0021035	0.00735519
P4htm	0.0842007	0.105191	0.916902	0.437374
Usp19	-0.120617	-0.745559	0.461547	0.289656
Pola1	-0.0256216	-0.160465	0.873555	0.425532
Cdc42	-0.217898	-1.45847	0.154764	0.142125
Pknox1	0.00933133	0.0319963	0.97468	0.452023
Gmnn	0.983464	3.08174	0.00429294	0.0122643
Acot13	-0.0852314	-0.191348	0.8495	0.418826
Zfp184	-0.223341	-0.307711	0.760359	0.393147
Cdk4	0.61467	3.59981	0.00109483	0.00470469
B4galnt1	0.90399	3.13471	0.00374641	0.0111045
Mettl1	-0.203948	-0.516728	0.609011	0.345692
Tspan31	0.40579	1.05411	0.299975	0.220143
Kif5b	0.128255	0.79116	0.434859	0.279576
Saal1	-0.337014	-0.970287	0.33941	0.238567
Cnp	0.926237	3.3737	0.00200557	0.00710775
Ttc25	-1.43253	-1.40292	0.170571	0.152023
Sulf2	-2.41373	-2.15444	0.0390858	0.0560584
Sod2	0.412088	2.22993	0.0331271	0.0502332
Tmco6	1.30779	1.92506	0.0634347	0.0772348
Stambp	-0.962923	-2.05409	0.0484773	0.0647358
Ezh1	-0.389611	-1.22892	0.228344	0.184793
Ctnnb1	-0.222745	-1.80378	0.0809879	0.091943
Eif1b	0.308217	1.01025	0.320194	0.228988
Psmd2	0.539904	3.41973	0.00177486	0.00657945
Vars	0.92825	5.92232	1.52803e-06	4.04604e-05
Msh5	-0.678535	-0.769455	0.447444	0.284331
Abhd16a	1.36408	5.03748	1.92662e-05	0.000265638
Neu1	1.47983	1.34102	0.189651	0.163775
Ddah2	0.353707	0.574631	0.569686	0.331738
Clic1	0.30445	2.04305	0.0496235	0.0656333
Lsm2	0.620195	2.10064	0.0438984	0.0606456
Pole	0.234132	1.26209	0.216325	0.178262
Atp1a2	-1.01717	-0.909802	0.369943	0.252006
Zfp775	-0.209585	-0.33126	0.742676	0.388603
Mrpl49	0.346198	0.885809	0.382537	0.257489
Dennd2c	-1.12157	-1.79455	0.0824785	0.0931217
Mark3	0.280483	1.12631	0.268672	0.205525
Gatad1	-0.139765	-0.72725	0.472527	0.294451
M6pr	0.722269	4.72314	4.73723e-05	0.000501744
Lrrc8a	-0.62599	-2.24078	0.032341	0.0493278
Mc5r	-0.599981	-0.859145	0.396852	0.263772
Ppp2r1a	0.00656317	0.038274	0.969715	0.450885
Fance	0.717834	1.37021	0.180458	0.158272
Tinf2	0.226007	0.747589	0.460339	0.28933
Dus3l	0.432722	0.971928	0.338606	0.238092
Gtpbp3	0.461679	1.16453	0.253088	0.197378
Tgfbr1	-0.403095	-1.30581	0.20122	0.170174
Homer1	0.543888	1.25196	0.219943	0.180367
Rad51c	-1.24329	-1.55074	0.13111	0.127057
Arpp19	-0.682986	-2.47133	0.0191563	0.0340208
Bcl2l1	-0.724928	-1.90798	0.0656881	0.0792325
Khsrp	0.614307	3.30121	0.00242828	0.00819829
Dio2	0.911395	2.15991	0.0386245	0.055684
Ccdc124	0.296034	0.55983	0.579617	0.335185
Cct4	0.301655	1.84783	0.0741841	0.086339
0610009B22Rik	0.725522	0.788568	0.436351	0.280146
Cpt1c	0.114919	0.0896741	0.929123	0.440671
Zfp655	-0.374918	-1.32134	0.196052	0.167398
Rhoa	0.143668	0.932267	0.358399	0.247242
Zmiz1	0.0617553	0.391005	0.698467	0.37458
Ankrd26	0.0897139	0.27994	0.781382	0.398938
Aldh16a1	0.0968316	0.244662	0.808329	0.406838
Hnrnpa0	0.225715	1.61614	0.116192	0.117066
Prrg2	0.0164617	0.0135987	0.989237	0.455446
Hnrnph1	-0.094507	-0.711966	0.481807	0.298076
Arid1a	0.258035	1.97676	0.0570176	0.0718768
Ctsd	0.433183	2.48455	0.0185754	0.0333191
Rplp1	0.748061	2.88066	0.0071372	0.0173915
Abhd8	-1.00742	-1.83676	0.075846	0.0875898
Ift22	-0.35718	-0.519952	0.606789	0.345068
Fzd3	-4.40259	-4.10098	0.000275485	0.00175872
Mid1ip1	0.374972	1.09499	0.281951	0.212046
Ap2s1	0.178205	0.620443	0.539499	0.321189
Fgfrl1	-0.148802	-0.246724	0.806747	0.406152
Emc10	0.441189	1.6945	0.100189	0.106136
Clstn3	-0.408555	-1.73356	0.0929278	0.100983
Fbxw9	0.754026	0.723134	0.475016	0.295288
Fnbp4	0.635793	3.36055	0.00207657	0.00727795
Cers4	-1.26769	-3.74542	0.000736813	0.00354419
Scrn3	0.194243	0.390053	0.699163	0.374757
Phax	-0.528192	-1.42905	0.162985	0.147302
Tle1	-0.722695	-1.22159	0.231065	0.185914
1700109H08Rik	-0.221122	-0.340516	0.735764	0.386404
Relt	-0.500208	-0.956661	0.346137	0.241615
Snrpb2	0.585396	2.3651	0.0244608	0.0405774
Ubc	0.194885	1.44195	0.15934	0.144964
Prpf31	0.859159	3.38422	0.00195042	0.00699699
Sertad1	-0.445595	-0.569166	0.573343	0.332932
Carhsp1	-1.40503	-1.97383	0.0573658	0.0722012
Elk3	-1.43168	-5.27262	9.81389e-06	0.000159098
Herpud2	0.0468075	0.157864	0.875587	0.425999
Rdh13	0.684871	1.69469	0.100154	0.106136
Nutf2	-0.685709	-1.55319	0.130523	0.126697
Fut1	-1.92505	-1.57203	0.12609	0.123613
Arpc5	-0.101775	-0.549151	0.586834	0.337762
Pou2f2	-0.880797	-1.42224	0.164936	0.148524
Mgst1	-4.07067	-3.81745	0.000604751	0.0030613
Nfib	0.370135	0.52055	0.606377	0.344979
Ubqln4	0.638712	3.54733	0.00126137	0.00519548
Rps18	0.412303	2.19018	0.0361551	0.053228
Rpl10	0.483111	3.93277	0.000439936	0.00246601
Rps15a	0.527437	3.63121	0.0010056	0.00443782
Ncaph2	0.468129	2.0467	0.0492422	0.0652985
Hipk1	-0.592127	-5.34643	7.94094e-06	0.000136284
Gprc5b	-2.27957	-3.42715	0.00174016	0.00649846
Man1a2	-0.351709	-1.94591	0.0607753	0.0751487
Acyp1	-0.678923	-1.17625	0.248446	0.195347
Cldn13	3.71947	2.59655	0.0142671	0.0278948
Cd163	0.560521	1.00292	0.323661	0.230471
Hdac5	-0.859049	-3.10008	0.00409563	0.0118306
Rala	-0.628104	-1.39004	0.174414	0.154482
Vdac3	0.0804399	0.410489	0.684269	0.369767
Vps72	0.348879	1.16283	0.253767	0.197825
Gabpa	-0.112605	-0.596926	0.55489	0.3272
Bmp7	-0.504148	-0.570637	0.572357	0.33277
Dynll1	0.470023	2.09247	0.044673	0.0613651
Pdcl	-0.228349	-0.786024	0.437818	0.280752
Tmem184b	-0.607149	-1.80971	0.0800411	0.0911618
Nf2	-0.0881357	-0.426473	0.672709	0.365975
Zmat5	-0.17956	-0.269784	0.789113	0.401028
Ewsr1	0.38715	2.91188	0.00660168	0.0164622
Ap1b1	0.454564	2.59787	0.0142225	0.0278316
Bcl2l13	1.01969	4.36901	0.000129639	0.00102105
Dqx1	1.03612	1.23596	0.225754	0.18347
Lnp	0.181326	0.580574	0.565722	0.330564
Pttg1ip	-0.440619	-2.25353	0.0314388	0.0484391
Trpm2	-0.321822	-0.324654	0.747623	0.390017
Ube2g2	0.546938	1.45688	0.1552	0.142362
Mpo	-1.08034	-1.26223	0.216276	0.178262
Met	-0.460443	-0.554446	0.58325	0.33643
Slc16a12	-4.01825	-4.53267	8.151e-05	0.000741847
Elk1	-0.52894	-0.824108	0.416171	0.271772
Nav1	-1.02468	-3.73296	0.000762342	0.00364805
Tnpo1	0.183328	1.12196	0.270489	0.206518
Rnmt	-0.126379	-0.546151	0.58887	0.338338
Srp14	0.592601	2.39649	0.0227685	0.0385558
Cdk9	0.24917	1.31561	0.197947	0.168302
Tor2a	0.5614	1.29897	0.203529	0.17137
Fpgs	1.62242	4.64841	5.86302e-05	0.000585438
Mkl2	-1.40137	-5.29509	9.20121e-06	0.000150926
Cbx5	0.256135	1.46838	0.15207	0.140361
Apobec3	0.919967	5.63683	3.45438e-06	7.35947e-05
Vav2	-0.521294	-1.19895	0.239629	0.190398
Ppp2cb	-0.206035	-1.00867	0.320938	0.229266
Dmap1	0.261299	0.604784	0.549722	0.32522
Mcu	0.191965	0.617841	0.541191	0.321886
Bcr	-1.40223	-5.40003	6.80923e-06	0.000122139
Fxyd5	-0.845585	-3.52566	0.00133706	0.00538752
Kcnd1	-1.71963	-2.09677	0.0442636	0.0609835
Tfcp2	-0.194012	-0.311733	0.757329	0.392428
Ubp1	0.303852	1.67397	0.104194	0.108806
Nuak2	0.483323	0.910957	0.369344	0.251964
Ick	-0.311198	-1.16887	0.251361	0.196699
Sdhb	1.16954	4.0746	0.000296559	0.00186121
Snap47	-0.572844	-0.910341	0.369663	0.252005
Kdsr	-0.205128	-0.735957	0.467287	0.292247
Vps4b	-0.197903	-1.02917	0.311357	0.224904
Rps25	0.426318	2.3786	0.0237193	0.0396586
Taz	0.000239171	0.000751162	0.999405	0.458102
Aldh3a2	-1.16045	-2.18074	0.0369097	0.053928
Tmem115	-0.0773546	-0.179195	0.85895	0.421593
Hyal2	-0.121318	-0.179657	0.858591	0.421561
Ifrd2	1.05876	3.64512	0.000968373	0.00432852
Hyal1	0.346685	0.249037	0.804974	0.405655
Tusc2	0.620381	1.15976	0.254996	0.198532
Nprl2	-0.738831	-1.23296	0.226854	0.183866
Rassf1	-0.609165	-1.37282	0.179653	0.15779
Slc3a2	-0.0498655	-0.275711	0.784599	0.399816
Nxf1	-0.0817849	-0.565337	0.575911	0.333964
Stx5a	-0.229668	-0.94525	0.351838	0.244124
Tnfrsf13b	-0.873158	-2.17736	0.0371831	0.0541535
Spire2	4.73151	4.23076	0.000191455	0.00135355
Raver1	0.437411	2.38363	0.0234485	0.0393085
2610507B11Rik	0.29669	1.84373	0.0747958	0.0868252
AI597479	0.166493	0.534074	0.597098	0.341653
Tmem86a	-1.86217	-1.66429	0.106127	0.109872
Ifi35	1.0122	2.34043	0.0258697	0.042008
Rdm1	0.92446	0.937922	0.355531	0.245833
Nedd8	0.183183	0.727112	0.472611	0.294451
Gosr1	0.0434702	0.123576	0.902448	0.433754
Mrpl52	2.09388	7.24334	3.78029e-08	2.62756e-06
Kansl3	-0.424355	-2.08787	0.045115	0.0617587
Faf1	0.638764	3.10968	0.00399589	0.0116088
Mettl16	0.403545	1.93296	0.0624158	0.0763957
Pigyl	1.30231	1.69488	0.100117	0.10612
Rbm25	0.155142	1.06355	0.295742	0.218304
Psen2	1.00451	2.61783	0.0135612	0.0268834
Fads1	-0.608495	-2.57397	0.0150533	0.0290037
Lmbr1	-1.28698	-1.82617	0.0774654	0.0888327
Tnfrsf22	-1.0888	-3.24461	0.00281656	0.00910566
Cars	1.45151	3.94996	0.000419464	0.00238248
Kdelr3	-3.19808	-2.95191	0.00597036	0.0154283
Apip	0.426005	0.837886	0.408505	0.2685
Pdhx	0.257706	0.73527	0.467699	0.29234
Vac14	0.507441	2.09529	0.0444046	0.0611324
Mcoln2	-3.03051	-3.21161	0.00306961	0.00966516
Akt1s1	0.0978507	0.255739	0.799841	0.404249
Tbrg1	0.490505	2.09575	0.0443606	0.0611021
Adssl1	-1.77841	-2.34712	0.0254804	0.0416109
Brf1	0.605115	2.68867	0.0114377	0.024009
Vipr2	-0.572608	-0.804916	0.426995	0.275962
Odc1	0.864594	5.10527	1.58622e-05	0.000232724
Thg1l	1.02707	2.61836	0.0135439	0.0268681
Adam19	-0.672822	-0.555087	0.582817	0.336215
Pabpc4	0.919837	5.24895	1.05038e-05	0.000168319
Exoc3l2	-0.833334	-1.56408	0.127947	0.124933
Zfp296	0.147297	0.198265	0.844132	0.417378
Sugp1	-0.0495459	-0.133182	0.89491	0.431433
Dhdh	-1.0853	-3.3755	0.001996	0.00710098
Zfp790	-0.380017	-1.08531	0.286146	0.214092
Fuz	-0.406237	-0.692489	0.493783	0.303325
Pgam1	0.297791	0.981944	0.333725	0.235644
Evi5	-1.81729	-2.86277	0.0074623	0.017965
Evi5l	-1.25102	-3.34548	0.00216097	0.00750071
Snapc2	0.270662	0.492533	0.625811	0.351204
Git1	-0.0936812	-0.38317	0.704208	0.376264
Gltp	-0.707487	-2.75693	0.0096879	0.0214025
Bnip2	0.601684	2.43775	0.0207066	0.0358579
Ccnt1	-0.390946	-2.01645	0.0524833	0.0680428
Brms1l	-0.244573	-0.683862	0.49914	0.305503
Med15	0.268306	1.23282	0.226907	0.183872
Dhdds	0.162352	0.575432	0.569151	0.331565
Aim1l	-1.58773	-1.59586	0.12066	0.120089
Ubxn11	0.0769428	0.0998847	0.921079	0.438429
Tjap1	-0.27071	-0.713922	0.480614	0.29757
Rpl15	0.240655	2.02874	0.0511442	0.0669624
Tmem167	-0.0805256	-0.297283	0.768232	0.395316
Mplkip	-0.121244	-0.43744	0.664824	0.363498
Kif11	0.319748	1.55073	0.131112	0.127057
Rpa3	-0.17936	-0.417267	0.679357	0.368222
Mlkl	0.918345	2.50824	0.0175753	0.032021
Tnpo3	0.0867335	0.562508	0.577813	0.334648
Ttll5	0.133617	0.548958	0.586965	0.337769
Zfp715	-0.34483	-1.04287	0.305069	0.222123
Cdh23	-4.12243	-3.51592	0.0013725	0.00548658
Rps5	0.233266	1.59386	0.121108	0.120295
Adgrl1	-0.344229	-1.81656	0.0789599	0.0902858
Amotl1	-0.352766	-0.443755	0.6603	0.362165
Etv5	0.30294	0.881324	0.384922	0.258562
Gfod2	-0.279555	-0.643827	0.524421	0.315591
Enkd1	0.655974	0.839831	0.407431	0.268101
Atp6v0d1	-0.430464	-1.36444	0.182249	0.15924
Ptprs	-0.200719	-1.14709	0.260115	0.200859
Slc41a1	-1.12417	-2.7638	0.00952642	0.0211973
4931406B18Rik	0.433374	0.510599	0.613247	0.347214
Zfp651	-2.40856	-2.20106	0.0353025	0.0524449
Nelfb	-0.0729519	-0.27506	0.785094	0.399996
Tmem175	-0.337568	-0.807798	0.425359	0.275475
Tango2	0.10018	0.281413	0.780263	0.398918
Ndufs2	0.704207	3.4463	0.00165358	0.00628393
Atraid	-0.492918	-0.762506	0.451518	0.285858
Cad	0.770449	4.44375	0.000104914	0.000882571
Sh3bp5l	-0.748036	-2.0887	0.0450349	0.061725
Atad1	0.0741706	0.313562	0.755953	0.392082
Pten	-0.550828	-3.77409	0.000681176	0.00335492
Pea15a	-2.08042	-3.14213	0.00367539	0.0109747
Timm23	2.34583	2.93732	0.00619352	0.0157945
Tnfaip8l2	1.7065	2.19744	0.0355843	0.0526755
Trnt1	0.938032	3.81301	0.000612183	0.00308899
Ehmt2	-0.160795	-0.961884	0.343548	0.240563
Elof1	0.868528	2.37926	0.0236838	0.039635
Med16	0.45433	1.59564	0.12071	0.120096
St3gal1	-1.17051	-6.32517	4.87033e-07	1.6926e-05
Tmem259	0.522114	2.58878	0.0145334	0.0282565
Rnf170	-0.39666	-0.893736	0.378346	0.25572
Clip3	-5.9441	-6.3602	4.41179e-07	1.58546e-05
Dedd	0.133189	0.33574	0.739328	0.387636
Nit1	0.0014612	0.00250043	0.998021	0.457656
Prdm15	0.0698768	0.219795	0.827471	0.412478
Rnf168	-0.0217184	-0.0906235	0.928375	0.440542
Tctex1d2	-0.680788	-1.12701	0.268382	0.205388
Chp1	-0.010844	-0.0492551	0.961032	0.448348
Klhl3	-4.22765	-5.59479	3.89632e-06	8.14498e-05
Tvp23b	0.17357	0.438383	0.664147	0.363236
Dnajc7	0.172761	1.16801	0.251704	0.1968
Cacybp	0.795691	4.34418	0.000139063	0.001073
Cluap1	0.609121	1.63898	0.111324	0.113624
Zswim7	-1.21303	-1.46593	0.152733	0.140772
Pigl	-0.631558	-1.05166	0.30108	0.220526
Ndufa2	1.07736	2.62476	0.0133384	0.0265976
Pam16	1.02536	1.28442	0.208505	0.173745
Glis2	-3.86012	-3.86545	0.000529881	0.00278044
Cox6c	0.862219	5.17173	1.31087e-05	0.000200251
Ube2z	-0.0526671	-0.227624	0.821433	0.410815
Tmem87b	-0.326755	-0.693758	0.492998	0.302943
Anapc1	0.215053	1.38526	0.175857	0.155462
Tsg101	0.0837607	0.335088	0.739815	0.387689
Hps5	-0.414941	-1.55796	0.129389	0.125958
Map3k4	-0.412705	-1.86388	0.0718293	0.0842637
Piezo1	1.13772	6.11409	8.85497e-07	2.6957e-05
Rnf166	-0.290078	-0.76145	0.45214	0.286153
Ankrd28	0.200827	0.81715	0.420076	0.273259
Ankrd52	0.648457	3.7299	0.000768734	0.00366917
Pkd2l2	-0.561896	-0.654423	0.517663	0.312879
Srp19	0.88503	3.14188	0.00367775	0.0109747
Wdfy2	-1.87116	-2.39618	0.0227845	0.0385558
Rbsn	-0.218729	-0.751367	0.458096	0.28838
Mrps25	0.410609	1.7065	0.0979095	0.104618
Dguok	-0.0212187	-0.0517618	0.95905	0.447837
Camta1	0.240958	0.404501	0.68862	0.371289
Csf1	-0.378541	-0.589086	0.56007	0.328723
Strip1	0.246081	0.585976	0.562132	0.32939
Kif1a	-2.25375	-2.11084	0.0429473	0.0597474
Slc25a11	-0.0667539	-0.236101	0.814907	0.408838
Cmc2	0.684303	1.21366	0.234039	0.187493
Chfr	0.716555	2.57278	0.0150959	0.0290589
Tex261	0.626337	2.25625	0.0312493	0.0482273
Fam120b	-0.355443	-0.864112	0.39416	0.262516
Tbp	0.142387	0.616766	0.54189	0.322096
Psmb1	0.781765	3.82281	0.000595899	0.00303158
Pdcd2	0.637804	1.84356	0.0748213	0.0868252
Nol3	-3.19784	-1.11579	0.273083	0.20787
Fhod1	-0.534389	-1.59742	0.120312	0.119936
Slc9a5	0.140762	0.113521	0.910349	0.435556
Elmo3	-1.11471	-1.48542	0.147526	0.137398
4931428F04Rik	1.45908	1.14193	0.262222	0.20212
Msh3	0.106435	0.366354	0.716588	0.380466
Tmem208	0.203003	0.325503	0.746986	0.389721
E2f4	1.21713	5.19339	1.23191e-05	0.00019028
Surf4	0.329083	1.905	0.0660884	0.0794739
Surf2	0.00835333	0.0252332	0.980031	0.453332
Dnajb9	-1.48871	-3.56128	0.00121487	0.0050721
Naf1	-0.177173	-0.796711	0.431675	0.277979
Yes1	-4.47644	-5.3334	8.24345e-06	0.00013975
Ppp1cb	-0.178748	-1.3863	0.17554	0.155256
Gorasp2	0.314471	1.67059	0.104865	0.109119
Tsen15	0.609861	1.58253	0.123675	0.121803
Efr3a	-0.238012	-1.37903	0.177749	0.156662
Trappc2l	1.62148	1.81062	0.0798972	0.0910872
Acsf3	-0.222906	-0.549318	0.586721	0.337732
Ddx19a	0.644525	3.49663	0.00144539	0.00568801
Galns	0.595132	1.10557	0.277415	0.210017
Gata2	0.0202024	0.115487	0.908804	0.435264
Rabl6	0.449728	2.50749	0.0176061	0.0320501
Edf1	0.532627	1.56677	0.127315	0.124506
Npdc1	-1.99512	-2.52966	0.0167135	0.0311136
Fbxw5	0.413016	1.3672	0.18139	0.158814
Slc25a13	-0.111984	-0.243998	0.808839	0.407021
Ube2i	0.291287	1.57112	0.126301	0.123709
Tsr3	1.10104	1.56076	0.128729	0.125447
Unkl	0.191168	0.536809	0.59523	0.340865
Lrrk1	0.435335	1.92877	0.0629549	0.076802
Aldh1a3	-0.268188	-0.356848	0.723622	0.382711
Actn1	-0.899115	-2.11912	0.0421893	0.0590772
Sirt2	0.975704	3.68911	0.000859213	0.0039808
Hnrnpl	0.266342	2.29011	0.0289744	0.0456929
Nolc1	0.751745	4.59998	6.7305e-05	0.000645642
Casd1	-0.963496	-4.25816	0.000177246	0.00129172
Cnksr3	-1.26496	-2.79762	0.00876731	0.0201035
Mtmr1	0.0929272	0.335504	0.739504	0.387636
Hmgb3	0.23282	1.50612	0.142154	0.133839
Cyp2j9	-4.34218	-4.48506	9.3314e-05	0.00080948
Abca1	-1.51373	-4.10229	0.000274485	0.00175435
Nipsnap3b	0.131832	0.28434	0.77804	0.39829
Lage3	0.0729519	0.117759	0.907018	0.434898
Ubl4	0.170618	0.454785	0.652431	0.359314
Gdi1	-0.771946	-2.58185	0.0147744	0.0286449
Sash1	-3.39155	-4.2289	0.00019246	0.0013581
Gadd45b	-0.648651	-0.453383	0.653429	0.359474
Slamf6	-1.13454	-1.03701	0.307748	0.223226
Slamf1	0.0386126	0.118339	0.906562	0.434792
Zdhhc12	1.0645	1.54222	0.133163	0.128204
Endog	0.323142	0.225488	0.823079	0.411284
Cybb	-0.0568284	-0.0418941	0.966852	0.450345
Golga7	-0.476325	-2.17909	0.0370428	0.0540199
Xk	0.603881	1.99025	0.0554392	0.0703978
Cd48	1.40474	3.90467	0.000475501	0.00257453
Clpx	0.443025	1.55321	0.130519	0.126697
Trabd	0.00963064	0.0274375	0.978287	0.452881
Dennd6b	0.867065	1.14605	0.260541	0.201103
Atf6b	0.752606	2.2666	0.0305376	0.0474318
Ppt2	0.358607	1.06718	0.294129	0.217692
Rnf5	1.04787	1.56979	0.12661	0.123948
Cacfd1	0.659588	1.67047	0.104889	0.109119
Hivep2	-0.813013	-2.27844	0.0297413	0.0464517
Arnt	0.316924	1.17078	0.250604	0.196433
Itga2	-1.64123	-2.20724	0.0348259	0.0519171
Mocs2	-1.1733	-2.80466	0.00861672	0.0198482
Nat9	1.09897	1.48537	0.14754	0.137398
Lpl	-2.24726	-3.18081	0.00332537	0.0102556
Atp6v0e	0.138171	0.516956	0.608854	0.345677
Zfp318	-0.497419	-2.16143	0.0384968	0.0555575
Ttbk1	-1.28818	-1.13912	0.263376	0.202757
Srf	0.463191	1.7298	0.0936083	0.101445
Gata3	-1.77343	-2.83512	0.00799206	0.0187908
Lama5	-3.41153	-3.19082	0.00324008	0.0100427
Steap2	-0.806782	-0.976983	0.336137	0.236835
Hspa8	0.404995	4.74136	4.49706e-05	0.000482743
Serac1	0.721654	0.96368	0.34266	0.240098
Pdzd11	0.658166	1.29694	0.204217	0.171701
Psma2	0.790429	4.14376	0.000244406	0.00159324
Mrpl32	0.784882	1.4797	0.14904	0.138447
Setdb1	0.484653	2.57592	0.0149839	0.0289
Anxa9	0.300331	0.667818	0.509189	0.309512
Prune	1.30736	2.72415	0.0104945	0.0226798
Cers2	0.223888	1.34211	0.189304	0.163585
Capza2	0.0291837	0.178157	0.859758	0.421749
Plekho1	-1.40694	-2.47968	0.0187874	0.0335771
Vps45	0.162524	0.359247	0.721845	0.382227
Prpf3	0.353719	1.21599	0.233162	0.18714
Anp32e	0.0160039	0.122014	0.903675	0.433931
Aph1a	0.358553	1.19881	0.239683	0.190398
Tab2	-0.248121	-1.64703	0.109648	0.112386
Ppil4	0.350653	1.62926	0.113374	0.115187
Cnih1	0.501856	2.05296	0.0485941	0.0647773
Eps8	-0.870616	-1.90138	0.0665782	0.0798901
Med22	0.0420586	0.163156	0.871454	0.424992
Surf1	-0.0980178	-0.248869	0.805103	0.405655
Med28	0.625103	2.59216	0.0144169	0.0281185
Qdpr	0.00313976	0.0115488	0.99086	0.455612
Tnr	-1.9164	-1.94246	0.0612094	0.0754673
Sqstm1	0.149178	0.592837	0.557589	0.327921
Nfe2l2	0.553321	2.79057	0.00892069	0.0203209
Rxra	-3.6075	-3.74645	0.000734734	0.00354017
Prpsap1	0.766891	3.11271	0.00396484	0.0115441
Ncapg	1.03028	4.63244	6.13601e-05	0.000602819
Lcorl	-0.276505	-0.901705	0.374163	0.253715
Lta4h	0.0599821	0.27697	0.783641	0.399657
Dstn	0.745214	3.27435	0.00260571	0.00864949
H2afy	-0.0728613	-0.417992	0.678833	0.368046
Gtf2ird2	-1.20551	-2.82762	0.00814179	0.0190302
Bola1	2.14534	2.78737	0.00899126	0.0204233
Gatsl2	-1.75265	-4.42702	0.000110008	0.0009171
Ncf1	0.0927638	0.133158	0.894928	0.431433
Adss	-0.123575	-0.661928	0.512906	0.31127
Il17rb	-1.05148	-0.727129	0.4726	0.294451
Cacna1d	-2.38218	-1.94919	0.0603664	0.0747262
Chdh	-3.56447	-2.37802	0.0237509	0.0396839
Actr8	-0.318515	-0.839526	0.407599	0.268101
Stk32c	3.17827	2.29796	0.0284688	0.0450618
Fnta	0.154599	0.439563	0.663301	0.362952
Skiv2l2	0.281378	1.47332	0.150742	0.139445
Lbp	-2.79689	-3.8503	0.000552474	0.0028684
Celsr1	-1.0752	-2.76911	0.00940334	0.0210668
Fli1	-0.955246	-5.0682	1.76414e-05	0.000250244
Stard13	-2.58281	-2.68176	0.0116302	0.0242302
Tenm1	-1.16847	-1.34621	0.187992	0.162723
Diexf	-0.605115	-1.93998	0.0615225	0.075652
Hsd11b1	-0.144427	-0.0977757	0.92274	0.438804
H2-M3	1.14686	1.95655	0.0594565	0.0740946
Lonrf3	-3.976	-4.95536	2.43789e-05	0.000310019
Atp5e	1.11291	3.39389	0.00190102	0.00689703
Nelfcd	1.1791	3.76843	0.000691834	0.00339239
Ctsz	0.447918	1.50151	0.143336	0.134701
Slmo2	0.797834	2.81356	0.00842969	0.0195853
Ube2a	0.158498	0.421858	0.676039	0.367247
Slc25a5	0.687727	4.41318	0.000114408	0.000943875
Ppdpf	-0.96279	-2.26764	0.0304665	0.0473583
Kcnq2	-1.50885	-1.58863	0.122287	0.121015
Pls3	-3.18219	-3.05053	0.00464958	0.0129155
Mpped2	-3.74722	-3.29533	0.00246608	0.00829065
Nkap	-0.0808544	-0.312294	0.756907	0.392321
Ndufa1	1.45242	1.99796	0.0545549	0.0696567
Wt1	-3.52058	-3.29801	0.00244883	0.00825219
E2f3	0.104708	0.366103	0.716774	0.380468
Cr1l	0.0094172	0.0355937	0.971834	0.451305
Ppfibp1	-0.193551	-0.419442	0.677785	0.367693
Cd46	-1.18885	-1.32695	0.194213	0.16645
Cd34	-2.09782	-6.26085	5.84152e-07	1.96289e-05
Plgrkt	0.197338	0.625358	0.536311	0.320183
Cd274	-0.493658	-1.45262	0.156372	0.143059
Pdcd1lg2	-1.7976	-1.6839	0.102241	0.107437
Gtf3a	0.284516	1.05447	0.299814	0.220083
Mtif3	-1.51208	-1.73768	0.0921895	0.100436
Lnx2	-0.218649	-0.459895	0.648799	0.358345
Dyrk3	0.498973	1.45499	0.155719	0.14272
Mapkapk2	0.183802	0.846051	0.404005	0.266709
Lamp2	0.245452	1.5223	0.138066	0.131145
Atxn10	-0.109387	-0.474193	0.638684	0.355463
Foxred2	-0.671574	-2.22933	0.0331707	0.0502717
Eif3d	0.680132	3.93786	0.000433776	0.0024438
H3f3b	-0.440602	-3.54086	0.00128351	0.00524396
Nup50	0.54235	3.24366	0.00282352	0.00911749
Phf21b	-1.97171	-1.56352	0.128078	0.124963
Ift27	1.35242	2.44908	0.020171	0.0351936
Pacsin2	0.78719	3.48197	0.00150329	0.00584961
Cmah	0.568507	2.49005	0.0183386	0.0330445
Ttll12	1.67568	6.23255	6.32877e-07	2.06661e-05
Tox4	-0.351488	-2.09435	0.0444934	0.061194
Mrps18c	0.349225	0.78741	0.437018	0.280413
Srsf6	0.0944407	0.657369	0.515793	0.312326
Plcg1	-0.961502	-3.36684	0.0020423	0.00719664
Kctd2	-0.791225	-1.72042	0.0953205	0.102759
Kctd5	0.134484	0.274414	0.785586	0.400099
Etaa1	-0.21883	-0.907166	0.371314	0.252563
Matn4	-2.24893	-1.95393	0.0597787	0.0743221
Slpi	-1.27501	-1.06269	0.296127	0.218484
Sdc4	-2.85865	-2.31294	0.0275266	0.0439836
Nbr1	-0.543541	-2.43022	0.0210695	0.0363844
Cyth1	-0.480933	-1.26945	0.213723	0.176743
Brca1	0.275426	1.38449	0.176089	0.155619
Cntnap1	0.519108	0.377345	0.708487	0.377856
Nt5c3b	-0.761776	-2.61456	0.0136675	0.0270136
Coa3	0.278306	0.642935	0.524991	0.315764
Gsdma	-1.53527	-1.11147	0.274909	0.208717
Med24	0.276865	1.56893	0.12681	0.1241
Psmd3	1.0837	4.4507	0.000102869	0.00087549
Exosc10	0.654544	2.96222	0.00581716	0.0151406
Glod4	0.297144	1.01211	0.319314	0.228603
Vps53	0.512308	2.14587	0.03982	0.0568621
Taok1	-0.43471	-2.34296	0.0257219	0.0418455
Dnttip1	0.494809	1.15257	0.257894	0.199903
Acot8	1.95097	2.75239	0.00979609	0.0215879
Cd300lg	-2.70037	-3.30647	0.00239493	0.00809551
Mpp2	-0.307263	-0.316691	0.7536	0.391592
Nlk	-0.410685	-1.44667	0.158022	0.144142
Traf4	0.514294	0.947399	0.350759	0.243597
Aldoc	-4.22702	-4.0594	0.000309408	0.00193095
Rpl19	0.349545	1.82293	0.0779662	0.0892965
Nek8	1.06744	1.5262	0.137094	0.130578
Plxdc1	3.30147	3.62036	0.00103562	0.0045152
Arl5b	-0.594898	-1.63913	0.111293	0.113613
Zfp207	0.196226	1.31072	0.199577	0.169351
Psmd11	0.500024	2.59797	0.014219	0.0278316
C1qtnf1	-1.40794	-1.31178	0.199221	0.169119
Timp2	-1.37389	-2.44168	0.0205196	0.0356563
Zc3h18	0.321598	1.97356	0.0573978	0.0722065
Top2b	-0.0268826	-0.189494	0.85094	0.419117
Igfbp4	-0.641929	-2.0796	0.0459184	0.0625506
Cdc6	0.807052	3.05078	0.00464655	0.0129155
Suz12	0.274591	1.66776	0.105431	0.10941
Atad5	0.706962	3.09248	0.00417631	0.0120137
Crlf3	-0.868388	-3.91104	0.000467196	0.00255979
Tns4	-2.24166	-1.97957	0.0566856	0.0716044
Tnfaip1	0.231081	0.305525	0.762008	0.39354
Abr	-1.28602	-3.54434	0.00127156	0.0052108
Rab11fip4	-1.61038	-1.46773	0.152247	0.140443
Cd40	-0.835473	-0.837237	0.408865	0.268673
Slc35c2	-0.663461	-1.88388	0.0689857	0.0818078
Elmo2	-0.253518	-1.03947	0.306623	0.222758
Wsb1	-0.302874	-1.21571	0.233267	0.187197
Ttpal	-0.731876	-2.3696	0.0242112	0.0402835
Rhot1	-0.145914	-0.600951	0.55224	0.32619
Rhbdl3	1.90953	1.63089	0.113029	0.1149
Ada	0.23718	0.40934	0.685103	0.369931
Serinc3	-0.263947	-3.10529	0.0040412	0.011716
Tha1	-1.68825	-1.59126	0.121694	0.120578
Pgs1	0.240379	0.555666	0.582426	0.336069
Birc5	0.904144	3.50182	0.00142541	0.00562928
Afmid	-2.17886	-1.52463	0.137485	0.130771
Pigt	0.231064	1.11984	0.27138	0.207056
Slc12a5	-1.225	-1.1398	0.263097	0.202626
Ghdc	0.390155	0.704416	0.48643	0.300101
Slc12a7	0.160827	0.47002	0.641629	0.356317
Ctsa	0.464766	1.91016	0.0653976	0.0789848
Zswim1	1.7455	2.92612	0.00637015	0.0161081
Slc12a4	1.02061	0.988157	0.330723	0.234161
Myo1c	-0.0561217	-0.273306	0.78643	0.40032
Crk	-0.573272	-2.78841	0.00896823	0.0203793
Cox7c	0.762504	2.56759	0.0152826	0.0292629
Pitpna	-0.0708599	-0.396118	0.69473	0.373641
Mlx	0.673465	1.53221	0.135607	0.12974
Fam134c	-0.39688	-1.3628	0.182758	0.159476
Dhx58	-0.305124	-0.871476	0.39019	0.260966
Rab5a	-0.64594	-1.82413	0.0777808	0.0891208
Nkiras2	0.473021	0.871246	0.390314	0.260997
Ppp2r5c	7.25439e-05	0.000433493	0.999657	0.45818
Ift52	-0.0679578	-0.285748	0.776971	0.397898
Mybl2	0.599081	2.03577	0.0503924	0.0663608
Eya2	-2.68144	-4.75193	4.36331e-05	0.000472951
B4galt5	-1.47894	-2.24717	0.0318857	0.0488301
Hnf4a	-2.96135	-3.24721	0.00279748	0.00906751
Cadps2	-3.05097	-4.53265	8.15151e-05	0.000741847
Ddx27	0.648051	3.55733	0.00122786	0.00511427
Cyth3	1.4801	5.46808	5.60199e-06	0.000108537
Cyth4	-0.830638	-1.88669	0.0685936	0.0815343
Rrp7a	0.052979	0.228599	0.820681	0.410602
Cyb5r3	0.304027	1.40052	0.171282	0.152485
Ints2	0.22602	1.031	0.310514	0.224499
Med13l	-0.729569	-4.31711	0.000150111	0.00113103
Hist1h2bc	0.837043	2.25468	0.0313581	0.0483416
Mafk	0.157735	0.506316	0.616215	0.348398
Med1	0.216053	0.991264	0.329227	0.233533
Erbb3	0.638428	1.13582	0.264732	0.203604
Stard3	0.25248	0.480417	0.634302	0.354123
Mfng	-1.9692	-4.73682	4.55569e-05	0.000487156
Vmp1	-0.0137599	-0.0489478	0.961275	0.448424
Uchl5	0.361432	1.4935	0.145412	0.136157
Glrx2	-0.866757	-2.90233	0.00676126	0.0167426
Trove2	-0.602596	-1.93431	0.062243	0.0763018
Stk4	-0.178759	-1.16574	0.252607	0.197197
Zcchc10	0.176055	0.37457	0.710529	0.378466
Tbx5	-1.78672	-1.48306	0.148149	0.137757
Psmb6	0.862446	3.23398	0.00289578	0.00923815
Spag7	0.0403706	0.137473	0.891546	0.430535
Pfn1	0.63535	3.35646	0.00209915	0.00734578
Tomm34	0.0381515	0.111351	0.912055	0.436072
Ywhab	-0.0950617	-0.681209	0.500794	0.306339
Ksr1	0.558315	2.56591	0.0153436	0.029299
Gpx3	-0.65228	-0.459359	0.64918	0.358426
Anxa6	-1.42071	-2.73796	0.0101474	0.0221283
Il12rb2	-1.1467	-2.4127	0.0219369	0.0375096
Zkscan6	0.332047	0.66691	0.509761	0.30982
Kpna2	1.26008	5.74961	2.50184e-06	5.71595e-05
Smurf2	-0.464773	-1.34329	0.188926	0.16338
Cep95	-0.102628	-0.221588	0.826087	0.412188
Vezf1	-0.870805	-5.41933	6.44262e-06	0.000118233
Cuedc1	-2.21812	-4.93147	2.6106e-05	0.00032621
Srsf1	0.393738	3.16693	0.00344715	0.010503
Abi3	0.873838	0.947556	0.35068	0.243597
Shroom1	-3.99855	-3.13269	0.003766	0.0111447
Kif3a	-0.266868	-0.706586	0.485099	0.299413
Sept8	0.654268	2.87157	0.00730076	0.0176736
Mtmr4	0.253473	1.08174	0.287709	0.214726
Mrm1	-0.143211	-0.309824	0.758767	0.392808
Mapt	0.0442765	0.0408564	0.967672	0.450501
Kansl1	-0.20575	-1.20756	0.236344	0.188931
Gid4	-0.443636	-2.15392	0.0391307	0.0560794
Myo1b	-1.36663	-2.06711	0.0471561	0.0635977
Dhx40	-0.120103	-0.315144	0.754763	0.391684
Ypel2	-1.66655	-2.47394	0.0190403	0.0338882
Akap1	0.693887	2.57443	0.0150368	0.028982
Nol11	0.436856	1.99929	0.0544029	0.0695425
Derl2	0.269724	0.867467	0.392349	0.261811
C1qbp	0.842447	4.58279	7.06796e-05	0.000670677
Rpain	0.751888	1.55289	0.130596	0.126734
Chd3	0.28321	1.12573	0.268917	0.205656
Kdm6b	-0.659423	-2.85389	0.00762873	0.0182366
Appbp2	-0.390327	-1.91525	0.0647208	0.07844
Ncor1	-0.18118	-1.45281	0.156319	0.143034
Trpv2	0.21246	0.544157	0.590224	0.33895
Cenpv	1.063	1.60154	0.119395	0.119321
Pcgf2	-0.0696374	-0.107916	0.914758	0.436876
Cwc25	0.172779	0.478128	0.635912	0.35463
Pip4k2b	0.409801	2.06019	0.0478549	0.0642132
Trim37	0.185044	1.1944	0.241375	0.191356
Ctdnep1	-0.0679438	-0.219672	0.827566	0.412488
Elp5	0.563865	1.4198	0.16564	0.14894
Gabarap	-0.209949	-0.829749	0.413022	0.270287
2810408A11Rik	-2.76409	-2.57028	0.0151854	0.0291428
Phf23	0.429008	1.65803	0.107394	0.110781
Acadvl	0.245037	0.819509	0.418749	0.272907
Dnah11	-2.26681	-2.0095	0.0532535	0.068619
G3bp1	0.41747	3.82976	0.000584614	0.00298784
Atox1	1.21873	1.95077	0.0601695	0.074582
Mief2	0.90407	1.22665	0.229186	0.185206
Tada2a	0.45642	1.05921	0.297685	0.219193
Ikzf1	0.835969	5.15809	1.36321e-05	0.000205425
Pnpo	0.177004	0.453097	0.653633	0.359501
Cog1	0.203394	0.843373	0.405478	0.267389
Cbx1	-0.0970846	-0.496557	0.623003	0.350509
Cdk5rap3	0.198098	0.622411	0.538221	0.320904
Copz2	-4.15494	-3.70082	0.000832228	0.00388225
Slc25a39	0.578391	2.13597	0.0406828	0.0575912
Sp2	0.194901	0.67871	0.502355	0.307017
Aatf	0.554329	2.68317	0.0115907	0.0241735
Dync1h1	0.163541	1.43205	0.162131	0.146734
Pex12	0.848236	1.54356	0.132838	0.127972
Ndel1	-0.6604	-2.08152	0.0457303	0.0623554
Slc25a35	-0.160913	-0.306613	0.761187	0.393292
Zbtb4	-1.79813	-3.07136	0.00440858	0.012469
Mpdu1	0.329734	0.721669	0.475904	0.295641
Fxr2	-0.111053	-0.421315	0.67643	0.367316
Atp5g3	0.85755	4.15027	0.00023999	0.00157631
Cd68	-1.89214	-1.92427	0.0635375	0.0772754
Acsl1	0.588803	1.95662	0.0594477	0.0740946
Abca5	-1.49097	-2.51221	0.0174124	0.0318076
Smyd4	-1.91327	-3.15345	0.00356952	0.0107696
Lsp1	-1.96627	-3.34571	0.00215962	0.00750071
Zfyve27	-0.565213	-1.77026	0.0865148	0.0961178
Avpi1	-1.29076	-1.32589	0.194559	0.166618
Rad51d	-0.103413	-0.302737	0.764112	0.394108
Unc45b	-5.01194	-4.89773	2.87541e-05	0.000349865
Pank3	-0.28455	-1.27839	0.210597	0.174887
Rars	0.637766	3.31544	0.0023391	0.00794544
Ict1	0.597903	1.27726	0.210988	0.175059
Fdxr	0.927769	1.93328	0.0623746	0.0763817
Mrpl45	0.510189	1.8911	0.0679832	0.081034
Irf1	2.04053	7.30498	3.19395e-08	2.35937e-06
Slc22a5	-0.155236	-0.30891	0.759455	0.392924
P4ha2	-1.56355	-2.49195	0.0182576	0.032951
Arrb1	0.192064	1.08253	0.287362	0.214625
Pelp1	1.07025	4.33496	0.000142734	0.00109101
Med11	0.445551	0.894553	0.377916	0.255551
Ccl4	-2.70447	-2.07167	0.0467007	0.0632135
Natd1	0.288608	0.347874	0.730285	0.384544
Map2k3	0.154048	0.650412	0.520215	0.313881
Ywhah	0.0887494	0.506668	0.615971	0.348362
Hoxb1	0.296336	0.315041	0.75484	0.391684
Sart3	0.113289	0.511034	0.612946	0.347079
E2f2	0.586567	1.08478	0.286381	0.214181
Slfn3	0.838539	1.7058	0.098043	0.1047
Nars2	0.175072	0.496284	0.623193	0.350525
Slc35b4	-0.920151	-2.77836	0.00919235	0.0207505
Dnah1	-1.94463	-2.47608	0.0189454	0.0337434
Dalrd3	0.387696	1.03791	0.307334	0.222983
Fis1	0.204729	0.65471	0.51748	0.312856
Plod1	-1.25176	-1.62811	0.113618	0.115288
Rab3d	0.238873	0.62871	0.534142	0.319505
Mfsd3	-0.378914	-0.311705	0.757351	0.392428
Slc25a22	-0.0122831	-0.0349012	0.972382	0.451469
Atp6ap1	0.329496	1.14067	0.26274	0.202436
Dnase1l1	0.157092	0.229303	0.820139	0.410442
Ccl9	-1.99466	-1.3637	0.182477	0.159326
Scrn1	-2.12435	-3.28132	0.0025585	0.00851149
BC005537	-0.127021	-0.869388	0.391314	0.261333
Isyna1	0.314746	1.26866	0.214	0.176896
Hars2	0.843677	1.80399	0.0809536	0.0919415
Tmem160	0.827486	1.35687	0.184617	0.160678
Rab5c	0.581933	2.46998	0.0192163	0.0340948
Mdh2	0.959942	5.85575	1.84755e-06	4.62764e-05
H13	-0.0684535	-0.318509	0.752234	0.391211
Rnf145	0.0647521	0.231945	0.818104	0.409718
Atp6v1e1	-0.130694	-0.44469	0.659632	0.362012
Chtf18	1.30875	2.64543	0.0126937	0.0256994
Etnppl	-1.74243	-1.60247	0.119188	0.119136
Ppp1r12c	0.288523	1.23325	0.226748	0.18385
Ahr	-1.63488	-2.48726	0.0184585	0.0332059
Map1s	0.00580183	0.0197805	0.984345	0.454258
Tmem129	0.263272	0.664664	0.511178	0.310444
Nop9	0.534178	1.93377	0.0623116	0.0763401
Atp6v0a1	0.138945	0.499441	0.620993	0.349854
Psmc3ip	0.396445	0.803432	0.42784	0.276341
Zfp687	-0.556052	-2.31864	0.0271753	0.0435976
D8Ertd738e	0.3513	0.791649	0.434578	0.27946
Calm3	0.53598	2.99629	0.00533725	0.0142546
Cops3	0.598478	3.63351	0.000999362	0.00441732
Fkbp8	0.0920354	0.440156	0.662876	0.362791
Ddx39b	0.353773	2.23838	0.0325133	0.0495048
Gipc1	0.0543111	0.129718	0.897627	0.432184
Tlcd1	-0.541985	-0.903363	0.373296	0.253354
Plscr3	-0.469709	-2.33347	0.0262807	0.0425554
Ptger1	-0.263288	-0.721918	0.475753	0.295629
Arhgef25	1.90242	2.08422	0.0454678	0.0621804
Xab2	0.306018	1.22854	0.228484	0.184832
Cdc37	0.417858	2.03428	0.0505503	0.0664823
Rab4a	1.68629	2.86287	0.00746043	0.017965
Trip10	0.667521	1.01132	0.319687	0.228811
Cops6	0.0713236	0.271625	0.78771	0.400665
Ubb	0.150799	1.17895	0.247384	0.194788
Ap4m1	0.225904	0.574968	0.569461	0.331676
Gyg	0.128812	0.332769	0.741548	0.388122
Rcn3	-2.01852	-2.88651	0.00703393	0.0172226
Slc6a8	-0.490662	-0.52499	0.603323	0.343956
Arid3a	-0.187	-0.550725	0.585768	0.337462
Pdk4	-0.662082	-0.764164	0.450544	0.285403
Ubxn6	-0.133668	-0.562339	0.577927	0.334679
Mydgf	1.04834	2.97447	0.00564016	0.014816
Cyb561	2.00914	1.87047	0.070881	0.0834152
Ccdc12	-0.287314	-0.667996	0.509077	0.309506
1110001J03Rik	0.491214	0.752857	0.457212	0.288117
Akt3	-0.962144	-4.21658	0.000199241	0.00139357
Mrpl24	-0.158761	-0.660012	0.514118	0.31178
Gle1	0.1735	0.620499	0.539462	0.321189
Lyst	-1.05525	-3.99732	0.000367788	0.00216576
Slc35e1	0.0945462	0.322801	0.749012	0.390448
Tmc4	1.4439	1.78325	0.0843351	0.0944356
Polr2i	1.26599	1.76366	0.0876384	0.0969207
Prl8a1	-3.50442	-3.92795	0.000445847	0.00249161
Rmnd1	0.337922	1.12992	0.267173	0.204716
Esr1	-2.51759	-3.37226	0.00201319	0.00712567
Fbxo5	0.313063	1.12455	0.269409	0.205929
Mtrf1l	-0.141207	-0.432709	0.66822	0.36446
Rgs17	-0.73611	-0.952481	0.348218	0.242618
Hdac2	0.206134	1.11189	0.274731	0.208639
Rwdd1	0.523287	1.94579	0.0607911	0.0751516
Stxbp5	-0.0520419	-0.297136	0.768344	0.395326
Hint3	0.0193779	0.0272018	0.978473	0.452881
Trmt11	0.457739	1.05588	0.299177	0.21979
Katna1	0.125972	0.44103	0.66225	0.362555
Pcmt1	0.630548	2.87591	0.00722217	0.0175368
Lrp11	-1.4064	-1.43685	0.160773	0.145956
1700021F05Rik	0.609742	1.08283	0.28723	0.214613
Sec63	-0.402649	-2.5131	0.0173761	0.0317936
Nr2e1	-0.580311	-0.520225	0.6066	0.345031
Snx3	0.386961	1.91133	0.0652411	0.0788471
Aig1	-0.890324	-2.27209	0.0301661	0.0469859
Adat2	0.945323	1.45821	0.154834	0.142147
Pex3	0.0225705	0.0364841	0.97113	0.451074
Fuca2	0.0611622	0.182126	0.856669	0.420734
Cep57l1	-0.241317	-0.639694	0.527069	0.316656
Ltv1	0.391995	1.67728	0.103539	0.108322
Plagl1	-3.82429	-3.4391	0.00168565	0.00635327
Cd164	0.234471	1.42672	0.163652	0.147681
Utrn	-0.50172	-2.8444	0.00781042	0.0185203
Smpd2	-2.93118	-3.06377	0.00449495	0.012598
Mical1	-0.444541	-0.676144	0.503961	0.307552
Zbtb24	-0.39377	-0.81301	0.42241	0.274207
Rab32	-1.65479	-3.90609	0.000473636	0.00257403
Gtf3c6	0.123567	0.350065	0.728656	0.384232
Slc16a10	0.20177	0.635079	0.530035	0.317629
Rev3l	-0.197457	-0.834057	0.410627	0.269415
Traf3ip2	0.201157	0.20348	0.840089	0.416225
Fyn	-0.748841	-3.14174	0.00367908	0.0109747
Tube1	0.544632	1.05372	0.30015	0.220155
Lama4	-3.24367	-3.28868	0.00250958	0.00839026
Prep	0.142465	0.600355	0.552632	0.326214
Tnfaip3	-0.113311	-0.251213	0.803306	0.405194
Arfgef3	0.445308	0.307642	0.760412	0.393147
Reps1	0.0521701	0.247162	0.806412	0.406094
Fam184a	-0.999102	-1.66697	0.105588	0.109477
Asf1a	0.233881	0.909911	0.369887	0.252006
Gopc	0.439044	1.66051	0.106889	0.110415
Qrsl1	0.621723	0.82981	0.412988	0.270287
Rtn4ip1	0.395761	0.723849	0.474583	0.295051
Aim1	-2.35579	-2.69955	0.0111402	0.0236282
Vta1	0.0851142	0.262067	0.795003	0.402829
Smpdl3a	-1.10487	-3.73049	0.0007675	0.00366642
Reep3	-1.26999	-4.61671	6.41729e-05	0.000623839
Pkib	-1.58514	-2.83911	0.00791359	0.0187091
Serinc1	-0.359511	-2.07362	0.0465076	0.0630596
Hsf2	0.208155	0.437149	0.665032	0.363505
Echdc1	-0.383257	-1.10206	0.278912	0.210749
Mgat4c	-0.989796	-1.47481	0.150343	0.139239
Ptprk	-2.9814	-2.95433	0.00593399	0.0153685
Dcbld1	1.81619	3.02815	0.00492246	0.0134306
Slc6a15	-2.59198	-4.04743	0.000319906	0.00198311
Ccdc59	-0.1522	-0.502395	0.618938	0.349227
Ppp1r12a	-0.0857656	-0.50726	0.615561	0.348205
P4ha1	-1.40831	-2.54418	0.0161517	0.0303835
Sept10	0.222585	0.178887	0.85919	0.421636
Lims1	-0.503192	-2.93987	0.00615401	0.0157404
Zwint	0.25114	1.33776	0.190701	0.164404
Ube2d1	-0.768007	-1.85754	0.0727521	0.0851486
Slc17a8	-5.18904	-5.10129	1.60444e-05	0.000234162
Cdk1	0.872578	3.67783	0.000886005	0.00405821
Atp2b1	-1.17707	-5.79478	2.19883e-06	5.2475e-05
Rhobtb1	-1.11358	-1.83625	0.0759237	0.08761
1700040L02Rik	-0.727801	-0.582641	0.564347	0.330125
Arid5b	-2.76305	-3.10535	0.00404057	0.011716
Actr6	-0.476319	-0.716731	0.478903	0.296841
Uhrf1bp1l	-0.565012	-2.9991	0.00529928	0.0141668
Poc1b	-0.281369	-0.849853	0.401919	0.265932
Dusp6	-0.756645	-1.69369	0.100346	0.106201
Tmpo	0.153173	1.01406	0.318399	0.228065
Psen1	0.277125	1.25413	0.219166	0.179932
Sgk1	-2.57908	-2.43099	0.0210323	0.0363314
Cep290	0.0912469	0.315763	0.754298	0.391621
Ikbip	0.569668	1.0289	0.311483	0.224917
Hbs1l	0.38703	1.73583	0.0925212	0.100679
Epb4.1l2	-0.857512	-2.77592	0.00924763	0.0208186
Apaf1	0.667063	2.98707	0.00546332	0.0145215
Myb	0.397433	3.23265	0.00290588	0.00925446
Med23	0.0112992	0.062495	0.95057	0.445791
Ahi1	-0.643064	-1.71994	0.0954092	0.102835
Nedd1	0.371193	1.26068	0.216825	0.178538
Pde7b	0.704803	0.570939	0.572155	0.332688
Mtfr2	0.0799835	0.287234	0.775844	0.397651
Map7	-0.509056	-2.54854	0.0159867	0.0301542
Stx7	-0.344975	-1.02951	0.311201	0.224821
Pex7	0.311457	0.806123	0.42631	0.275609
Ifngr1	0.516572	2.74892	0.00987941	0.0217134
Cfap54	-1.25458	-1.59204	0.121518	0.120468
Cdk17	-0.46593	-2.45335	0.0199726	0.0349553
Hal	-1.89214	-2.22442	0.0335328	0.0505724
Snrpf	0.877835	3.22757	0.00294463	0.00934575
Ntn4	1.06844	1.36478	0.182143	0.159222
Usp44	-0.265335	-0.311367	0.757605	0.392443
Fgd6	1.44881	1.91979	0.0641239	0.0778524
Ndufa12	1.41603	3.75437	0.000718981	0.00347948
Tmcc3	-1.21921	-1.0165	0.317255	0.227745
Cep83	0.264115	1.17106	0.250493	0.196401
Socs2	-1.11022	-2.28373	0.0293911	0.0461147
Nudt4	-0.0284257	-0.117908	0.906901	0.434879
Nuak1	0.735097	0.852316	0.400573	0.26523
Tcp11l2	-1.76418	-3.64239	0.000975553	0.00434664
Cry1	0.169369	0.518227	0.607978	0.345426
Btbd11	-1.55158	-2.12912	0.0412888	0.0581621
Timp3	-1.79282	-6.79361	1.30886e-07	6.58631e-06
Hsp90b1	0.545075	3.74225	0.000743224	0.00356269
Igf1	-2.62816	-2.7087	0.0108957	0.0232934
Ccdc53	0.310514	0.578572	0.567056	0.331077
Dram1	-1.66547	-1.53469	0.135	0.129321
Sirt1	0.0974818	0.42308	0.675156	0.366928
Herc4	-0.0432343	-0.211948	0.833534	0.414323
Hnrnph3	-0.527494	-1.92989	0.0628103	0.0766929
Rufy2	-0.734005	-2.05614	0.048267	0.0645635
Pbld2	-2.13429	-2.05058	0.0488391	0.065001
Ccar1	0.298324	1.88269	0.0691518	0.0819526
Ddx21	0.918024	6.73297	1.54983e-07	7.62647e-06
Ddx50	-0.0810862	-0.374575	0.710526	0.378466
Srgn	0.224574	1.51165	0.140747	0.132852
Vps26a	0.375713	1.32984	0.193267	0.165907
Supv3l1	0.380477	1.64724	0.109606	0.112386
Aifm2	-0.822377	-0.919462	0.36495	0.25014
H2afy2	0.597896	0.406258	0.687343	0.370924
Tysnd1	0.601019	1.63243	0.112702	0.114694
Sar1a	0.110511	0.623058	0.537801	0.320866
Ppa1	1.37206	5.46955	5.57845e-06	0.000108459
Npffr1	-0.672045	-1.76921	0.0866924	0.0962502
Eif4ebp2	0.132189	0.715822	0.479456	0.297118
Tbata	-1.87714	-3.18051	0.00332792	0.0102578
Sgpl1	-0.938825	-1.67432	0.104123	0.10877
Pcbd1	-3.85035	-3.87486	0.000516306	0.0027318
Slc29a3	-0.485144	-1.96102	0.0589094	0.0736235
4632428N05Rik	-1.15758	-1.42765	0.163385	0.147533
Slc16a7	-2.53363	-3.24337	0.00282572	0.00911928
Anapc16	-0.210608	-0.663429	0.511957	0.310782
Ddit4	-0.793294	-1.10584	0.277299	0.209987
Dnajb12	0.414559	1.6927	0.100537	0.106362
Micu1	0.405045	1.29158	0.206047	0.172446
Cand1	0.0938481	0.572976	0.570792	0.332098
Tbk1	-0.529498	-1.90077	0.0666604	0.0799274
Pno1	0.696551	2.29291	0.0287933	0.0454461
Plek	-0.84774	-4.63505	6.09048e-05	0.000601535
Srgap1	-0.643865	-0.64267	0.525161	0.315832
Egfr	-2.73592	-3.24091	0.00284389	0.00916197
Usp15	0.162615	0.740872	0.464343	0.290897
Elane	-2.46604	-1.15243	0.25795	0.199903
Vps54	-0.29312	-1.08116	0.287959	0.214726
Tbc1d15	-0.286723	-1.22392	0.230198	0.185686
Pcsk4	1.37924	1.87902	0.0696674	0.0823287
Rab21	-0.274124	-0.79329	0.433636	0.279048
2310011J03Rik	0.119917	0.34259	0.734218	0.385811
Peli1	-1.26074	-4.16353	0.000231233	0.00153802
Apc2	-0.314504	-0.421413	0.67636	0.367316
Thap2	-0.484827	-1.07485	0.290732	0.216098
Slc1a4	-1.09734	-1.61159	0.117183	0.117681
Dock2	-0.617108	-3.81911	0.000602001	0.00305541
Rab1	-0.313882	-1.7181	0.0957474	0.1031
Actr2	0.162797	1.26865	0.214004	0.176896
Ndufs7	0.942119	3.30483	0.00240529	0.00812559
Ptprb	-3.23457	-2.56842	0.0152525	0.0292254
Kcnmb1	-1.45812	-1.53769	0.134266	0.128871
Mum1	-0.330109	-1.29607	0.204512	0.17173
Meis1	-1.89759	-11.5008	1.02013e-12	4.36346e-10
Uqcr11	1.23339	3.55192	0.00124586	0.00516606
Cnot2	0.306529	1.41991	0.165609	0.148936
Tcf3	0.703367	3.48123	0.00150623	0.00585608
Frs2	-0.721496	-3.35311	0.00211781	0.00739245
Yeats4	0.0652105	0.305509	0.762019	0.39354
Rab36	-4.19389	-3.62333	0.00102731	0.00450157
Grb10	-1.27278	-6.16527	7.65788e-07	2.43326e-05
Adora2a	-1.94114	-2.49092	0.0183017	0.0330091
Snrpd3	0.484401	2.66524	0.0121032	0.0249446
Nav3	-2.21474	-2.22778	0.0332843	0.0504027
Ddc	-1.87373	-1.21369	0.234027	0.187493
Mdm2	-0.310642	-1.35758	0.184394	0.160559
E2f7	-0.254341	-0.958523	0.345212	0.241306
Csrp2	-1.80471	-2.3963	0.0227784	0.0385558
Osbpl8	-0.113271	-0.760823	0.452508	0.286287
Mknk2	0.138651	0.775434	0.443956	0.282971
Zpbp	-1.57737	-1.5748	0.125449	0.123136
Cabin1	0.297348	1.71028	0.0972005	0.104061
Ap3d1	0.192781	0.988324	0.330642	0.234161
Phlda1	0.301664	0.275774	0.784551	0.399816
Sf3a2	0.754763	3.38796	0.00193114	0.0069675
Mdm1	-0.77828	-1.7049	0.098211	0.104744
Glipr1l2	-2.80292	-2.35107	0.0252533	0.041398
Timm13	0.81731	1.79871	0.0818034	0.0925853
Vps13d	0.0161176	0.112106	0.911462	0.435939
Llph	0.37728	1.35852	0.184097	0.160401
Tmbim4	0.137236	0.387311	0.701171	0.37529
Slc5a4b	-1.07355	-0.901302	0.374374	0.253775
Irak3	-1.26429	-3.96115	0.000406648	0.00232554
Helb	0.177212	0.569882	0.572863	0.332891
Prmt2	-0.616996	-0.467188	0.643631	0.357037
Dip2a	-1.74679	-2.48263	0.0186586	0.033424
Hmg20b	0.222242	0.473624	0.639085	0.355579
4930404N11Rik	-3.21069	-2.93926	0.00616341	0.0157572
Fzr1	0.522646	1.89659	0.067229	0.0804454
Ncln	1.41842	5.47692	5.46184e-06	0.000106939
Hcfc2	-0.359017	-1.17377	0.24942	0.195864
Nfyb	0.541825	1.54475	0.132549	0.127752
Txnrd1	0.0669013	0.313963	0.755651	0.391962
Glt8d2	2.83004	2.2943	0.028704	0.0453436
Ppm1m	-0.027747	-0.038118	0.969838	0.4509
D10Wsu102e	-0.0032343	-0.0151564	0.988004	0.455203
Aldh1l2	-2.49602	-2.13611	0.0406702	0.0575881
Wdr82	0.0901474	0.522168	0.605263	0.344623
Glyctk	-0.743476	-1.04219	0.305378	0.22226
Pofut2	-0.210703	-0.482561	0.632796	0.353521
Slc36a1	-1.14629	-2.89097	0.00695607	0.0170846
Adarb1	-1.79322	-2.37653	0.0238316	0.0397829
Appl2	-4.24172	-5.46342	5.67741e-06	0.000109616
Sumo3	0.444787	2.66695	0.0120533	0.0248744
Hint1	0.449058	2.00409	0.05386	0.0690544
Lyrm7	-0.121053	-0.152857	0.879501	0.427118
Fbxw11	-0.127371	-0.6745	0.50499	0.307897
Stk10	-0.502582	-1.81108	0.0798238	0.0910822
Papolg	-1.02258	-2.83575	0.00797969	0.0187908
Rel	-1.1755	-2.92209	0.00643496	0.0162129
Pfkl	-0.122214	-0.427256	0.672144	0.365775
Pus10	0.787262	3.32617	0.00227391	0.00780554
Rhbdf1	-5.26235	-5.39761	6.85667e-06	0.00012258
Pex13	0.154851	0.424065	0.674446	0.366776
1810043G02Rik	-1.09964	-1.8755	0.0701651	0.0827478
Mpg	-0.243259	-0.434698	0.666791	0.363992
Ahsa2	-0.333375	-0.802389	0.428434	0.27646
Nprl3	-0.0266173	-0.0583399	0.953852	0.446572
Xpo1	0.278475	1.40195	0.170859	0.152182
Cpeb4	-1.38163	-3.17782	0.00335121	0.0103124
Asb3	-0.770701	-2.10518	0.0434731	0.0602818
Cdc34	1.42304	3.60975	0.00106578	0.00460477
Tpgs1	0.389312	0.529456	0.600259	0.343039
Chac2	1.44259	1.51858	0.138998	0.131693
Erlec1	-0.118097	-0.389547	0.699533	0.374847
Sptbn1	-1.17937	-5.51099	4.95368e-06	9.90834e-05
Wdpcp	-0.306451	-0.455859	0.651667	0.359025
Mdh1	-0.200789	-1.04118	0.30584	0.22248
Prss57	-0.384305	-0.280758	0.78076	0.398918
Ccng1	0.136448	0.724142	0.474406	0.295007
Nudcd2	0.67319	2.84944	0.0077135	0.0183767
Polrmt	0.615561	2.14506	0.0398896	0.0569099
Hmmr	0.556031	2.86203	0.00747599	0.0179726
Acsl6	1.56404	1.75392	0.089323	0.098159
Slc22a4	1.553	1.00547	0.322451	0.230043
Cyfip2	-0.0231028	-0.1685	0.867284	0.423813
Mgat1	0.0587226	0.260391	0.796283	0.403221
Ppp2ca	0.149876	0.935924	0.356543	0.246374
Hnrnpab	0.616017	5.01555	2.05161e-05	0.000275557
Phykpl	-0.745549	-2.43418	0.020878	0.0361099
Hspa4	0.394176	2.9689	0.00571998	0.0149659
Cnot6	-0.130796	-0.835718	0.409706	0.269066
Gfpt2	-2.11355	-2.08266	0.0456199	0.062266
Mapk9	0.0998639	0.512059	0.612237	0.346819
Canx	0.429416	3.6928	0.000850604	0.00395052
Gnb2l1	0.432973	3.23858	0.00286125	0.00917538
Rufy1	-0.41174	-0.967713	0.340674	0.239153
Rnf130	-0.322282	-1.30099	0.202846	0.171002
Rad50	0.128911	0.709545	0.483287	0.298694
3010026O09Rik	0.224204	0.194351	0.847169	0.418178
Clk4	-0.989753	-2.92085	0.00645498	0.0162486
Sar1b	0.894563	2.00641	0.0535993	0.0689112
Jade2	-0.0621901	-0.252047	0.802667	0.405125
Cdkl3	0.58403	0.556869	0.581614	0.335765
Ube2b	-0.651153	-2.11218	0.0428239	0.0596802
Cdkn2aipnl	0.733527	2.75834	0.00965447	0.0213626
Kremen1	-1.09725	-1.61314	0.116843	0.117531
Itk	-2.46074	-1.68524	0.10198	0.107297
Nefh	-0.00542596	-0.0184109	0.985429	0.454489
Med7	0.660427	2.21488	0.0342457	0.0512884
Havcr2	1.51509	1.34336	0.188902	0.16338
Tnip1	-0.0663554	-0.261519	0.795421	0.402931
Vdac1	0.53632	2.92654	0.00636346	0.0161081
Slu7	-0.214355	-1.04602	0.303637	0.221573
Nipal4	-0.823129	-0.821745	0.417495	0.27238
Ascc2	0.484046	2.18965	0.0361972	0.0532758
Hus1	0.190305	0.687485	0.496886	0.304671
Pttg1	0.766791	1.07727	0.289667	0.215623
Zfp607	-0.100275	-0.133091	0.894982	0.431433
Tns3	-0.421674	-1.62217	0.114889	0.116091
Btg2	-1.70879	-3.38944	0.00192361	0.00695017
Gatsl3	-0.513238	-0.557862	0.580943	0.335601
Pes1	0.391155	2.19149	0.0360509	0.0531277
Tcn2	-0.826376	-1.2514	0.220147	0.180465
4921536K21Rik	-1.4799	-1.62234	0.114854	0.116079
Osbp2	-1.83461	-1.5222	0.13809	0.131145
Myo1g	-0.799484	-2.61987	0.0134953	0.0268007
Smtn	-0.549152	-1.3271	0.194163	0.166433
Arf5	0.194632	0.653117	0.518493	0.313211
2310033P09Rik	0.516804	1.14543	0.260795	0.201243
Guk1	0.840961	1.47677	0.149821	0.138917
Rnf185	-0.596747	-0.948556	0.35018	0.243456
Limk2	-0.333709	-0.947504	0.350706	0.243597
Patz1	-0.310832	-1.6371	0.111717	0.113962
Eif4enif1	0.512949	2.4529	0.0199933	0.0349553
Trim11	0.478748	1.08022	0.288372	0.214947
Ogdh	0.224653	1.71577	0.0961794	0.103401
Drg1	0.188606	1.0039	0.323197	0.230373
Rtn4	-0.367046	-2.07805	0.0460701	0.0626508
Mtif2	0.143456	0.490664	0.627118	0.351666
Rps27a	0.409779	2.55761	0.0156478	0.0296963
Cfap36	0.160589	0.453723	0.653187	0.359469
Smek2	-0.197718	-0.996073	0.326923	0.232256
Pnpt1	0.515146	2.23315	0.0328915	0.0499575
Pold2	0.614327	2.51534	0.0172851	0.0316993
Zkscan17	0.212096	0.947507	0.350705	0.243597
Aebp1	-1.96022	-2.04661	0.049251	0.0652985
Polm	0.80195	1.33387	0.191958	0.165154
Dbnl	0.951663	3.59551	0.00110763	0.00473406
Mrps24	1.25105	2.84058	0.00788475	0.0186568
Ccdc117	-0.236937	-0.758954	0.45361	0.286888
Dynll2	-0.596778	-2.83922	0.0079114	0.0187091
Xbp1	-0.180615	-0.640266	0.526702	0.316485
Supt4a	0.166716	0.338892	0.736975	0.386748
Sept4	-2.15551	-1.747	0.0905339	0.099098
Btnl10	-0.780207	-0.758756	0.453727	0.286929
2810021J22Rik	0.745953	0.782079	0.440098	0.281577
Ska2	0.21452	0.578036	0.567413	0.331143
Prr11	0.442399	1.58389	0.123363	0.121713
Smg8	0.183479	0.442642	0.661096	0.362322
Rnf187	0.351871	1.58701	0.122654	0.121269
Tubd1	1.73006	1.83722	0.0757764	0.087564
Mrpl22	0.874981	2.01494	0.0526492	0.0681467
Cnot8	0.615552	1.75978	0.0883066	0.0973855
Rps6kb1	-0.020353	-0.0898008	0.929023	0.440661
Sap30l	-0.386946	-0.857424	0.397788	0.264172
Galnt10	-1.0482	-2.82918	0.00811043	0.0189888
Rnft1	-0.456019	-1.4347	0.16138	0.146389
Mfap3	0.211592	0.834437	0.410416	0.269396
Fam114a2	-0.0468683	-0.151375	0.88066	0.427351
Ppm1d	-0.802699	-2.56192	0.015489	0.0294957
Znhit3	1.23043	2.1009	0.043874	0.0606421
Myo19	1.07789	2.441	0.0205516	0.0356896
Prpsap2	0.112072	0.302939	0.763959	0.394065
Ggnbp2	0.29471	1.40615	0.169621	0.151399
Acaca	0.301239	1.80946	0.0800819	0.0911618
Shmt1	-0.223311	-0.769968	0.447144	0.284221
Llgl1	0.0517793	0.171767	0.864737	0.423155
Drg2	0.107418	0.320474	0.750758	0.391029
Srebf1	1.09633	4.12668	0.000256382	0.00165108
Tom1l1	-0.142516	-0.473293	0.639318	0.355605
Cox11	1.71945	1.71738	0.0958815	0.103204
Stxbp4	-1.2791	-3.43742	0.00169319	0.00637443
Bzw2	0.720294	3.64942	0.00095712	0.00430243
Elac2	1.21371	4.51907	8.47214e-05	0.000757391
Pctp	0.201344	0.42139	0.676377	0.367316
Twistnb	0.0104743	0.0452209	0.964221	0.449496
Atxn7l1	-0.374385	-2.02856	0.0511634	0.0669718
Sypl	-0.220591	-0.920438	0.364448	0.250065
Pdia6	0.383543	1.69004	0.10105	0.106623
Nampt	1.04692	6.04582	1.07504e-06	3.08133e-05
Pik3cg	-0.979294	-4.9675	2.35454e-05	0.000303957
Nbas	0.754558	2.8174	0.00835006	0.0194109
Tspan13	-0.230727	-1.02976	0.311086	0.224821
Rock2	-0.566131	-3.3316	0.0022416	0.00772273
Laptm4a	-0.0220895	-0.084828	0.932943	0.441484
Fam49a	-1.83683	-4.09473	0.000280345	0.00178156
Snx13	-0.814812	-1.76599	0.0872401	0.0966928
Sdc1	-1.22441	-1.11432	0.273701	0.208255
Lpin1	0.21209	0.784125	0.438915	0.281143
Pum2	-0.0237441	-0.165285	0.869792	0.424703
Nrcam	1.32474	1.37611	0.178643	0.157275
Rgs9	0.111288	0.10905	0.913866	0.436563
Trib2	1.16384	4.57524	7.22159e-05	0.00068061
Arsg	1.73784	1.83369	0.0763118	0.0879999
Hs1bp3	-1.2074	-1.73797	0.092137	0.100398
Smc6	0.121003	0.643445	0.524665	0.315638
Apob	-4.43901	-3.76659	0.000695334	0.00340355
Amz2	-0.512702	-1.92059	0.0640182	0.0777579
Gna13	-0.0515631	-0.321727	0.749817	0.390758
Prkar1a	-0.078154	-0.461672	0.647538	0.358055
Abca8b	-1.84085	-2.32832	0.0265884	0.0429037
Rdh14	-0.694315	-1.26452	0.215464	0.177872
Map2k6	-0.986901	-1.68099	0.10281	0.107844
Trappc12	0.325327	1.40254	0.170686	0.1521
Adi1	0.237492	0.844231	0.405005	0.267179
Rnaseh1	0.669247	1.59621	0.120582	0.120056
Dcdc2c	-1.06678	-1.22228	0.230811	0.185843
Ubxn2a	-0.105119	-0.495512	0.623731	0.350658
Cmpk2	0.717558	2.34739	0.0254649	0.0415978
Itsn2	-0.293454	-1.60833	0.117896	0.118205
Rsad2	-1.14428	-2.59584	0.0142913	0.0279225
Rnf144a	0.126534	0.684319	0.498856	0.305362
Id2	-0.992766	-0.745496	0.461585	0.289656
Mboat2	-1.0253	-1.57527	0.125341	0.123052
Ncoa1	-1.29941	-4.31012	0.000153101	0.00115044
Dus4l	1.08986	1.5715	0.126213	0.123667
Rrm2	1.38772	6.069	1.00649e-06	2.9456e-05
Bcap29	0.280911	1.06617	0.294578	0.217923
Cenpo	-0.0883245	-0.319858	0.751221	0.391074
Klf11	-0.00387579	-0.0116875	0.99075	0.455612
Adcy3	0.455316	0.480703	0.634101	0.354082
Grhl1	-1.74791	-1.19732	0.240252	0.190739
Dnajc27	-0.108922	-0.265141	0.792655	0.402226
Efr3b	0.473084	0.637506	0.528474	0.316971
Cbll1	-0.378567	-1.34624	0.187982	0.162723
Dnmt3a	-0.930738	-5.41081	6.60199e-06	0.000119969
Dld	0.0951798	0.513904	0.610961	0.346378
Kif3c	-2.05371	-3.47233	0.00154255	0.00596896
Rab10	-0.0181956	-0.086372	0.931726	0.441306
Ddx52	0.789196	2.80658	0.00857598	0.0198036
Taf15	-0.167273	-0.852805	0.400306	0.265131
Cdc27	-0.0606307	-0.328093	0.745046	0.389257
Itgb3	-1.06002	-4.90745	2.79646e-05	0.000343318
Mettl2	0.287776	0.81277	0.422545	0.274227
Nle1	0.400477	0.865957	0.393163	0.26204
Tlk2	-0.121827	-0.675812	0.504168	0.307564
Mrc2	-1.00705	-0.892744	0.378869	0.255949
Rffl	-0.0977886	-0.329473	0.744013	0.388985
Lig3	0.183691	0.878675	0.386334	0.25926
Map3k3	-0.95691	-3.13295	0.00376352	0.0111434
Ddx42	0.164714	0.984837	0.332325	0.234912
Ftsj3	0.961503	4.70282	5.02016e-05	0.000524553
Rnf135	-0.124056	-0.237247	0.814025	0.408584
Psmc5	0.812531	2.66116	0.0122227	0.0250607
Tcam1	1.77876	3.55211	0.00124525	0.00516606
Ern1	-0.912943	-3.86876	0.000525071	0.00276223
Nf1	-0.363974	-1.68566	0.101898	0.107266
Pecam1	-0.496139	-1.50795	0.141687	0.133512
Polg2	-0.840858	-1.33214	0.19252	0.165509
Ddx5	-0.380997	-3.921	0.000454506	0.00251472
Psmd12	0.387251	1.94494	0.0608971	0.0752658
Helz	-0.179522	-0.934534	0.357248	0.246754
Cacng4	-0.581616	-0.655418	0.517031	0.312837
Cep112	-3.86845	-2.97257	0.00566725	0.0148716
Rab37	-0.329791	-1.41113	0.168161	0.150598
Slc9a3r1	0.514762	2.05869	0.0480073	0.06434
Nt5c	0.888469	2.32506	0.0267845	0.043147
Hn1	0.778293	4.29752	0.000158639	0.00118246
Sumo2	0.0620231	0.401349	0.690915	0.372096
Nup85	0.817085	4.25763	0.000177514	0.00129198
Gga3	0.0104329	0.0440396	0.965155	0.449743
Cluh	0.782057	4.62044	6.34938e-05	0.000619404
Mif4gd	0.904043	1.81745	0.0788215	0.0901461
Slc25a19	-0.449428	-1.09335	0.28266	0.212278
Pafah1b1	-0.452518	-2.80765	0.00855328	0.0197758
2310067B10Rik	0.0828608	0.420561	0.676975	0.367527
Recql5	0.495514	1.33553	0.191423	0.164872
Sap30bp	0.391676	1.35009	0.186758	0.161958
Itgb4	-0.858078	-0.939811	0.354577	0.245442
Galk1	0.760033	2.51966	0.0171107	0.0315627
Unk	0.256392	1.00421	0.323049	0.230357
Trim47	-2.05837	-5.10428	1.59072e-05	0.00023277
Aspa	-1.17366	-1.7207	0.0952697	0.102738
Mrpl38	0.87542	2.21312	0.0343784	0.0514293
Fbf1	0.0141619	0.0520623	0.958813	0.447837
Acox1	-1.29285	-4.85249	3.27295e-05	0.000386398
Ten1	-0.0342744	-0.0609787	0.951767	0.446073
Srp68	0.679452	3.16424	0.00347119	0.0105589
Tsen54	-0.370413	-0.910171	0.369752	0.252005
Llgl2	-0.503514	-0.60331	0.55069	0.32559
1200014J11Rik	-0.0673247	-0.329033	0.744342	0.388999
Camkk1	-3.50709	-3.40022	0.00186936	0.00681171
P2rx1	-1.35433	-3.65752	0.000936294	0.00422247
Atp2a3	-1.06687	-3.85199	0.000549913	0.00285927
Ankfy1	0.0666869	0.348666	0.729696	0.38445
Exoc7	0.505773	2.04663	0.0492489	0.0652985
Ube2g1	-0.068369	-0.316498	0.753745	0.391621
Spns3	0.940418	1.76948	0.0866468	0.0962259
Med31	0.0646206	0.0638077	0.949533	0.445563
Ube2o	0.0435474	0.116499	0.908008	0.435076
Txndc17	1.01399	2.0111	0.0530757	0.0685074
Rhbdf2	0.852665	1.20826	0.236078	0.188799
4933427D14Rik	-0.201798	-0.541052	0.592337	0.339804
Fam64a	0.0606997	0.141668	0.888258	0.429458
Cygb	-2.63613	-2.13206	0.0410278	0.0579027
1810032O08Rik	0.339214	0.744977	0.461894	0.289741
Rabep1	-0.100938	-0.409135	0.685252	0.369975
Mfsd11	0.346317	0.657908	0.515451	0.312221
Kif1c	0.210041	0.4702	0.641502	0.356282
Sec14l1	-0.442139	-1.90522	0.0660588	0.0794739
Mink1	-0.121292	-0.639346	0.527292	0.316666
Pld2	-2.73417	-3.08751	0.00422997	0.0121242
[truncated: 10,133 more rows]

## Sheet: III. BCG effects @ MPPs
Gene	logFC_mpp_bcg	t_mpp_bcg	p_mpp_bcg	Fdr_mpp_bcg
Gnai3	-0.0621025	-0.388343	0.700415	0.32134
Cdc45	1.03353	5.03326	1.95007e-05	0.000115372
Scml2	-0.0176402	-0.0320782	0.974615	0.393138
Narf	0.929134	4.36093	0.000132634	0.000504905
Cav2	-4.61473	-4.36221	0.000132157	0.000504277
Klf6	-1.91888	-4.81535	3.63988e-05	0.000182363
Scmh1	-0.419098	-1.65566	0.107877	0.0879296
Cox5a	1.03578	4.35301	0.000135639	0.000512722
Fer	1.2541	2.61522	0.0136462	0.0186059
Xpo6	0.443404	3.04685	0.00469344	0.00819378
Tfe3	1.23104	4.34104	0.000140305	0.000528304
Axin2	0.557441	0.516772	0.608981	0.29366
Brat1	0.157904	0.539984	0.593064	0.288377
Gna12	0.775924	3.37377	0.00200517	0.00423734
Pih1d2	1.09057	1.08967	0.284254	0.174969
Dlat	1.10602	5.93622	1.46869e-06	1.57237e-05
Sdhd	0.873515	4.40255	0.000117904	0.000466025
Ccnd2	-0.511504	-3.15461	0.00355881	0.00657507
Gpr107	0.364212	1.32283	0.195564	0.134284
Drp2	-0.0593273	-0.0849639	0.932836	0.383487
Tspan32	-0.256455	-1.14965	0.259075	0.163794
Gmpr	-2.09186	-2.77394	0.00929251	0.0139354
Mid2	-1.431	-1.51083	0.140954	0.106381
Trim25	-0.145361	-1.05336	0.300312	0.18208
Dgke	-0.358233	-1.22598	0.229435	0.150245
Scpep1	0.632107	1.89909	0.0668891	0.0614277
Mnt	-0.484926	-2.02303	0.0517625	0.0510448
Itgb2	-0.710905	-1.6192	0.11553	0.0924125
Hddc2	0.120625	0.297606	0.767988	0.339934
Pemt	0.695926	0.908439	0.370651	0.210048
Clec10a	-1.36545	-2.10643	0.0433562	0.0447477
Alox12	-1.02857	-1.18815	0.243792	0.156976
Arvcf	-1.68837	-2.52778	0.0167878	0.0217461
Comt	0.617577	2.90013	0.00679869	0.0108883
Rtca	0.20072	0.61509	0.542982	0.271257
Dbt	-0.336761	-0.973591	0.337792	0.19777
Dazap2	-0.232186	-1.61499	0.116441	0.0929579
Mcts1	-0.144396	-0.365894	0.716928	0.325559
Rnf17	0.966328	0.872393	0.389698	0.216988
Trappc10	1.00832	5.42854	6.27459e-06	4.86254e-05
Ccm2	0.00798436	0.0292932	0.976818	0.3937
Tbrg4	0.926845	4.93589	2.57771e-05	0.000140465
Mx1	-0.652355	-1.05824	0.298117	0.181225
Ndufa9	0.714493	3.47311	0.00153934	0.00343602
Egfl6	0.525094	0.656465	0.516366	0.262999
Lck	-3.93255	-4.2398	0.00018665	0.000657058
Galnt1	0.258942	1.99893	0.0544442	0.0528723
Mkrn2	-0.552833	-1.55797	0.129386	0.100127
Raf1	0.205866	1.07858	0.289094	0.17725
Sept1	-1.28673	-4.70551	4.98177e-05	0.000231868
Pdgfb	-1.54005	-1.18643	0.244462	0.157265
Grasp	-2.54201	-3.25532	0.00273876	0.00537971
Acvr1b	-1.48454	-4.14152	0.000245944	0.000811417
Tom1l2	-0.216335	-0.72487	0.473965	0.248314
Zfp385a	-0.370734	-0.878205	0.386586	0.215899
Itga5	1.40514	7.01257	7.1311e-08	1.3724e-06
Gabra2	-1.56891	-2.34178	0.0257907	0.0300818
Wdr77	0.24676	1.39863	0.171845	0.121738
Adora3	-1.6235	-2.08035	0.0458447	0.0464948
Atp5f1	0.530286	3.31327	0.0023525	0.00480589
Sox9	-1.47318	-2.27216	0.0301608	0.0338206
Hnrnpd	0.0457445	0.383749	0.703783	0.322333
Dynlt1c	-1.71405	-2.08145	0.0457379	0.0464256
C1d	0.192393	0.591836	0.55825	0.276652
Gm2a	-0.904067	-3.55198	0.00124567	0.00289884
Krit1	0.0114546	0.0562151	0.955531	0.388767
Clcn4-2	0.0589005	0.228923	0.820432	0.355009
Hk2	-1.12917	-3.96466	0.000402715	0.00120487
Myo18a	0.0333784	0.192601	0.848527	0.362509
Haao	-1.58249	-2.05415	0.0484716	0.0485301
Cd52	-1.13054	-2.47226	0.0191148	0.0241085
Abhd15	-3.91306	-3.72941	0.000769757	0.00199528
Loxl3	-0.281797	-0.259426	0.797021	0.34821
Kat2b	-0.0664491	-0.293557	0.771052	0.340818
Rab5b	-0.714598	-2.43294	0.0209381	0.0257861
Aire	-0.533573	-0.707628	0.48446	0.251827
Icosl	-1.70702	-1.84622	0.0744241	0.0665087
Spg7	0.469971	2.06237	0.0476337	0.0479084
Rpl13	0.145331	1.00865	0.320949	0.1908
Chmp1a	0.709329	2.20085	0.0353187	0.038132
Rpa1	0.228989	1.45887	0.154655	0.113215
Serpinf1	-2.74415	-4.90739	2.79695e-05	0.000148736
Tubgcp3	0.803545	4.20801	0.000204095	0.000704501
Polr3d	0.566585	2.10959	0.0430629	0.0444924
Tcf7	-4.37154	-3.87429	0.000517119	0.00147873
Ddx3x	0.312709	2.45312	0.0199834	0.0249397
Il12rb1	0.140025	0.236289	0.814762	0.35328
Usp32	0.661872	2.49895	0.0179615	0.0229781
Txnrd3	-0.325674	-0.678521	0.502473	0.258146
Znf512b	-0.258587	-1.31808	0.19713	0.134938
Dnajc5	-0.0944694	-0.502511	0.618857	0.296927
Tpd52l2	0.108751	0.457173	0.650733	0.30652
Fmr1	0.341437	1.98739	0.0557714	0.0537842
Bcl11a	0.223054	1.53192	0.135679	0.103657
Pxmp4	-0.319491	-0.627107	0.535179	0.268966
Dlg3	-2.73634	-4.35944	0.000133195	0.00050591
Gnb1l	-0.928897	-1.04154	0.305678	0.184297
Smarcb1	-0.333955	-1.7023	0.0987035	0.0821509
Hip1r	-0.765948	-2.9848	0.00549475	0.00921801
Nsun5	0.710716	2.11061	0.0429687	0.0444045
Top1mt	-0.0372916	-0.0899365	0.928916	0.382554
Hoxa10	-2.97013	-3.36132	0.00207237	0.0043528
Mmp14	3.64444	4.65794	5.70586e-05	0.000258948
Slc7a7	0.963338	1.55526	0.130031	0.100482
Oxa1l	0.347486	1.68577	0.101877	0.0842569
Heatr6	0.0036015	0.0148887	0.988216	0.396448
Ccl3	-4.72828	-6.25705	5.90474e-07	7.57589e-06
Icam4	3.01718	2.62614	0.0132945	0.0182346
Ilf2	0.168959	0.938981	0.354996	0.2045
Chtop	0.02134	0.122571	0.903237	0.376399
Snapin	-0.460948	-1.36371	0.182476	0.127224
S100a6	-2.66264	-2.57032	0.0151839	0.0202084
Icam2	-0.198129	-0.618008	0.541082	0.270614
Mapk7	-0.899885	-2.02407	0.0516491	0.0509641
Sec24b	-0.432504	-2.66996	0.0119661	0.01688
N4bp3	-3.02634	-4.38473	0.000124002	0.000483428
Rmnd5b	-0.388622	-1.35101	0.186468	0.12932
Nhp2	0.995912	4.20646	0.000204985	0.000706567
Vps9d1	-0.835366	-1.65877	0.107242	0.0875598
Zfp276	0.509288	1.43463	0.1614	0.116604
Mfsd10	0.381087	1.25929	0.217321	0.144439
Luzp1	-0.239956	-0.65065	0.520064	0.264051
Kctd10	-0.141449	-0.558758	0.580339	0.284038
Poldip2	1.40351	5.60199	3.81674e-06	3.27041e-05
Ift20	0.53645	1.77327	0.0860051	0.0741658
Pcbp3	-0.275998	-0.518743	0.607622	0.293219
Lgals9	2.4068	18.1626	4.39299e-18	2.13052e-14
Araf	0.0104062	0.0535294	0.957653	0.389103
Cfp	-0.500277	-0.659641	0.514353	0.262199
Uxt	1.29986	2.57678	0.0149533	0.0199671
Cnnm3	-0.549658	-1.59066	0.121829	0.09601
Lman2l	-0.443116	-1.56804	0.127019	0.098705
Mcm3ap	0.270528	1.5294	0.136302	0.104008
Pcnt	-0.0406799	-0.30503	0.762381	0.338635
Mxd1	0.346166	0.955392	0.346767	0.201071
Gmcl1	-0.938285	-2.97107	0.00568875	0.00948634
Snrnp27	0.267402	0.775587	0.443867	0.237235
Ocrl	-0.859433	-3.8397	0.000568843	0.00159559
Calm1	0.134389	0.886885	0.381967	0.214474
Agpat3	1.11094	3.21852	0.00301494	0.0057794
Slc26a3	0.309542	0.464532	0.645511	0.305137
Sema6b	-0.682594	-1.14085	0.262666	0.165396
Uhrf1	0.417645	3.08752	0.00422984	0.00754744
Dpp9	-0.106935	-0.508458	0.61473	0.295604
Ramp2	-1.82613	-1.40404	0.17024	0.121078
Lsr	0.510572	0.374544	0.710549	0.323793
Gramd1a	-1.78313	-8.16127	3.21643e-09	1.16906e-07
Hpn	3.99516	5.36065	7.62361e-06	5.6494e-05
Sp1	-0.311744	-2.48285	0.0186493	0.023676
Itgb7	-0.215508	-0.388881	0.700021	0.32122
Myg1	0.624043	1.47351	0.150693	0.111204
Rarg	-2.44108	-2.51955	0.017115	0.0221051
Pfdn5	0.0121133	0.0444154	0.964858	0.39073
Rrp15	-0.0728326	-0.264257	0.79333	0.347521
Rnd2	-0.436943	-0.473606	0.639098	0.303189
Srr	-0.0205248	-0.0525679	0.958413	0.389225
Fbxo9	0.530388	2.16112	0.0385226	0.0408634
Ccdc132	0.0901724	0.43688	0.665225	0.311025
Hars	1.43078	6.64297	1.99295e-07	3.08891e-06
Zmat2	0.0227997	0.116131	0.908297	0.377502
Ube2c	1.11923	4.61424	6.46255e-05	0.000287016
Smg5	0.278806	1.67306	0.104375	0.0858656
Cct3	0.608627	4.92144	2.68668e-05	0.000144777
Glmp	-0.0966718	-0.314762	0.75505	0.336247
Mef2d	0.11506	0.780246	0.44116	0.236399
Snd1	-0.116555	-0.78503	0.438391	0.235418
Col18a1	-2.12243	-2.27236	0.0301478	0.0338138
Slc19a1	1.37081	5.16661	1.33029e-05	8.67158e-05
Kpnb1	0.183429	1.93498	0.0621573	0.0581952
Npepps	0.236464	1.06176	0.296543	0.180517
Mrpl10	0.363428	1.17841	0.247596	0.158814
Cyp51	-0.0281579	-0.0822453	0.93498	0.384025
Tcf25	-0.0411601	-0.281984	0.779829	0.343414
Tubb6	-1.73998	-2.22389	0.0335714	0.0367143
Def8	0.0327738	0.177022	0.860642	0.365783
Nkx2-1	-2.8679	-2.36016	0.0247371	0.0292071
Pax9	2.14386	1.96422	0.0585205	0.0556462
Foxm1	0.39977	1.84145	0.075138	0.0670355
Itfg2	-0.193778	-0.512664	0.611818	0.294599
Nrip2	-1.21646	-1.48632	0.14729	0.109642
Tulp3	-0.055838	-0.107481	0.9151	0.379126
Gtf2h4	0.30308	0.745116	0.461811	0.243604
Tubb5	0.120089	1.10034	0.279651	0.173036
Ell2	1.56774	5.55633	4.35009e-06	3.65002e-05
Jup	-2.65055	-3.694	0.000847838	0.00215619
Fkbp10	-0.246673	-0.209964	0.835069	0.35875
Nom1	-0.190362	-1.05675	0.298786	0.181472
Ergic1	-0.420924	-2.18402	0.0366455	0.039276
Acap1	-1.50835	-7.99414	4.99944e-09	1.61642e-07
Ifrd1	0.0147121	0.0457284	0.96382	0.390473
Stk38l	-0.910407	-1.15506	0.256887	0.162921
Brpf1	0.078688	0.460618	0.648287	0.305849
Akr1b3	-0.630226	-2.62612	0.0132949	0.0182346
Gstt3	-1.1737	-1.62929	0.113369	0.0911348
Ddt	0.0717282	0.128692	0.898433	0.375041
Ddx18	0.687385	3.26813	0.00264851	0.00525564
Ubl3	-1.20037	-3.91941	0.0004565	0.00133692
Gramd3	-1.37804	-1.45451	0.155851	0.113712
Eef1e1	1.27129	3.63604	0.000992518	0.00241247
Akt1	-0.0671139	-0.336398	0.738836	0.331941
Cldn15	1.83355	2.18629	0.0364642	0.0391336
Il16	-1.87893	-7.19814	4.27872e-08	9.34729e-07
Tcirg1	0.0807522	0.371299	0.71294	0.324507
Naglu	-1.34937	-2.044	0.0495237	0.0493589
Coasy	0.381568	1.20179	0.238541	0.154663
Smo	-0.984036	-4.46176	9.96915e-05	0.000408694
Tspan33	2.98308	6.30274	5.18903e-07	6.82001e-06
Crnkl1	0.20898	1.14453	0.261158	0.164746
Rin2	-2.92741	-3.28106	0.00256022	0.00512236
Chordc1	-0.00468232	-0.0246878	0.980462	0.394549
Rtcb	-0.0795151	-0.388887	0.700017	0.32122
Pwp1	0.699726	2.97901	0.00557572	0.00932776
Fbxo7	0.438	1.99866	0.054475	0.0528843
Capns1	0.0176436	0.102703	0.91886	0.379874
Evx2	0.152479	0.108023	0.914673	0.379113
Clpb	0.416076	1.54836	0.131679	0.101449
Sept7	-0.334866	-1.97554	0.0571632	0.054699
Zdhhc4	0.354674	0.892482	0.379007	0.213312
Rac1	0.14354	0.936193	0.356407	0.204896
Nup214	0.642931	3.69459	0.000846463	0.00215382
Cpa3	-0.203515	-0.336627	0.738665	0.331918
Ltbp1	-0.724052	-1.36038	0.183514	0.12782
Ugp2	-0.865303	-2.12527	0.0416336	0.0433438
Trmt1	0.503451	2.21665	0.0341124	0.0371856
Nacc1	0.0795576	0.47207	0.640181	0.303407
Nfix	0.34943	1.93004	0.0627911	0.058595
Slc1a5	0.0376476	0.161473	0.872768	0.368676
Uba1	0.429545	3.55569	0.00123328	0.00287559
Vwf	1.26201	2.21687	0.0340956	0.0371757
Siae	-0.983754	-2.50828	0.0175736	0.0225712
Vsig2	-2.86374	-2.89955	0.00680845	0.010894
Esam	-5.81409	-6.11491	8.83422e-07	1.05269e-05
Fam50a	-0.231129	-0.752833	0.457227	0.241949
Emd	0.175961	0.574321	0.569893	0.280767
Taco1	0.12394	0.202656	0.840727	0.360319
Grik3	-0.0445384	-0.0760318	0.939882	0.384955
Gria3	-0.424824	-1.57163	0.126183	0.098322
Sipa1l2	-0.586297	-0.591778	0.558289	0.276652
Ap4e1	0.219364	0.674545	0.504962	0.258986
Blvra	1.38866	3.53085	0.00131855	0.00303643
Pdzd4	-4.03447	-4.04592	0.000321259	0.00100519
Srpk3	-0.610772	-0.744359	0.462262	0.243736
Idh3g	-0.0179975	-0.109626	0.913412	0.378773
Ssr4	1.04238	4.54378	7.89752e-05	0.000337756
Bcap31	-0.102851	-0.581628	0.565021	0.279047
Fam98a	0.811049	3.33883	0.00219921	0.00455606
Kmt2a	-0.594038	-4.50312	8.86497e-05	0.000369042
Ift46	-0.281922	-0.844492	0.404862	0.222973
Trappc6a	0.363848	0.700869	0.48861	0.253342
Supt6	0.228385	1.7047	0.0982502	0.081852
Spag5	0.78379	3.97518	0.000391126	0.00117768
Unc119	0.0656001	0.103565	0.918181	0.3798
Rab34	1.09187	1.04086	0.305987	0.184391
Sdf2	-0.0365716	-0.0898969	0.928947	0.382554
Ccne1	2.97833	9.21374	2.1719e-10	1.40444e-08
Bbc3	-0.902537	-1.37582	0.178733	0.125317
Mybpc3	-2.38549	-2.38695	0.0232711	0.0279163
Psmc3	0.426241	2.30944	0.0277444	0.0318323
Acp2	-0.351462	-1.03015	0.310905	0.18659
Slc39a13	-1.72124	-1.83968	0.0754038	0.0671492
Celf2	-1.32115	-8.52677	1.2411e-09	5.62533e-08
Ddb2	0.282448	0.530334	0.599657	0.290561
Spi1	-1.14531	-4.05993	0.00030895	0.000970435
Sf3a1	0.264824	2.00398	0.0538725	0.0524926
Stat6	-0.288754	-1.58083	0.124061	0.0971349
Napsa	-0.352106	-1.11146	0.274911	0.170866
Vrk3	-0.286834	-0.848519	0.40265	0.221959
Smg9	0.0545123	0.176189	0.861291	0.365851
Paxip1	0.396033	2.0831	0.0455771	0.0463203
Rmnd5a	-0.993769	-5.6708	3.13435e-06	2.83431e-05
Mov10	-0.0959122	-0.464504	0.645531	0.305137
Tead3	-1.44265	-1.49265	0.145633	0.108828
Ppard	-0.0291722	-0.0794405	0.937193	0.384552
Def6	-1.34029	-6.32292	4.9015e-07	6.51273e-06
Peg3	0.141942	0.113724	0.91019	0.377868
Metrn	-1.98124	-2.44638	0.0202974	0.0251889
Lmf1	0.0649387	0.201183	0.841869	0.360585
Narfl	0.375734	0.944768	0.35208	0.203446
Angptl4	0.457053	0.987642	0.330971	0.194894
Dbf4	0.978143	4.40164	0.000118206	0.000466673
Daxx	0.202906	1.05143	0.301184	0.182358
Cd320	0.498973	0.857555	0.397716	0.219962
Ipo4	-0.350584	-1.29263	0.205687	0.139275
Tm9sf1	0.602764	2.67964	0.01169	0.0165676
Rec8	0.965338	1.98121	0.0564926	0.0542747
Irf9	-0.284013	-1.4725	0.150962	0.111369
Gmpr2	-0.0913589	-0.303078	0.763854	0.338933
Mdp1	0.186372	0.589703	0.559662	0.277134
Dhrs1	-0.52938	-1.19754	0.240169	0.155304
Ncan	1.09821	1.21493	0.233561	0.152248
Tmem161a	0.490332	1.24225	0.223455	0.147465
Armc6	0.715678	1.35532	0.185104	0.128558
2310045N01Rik	-0.258528	-0.563283	0.577292	0.282947
Slc25a42	0.631562	1.4559	0.155469	0.113553
Snx9	-0.679801	-2.99411	0.00536677	0.00905002
Ranbp3	0.156128	0.641002	0.52623	0.266047
Ndufa11	1.22527	3.53363	0.00130871	0.00301879
Nr2f6	-1.25597	-1.26158	0.216507	0.144075
Use1	-0.194177	-0.895534	0.3774	0.212655
Ocel1	-0.301831	-0.654929	0.517342	0.263275
Dyrk1b	-0.566399	-1.32138	0.196039	0.134496
Braf	-0.374831	-1.79511	0.082387	0.0718506
Ndufb2	-0.73478	-2.05051	0.0488466	0.0488548
Hltf	-0.340873	-1.44364	0.158867	0.115313
Prpf6	0.130409	0.646463	0.522735	0.264949
Rgs19	-1.45718	-4.8623	3.18231e-05	0.000164713
Rgs20	-0.607251	-0.869422	0.391295	0.217627
Snrpd1	0.561358	2.91193	0.00660085	0.0106355
Tchp	-0.515439	-1.81906	0.078569	0.0693187
Tiam1	-0.439176	-2.05869	0.0480069	0.0482038
Tsc2	0.191403	0.931367	0.358857	0.205744
Slc9a3r2	-4.04199	-4.16656	0.00022928	0.00077006
Puf60	0.0882835	0.499638	0.620856	0.297414
Golga2	-0.0456283	-0.180788	0.85771	0.364985
Uck1	0.515628	1.54294	0.132988	0.102116
Scin	-0.254907	-0.513185	0.611458	0.294455
Ikzf4	-2.3488	-2.25638	0.0312402	0.0346624
Mien1	0.54031	1.01826	0.316431	0.189017
Axl	-1.44372	-1.7608	0.0881305	0.0754981
Tgfb1	-0.25049	-1.2913	0.206142	0.139381
Ccdc97	-0.0660731	-0.288563	0.774836	0.342085
Zfp40	-0.886034	-1.96444	0.0584941	0.0556462
Akap8l	-0.232024	-0.827083	0.414508	0.226588
Shh	-2.54708	-2.56014	0.0155545	0.0205505
Pdcd2l	0.305074	0.602345	0.551323	0.27435
Gtf2f1	0.566561	2.98415	0.00550372	0.00922641
Clpp	0.343438	0.859606	0.396602	0.219571
Alkbh7	0.507098	0.631781	0.53216	0.268146
Dennd1c	-2.00686	-3.07612	0.0043552	0.0077398
Med6	-0.689174	-1.18352	0.245597	0.157803
Lcp2	-1.78397	-5.22948	1.11072e-05	7.60446e-05
Cse1l	0.558634	3.24194	0.00283629	0.00551985
Naa20	0.603756	1.79629	0.0821962	0.071755
Prkra	0.0537066	0.148893	0.882602	0.370827
Fkbp7	-2.15322	-1.97792	0.0568802	0.0545175
Plekha3	-0.0724369	-0.227245	0.821725	0.355219
Ykt6	0.346999	1.15168	0.258254	0.163445
Baz1b	-0.00746082	-0.0660146	0.94779	0.386822
Pex6	-0.34729	-1.23667	0.225493	0.148526
Mrpl2	0.569055	1.84974	0.0738995	0.0661497
Mea1	0.443205	1.07361	0.291279	0.178273
Grin2d	-0.0972598	-0.0891159	0.929563	0.382668
Kdelr1	0.214466	0.878317	0.386525	0.215899
Tmem143	0.0436073	0.0917315	0.927501	0.382111
Ggct	0.843335	1.72838	0.0938648	0.0791698
Jag2	-2.85553	-2.96605	0.00576132	0.00957551
Btbd6	0.044856	0.1061	0.916186	0.379324
Nudt14	-0.298311	-0.44986	0.65594	0.308134
Epdr1	3.65202	6.52702	2.7584e-07	4.06617e-06
Flii	-0.448213	-2.19413	0.0358436	0.0385785
Top3a	-0.163677	-0.615352	0.542811	0.271199
Atg4d	0.0302373	0.0538027	0.957437	0.389103
Qtrt1	0.940371	1.84496	0.074611	0.066639
Hdgfrp2	-0.104376	-0.509793	0.613805	0.295292
Chaf1a	-0.098329	-0.510637	0.613221	0.295157
Adprh	-0.00644084	-0.0208749	0.983479	0.395293
Tmem39a	0.731581	1.81756	0.0788041	0.0694721
Timmdc1	-0.109856	-0.255837	0.799766	0.349025
Mcm2	0.471222	3.31517	0.00234076	0.00478833
Tpra1	0.697011	1.8437	0.0747998	0.0667707
Nab1	-0.690333	-3.81066	0.000616144	0.00169111
Adgre5	1.81843	5.74601	2.52772e-06	2.39433e-05
Il17ra	-0.739988	-5.16131	1.35065e-05	8.75581e-05
Arrdc2	-0.0775935	-0.126387	0.900241	0.375473
Cd36	4.71482	3.72841	0.000771864	0.00199853
Map2k7	-0.0432675	-0.265026	0.792743	0.347307
Timm44	0.248412	1.17407	0.249302	0.159613
Ap2a2	0.189368	0.928574	0.360281	0.206262
Pnkp	0.22262	0.550818	0.585705	0.285828
Med25	0.959152	3.30617	0.00239687	0.00486986
Bcam	-2.89458	-2.0359	0.0503788	0.0498933
Clptm1	0.407627	1.70472	0.0982454	0.081852
Relb	-0.574738	-0.59562	0.555751	0.275911
Tomm40	0.948135	3.68029	0.000880089	0.00221613
Apoe	-0.825741	-2.24303	0.03218	0.0355344
Hbp1	-0.380831	-1.76183	0.0879534	0.0753902
Prkar2b	1.16626	7.29306	3.29966e-08	7.51302e-07
Cdkn1b	-0.779663	-2.84099	0.00787673	0.0122164
Klf4	-3.04247	-3.16293	0.00348299	0.00646615
Ap1m1	0.19252	1.1498	0.259013	0.163789
Rab8a	-0.0842661	-0.458372	0.649881	0.306357
Hmgn2	-0.332415	-2.29243	0.0288243	0.0326694
Fam32a	0.0194843	0.0617311	0.951173	0.387648
Stard3nl	0.415319	0.754193	0.456422	0.241734
Stk11	0.406076	2.20903	0.0346897	0.0376456
Atp5d	1.0455	4.61149	6.51334e-05	0.000288743
Ppp5c	-0.0113927	-0.0688457	0.945554	0.386351
Cdk12	0.239059	1.23132	0.22746	0.149335
Lipe	-0.297509	-0.789329	0.435913	0.23456
Pafah1b2	0.249953	1.43877	0.160231	0.115965
Tbc1d8	0.215968	0.488975	0.628299	0.299864
Cnot11	0.0491963	0.235236	0.815572	0.353488
Slc2a3	-0.533118	-1.90789	0.065701	0.0606351
Foxj2	-0.75425	-2.0261	0.0514298	0.0507684
Sri	-0.0841138	-0.37481	0.710353	0.323755
Dgcr2	0.0603102	0.292523	0.771835	0.341045
Mical3	2.09121	5.67148	3.12824e-06	2.83431e-05
Irf3	0.018148	0.0797989	0.93691	0.384517
Bcl2l12	0.689485	1.64629	0.1098	0.0891681
Zfp959	-1.00586	-1.72459	0.094555	0.0796966
Mpnd	-1.3109	-3.61974	0.00103736	0.00250072
Sh3gl1	-0.391082	-1.41709	0.166425	0.119416
Ebi3	-3.12515	-4.05592	0.00031242	0.000980063
Ccdc94	-0.57497	-0.885986	0.382443	0.214599
Ranbp2	0.703125	4.07084	0.000299688	0.000944399
Grk5	0.254369	0.376079	0.709419	0.323628
Dvl3	-0.364885	-1.25918	0.217358	0.144443
Abcf3	0.0912876	0.320337	0.750861	0.335068
Eif2b5	0.590079	3.31222	0.00235899	0.00481104
Cyth2	-0.335692	-1.19501	0.24114	0.155682
Dlgap1	-1.07116	-1.16976	0.251009	0.160367
Plag1	-2.64988	-3.58773	0.00113118	0.00268395
Hck	1.26432	1.5838	0.123385	0.0967806
Mrpl4	0.844039	3.07552	0.00436185	0.00774098
Keap1	0.148828	0.698261	0.490216	0.253914
Glg1	0.139753	0.966588	0.341227	0.199096
Btbd2	-0.115211	-0.390638	0.698735	0.320888
Csnk1g2	-0.412541	-2.52012	0.0170922	0.0220933
Abhd17a	0.701418	2.55492	0.0157475	0.0207362
Mob3a	-1.18214	-4.38169	0.000125073	0.000486433
Fkbp11	0.698047	0.983808	0.332823	0.195723
Ddx23	0.0237575	0.158821	0.87484	0.369036
Pld3	-2.02118	-3.10491	0.00404518	0.00728495
Grik5	-2.23891	-4.03045	0.000335406	0.00103741
Cd79a	-1.03751	-0.736799	0.466782	0.245665
Rabac1	0.213928	0.445078	0.659354	0.308991
Etv3	-0.933308	-4.11763	0.000262953	0.000851885
Prkcsh	-0.268678	-0.99503	0.327422	0.193509
Elavl3	-2.42454	-2.67493	0.0118238	0.0167278
St8sia6	-1.57721	-1.51023	0.141106	0.106462
Fcgrt	-2.57457	-2.87	0.00732924	0.0115445
Nosip	0.220879	0.925864	0.361665	0.20667
Pih1d1	0.374879	0.99654	0.326699	0.193247
Rps11	0.0692859	0.62842	0.53433	0.268734
Supt5	-0.0898663	-0.677444	0.503147	0.258356
Paf1	-0.275126	-1.30174	0.20259	0.137647
Timm50	0.838865	3.75565	0.000716458	0.00189563
Med29	-0.0552286	-0.0950265	0.924905	0.38143
Bicd1	-0.881402	-1.91109	0.065273	0.0603435
Ncstn	0.297713	1.51654	0.13951	0.105643
Pex19	-0.0528979	-0.18869	0.851565	0.363518
Phyhip	3.61428	3.36483	0.00205321	0.00432192
Impdh1	-0.653417	-2.88457	0.00706791	0.0112313
Dusp3	-0.00924938	-0.0162732	0.987121	0.39614
Prodh	-0.645134	-1.39763	0.172141	0.121876
Dgcr14	0.312674	1.14492	0.260999	0.16471
Slc25a1	0.521594	1.58217	0.123756	0.0969614
Dgcr6	0.163741	0.35547	0.724643	0.327498
Ier3	-3.86072	-4.53315	8.13987e-05	0.000344776
Fosb	-2.05014	-3.64763	0.000961776	0.00236217
Klc4	-1.16159	-1.66645	0.105692	0.086659
Ercc1	-1.07095	-1.92769	0.0630941	0.0587773
As3mt	-2.18625	-3.26512	0.00266943	0.00528633
Homer3	-2.30383	-4.17447	0.000224251	0.00075631
Crtc1	-1.32643	-3.81918	0.000601875	0.00165945
Rnf215	-0.640656	-1.09965	0.279949	0.173169
Sec14l2	2.93058	3.11856	0.00390565	0.00709637
Aven	-0.147444	-0.414476	0.681379	0.315803
Cp	1.72953	1.99294	0.0551299	0.0533885
Crot	-0.690813	-2.44311	0.0204519	0.0253095
Rps6ka1	-0.554503	-3.20273	0.00314141	0.00595825
Snrnp200	0.295682	2.34542	0.0255792	0.029921
Ciao1	0.269272	0.935415	0.356801	0.205026
Taf6l	0.468346	1.60183	0.119331	0.0946541
Insig2	-0.288118	-0.386755	0.701578	0.321691
Kpna6	0.543739	2.71888	0.0106298	0.0154118
Man1a	-1.37012	-6.53005	2.73505e-07	4.04404e-06
Itpkc	-0.241518	-0.430003	0.670166	0.312407
Adck4	-0.434864	-0.92426	0.362487	0.206979
Brd8	0.377999	2.27422	0.030023	0.0337129
Kif20a	0.575324	2.59597	0.0142867	0.0192788
Farsa	0.283023	1.39635	0.172524	0.122066
Gcdh	0.822687	2.23709	0.0326064	0.0359152
Mast2	0.47689	1.94704	0.0606337	0.057155
Dnase2a	0.183059	0.65216	0.519102	0.263701
Rad23a	1.07543	4.22836	0.000192749	0.000674457
Calr	0.191151	1.4618	0.153855	0.112782
Syce2	0.18743	0.704712	0.486248	0.252475
Nfat5	-1.28659	-6.58947	2.3151e-07	3.48135e-06
Nob1	0.464863	1.65974	0.107046	0.0874439
Nqo1	2.18637	3.0323	0.00487067	0.00841833
Gys1	-0.513662	-1.35858	0.184081	0.128104
Ruvbl2	0.555516	2.8464	0.00777175	0.0120728
Bax	1.69433	3.83523	0.00057589	0.00160792
Il7r	-4.98051	-6.58059	2.3734e-07	3.55264e-06
Tfam	0.180072	0.840376	0.40713	0.22379
Zfp81	-0.851641	-2.00182	0.0541168	0.0526282
Mmd	-0.882211	-1.71929	0.0955283	0.0802436
Hlf	-5.35531	-6.60186	2.23606e-07	3.3889e-06
Fam162a	0.688373	2.47918	0.0188092	0.0238322
Rpl8	0.458297	2.88412	0.00707595	0.0112404
Ssbp2	-0.44511	-2.04158	0.049778	0.0495344
Fancl	0.358695	1.03093	0.310548	0.186436
Gstm5	2.53315	5.09863	1.6167e-05	0.000100987
Gstm7	-2.84475	-2.61364	0.0136974	0.0186514
Stat3	-0.576136	-3.41374	0.00180339	0.00388544
Stat5a	0.125409	0.619053	0.540403	0.270334
Ptrf	-2.72146	-4.07723	0.000294385	0.000931321
Map3k11	-0.804515	-2.53344	0.0165654	0.021544
Akt2	0.243242	1.27914	0.210336	0.141346
Dnaja3	0.72	3.4291	0.00173116	0.00375819
Hmox2	-0.496476	-2.18489	0.0365763	0.0392278
Cdip1	-0.393315	-1.16162	0.254251	0.161844
Zak	-0.470065	-3.33021	0.00224984	0.0046431
Cwc15	0.289251	1.38089	0.177184	0.124592
Dnmt1	-0.0862738	-0.739304	0.465281	0.245035
Ppan	0.374731	2.10855	0.0431591	0.0445632
Angptl2	-2.24891	-2.29467	0.0286802	0.0325746
Cacna1e	0.501988	1.14312	0.261736	0.164988
Cacna1b	-0.940893	-1.53352	0.135286	0.103439
Trmt10a	-0.493183	-1.58175	0.123853	0.0970019
Psap	-0.550547	-2.9308	0.00629583	0.0102729
Ikbkg	-0.130166	-0.522102	0.605309	0.292372
Wars2	-0.146563	-0.32471	0.747581	0.334232
Atn1	-1.62469	-6.46374	3.29543e-07	4.67316e-06
Phb2	1.25723	7.15337	4.83826e-08	1.02466e-06
Ptpn6	-0.787113	-3.85851	0.000540116	0.00153364
Emg1	1.1556	4.55249	7.7044e-05	0.000331835
Lpcat3	0.614597	2.28836	0.0290882	0.0329224
Atp6v1f	0.155317	0.49221	0.626037	0.299129
Clcn5	-0.567821	-0.934037	0.3575	0.205282
Clcn3	1.07825	6.46708	3.26458e-07	4.64299e-06
Hif3a	1.72514	4.14364	0.00024449	0.000807718
Pde1c	-0.71483	-0.594686	0.556367	0.276067
Utp20	0.0986963	0.596859	0.554934	0.275714
Spic	-1.99552	-2.00187	0.0541113	0.0526282
9330159F19Rik	-0.970683	-1.24989	0.220689	0.146018
Cul3	-0.247108	-1.46167	0.153891	0.112791
Large	-1.94188	-2.49268	0.0182264	0.0232653
Ddx56	0.835446	2.60591	0.0139525	0.0189279
Tmed4	-0.851206	-2.54349	0.016178	0.0211423
Col26a1	-0.273553	-0.298274	0.767483	0.339891
Bid	0.371216	1.59715	0.120372	0.0952177
Ralb	-0.946697	-1.98049	0.0565773	0.0543139
Ppp1cc	0.191816	1.08033	0.288323	0.176934
Dnajb11	0.772248	3.94476	0.000425557	0.00126463
Tbccd1	1.15842	3.6268	0.0010177	0.00245921
Clec11a	-0.581399	-0.514693	0.610416	0.294158
Zfp324	-0.278691	-0.603568	0.55052	0.274091
Gab2	-0.877364	-2.7292	0.0103662	0.0151256
Coro1c	0.170282	0.969971	0.339565	0.198413
Tax1bp1	-0.266402	-2.12917	0.0412848	0.0431331
Psg19	-3.16672	-2.59324	0.0143798	0.0193787
Ctse	3.4249	8.00627	4.84135e-09	1.57581e-07
Ndrg2	-3.18526	-3.07208	0.00440046	0.00779737
Mettl17	0.094922	0.220541	0.826895	0.356533
Arhgef40	-1.13482	-3.26987	0.00263643	0.0052381
Pnpla6	0.326263	0.937081	0.355957	0.204847
Mcoln1	0.586489	1.36796	0.181154	0.126521
Arhgef18	-1.99093	-10.523	9.29845e-12	1.07371e-09
Pkn2	0.608358	3.53633	0.00129926	0.00300056
Cd33	-3.29795	-4.33238	0.00014378	0.000536801
Etfb	0.169766	0.690015	0.495316	0.255606
Nkg7	0.265934	0.630303	0.533113	0.268428
Stxbp2	-0.209157	-1.0365	0.307983	0.18534
Sgce	-3.22982	-3.08196	0.00429056	0.00764453
Chn2	-1.54692	-2.87765	0.0071909	0.0113598
Wwox	-0.0387776	-0.0884368	0.930098	0.382823
Slbp	0.46958	3.16793	0.0034382	0.00640346
Aqp1	4.15587	11.8873	4.39812e-13	8.20386e-11
Arid3b	-2.17559	-2.93194	0.00627776	0.0102615
Cnn2	-1.47057	-3.85446	0.000546181	0.00154453
Polr2e	0.575133	2.26183	0.0308639	0.034347
Abca13	1.4571	1.58168	0.123867	0.0970019
Myo9b	-0.534995	-3.78183	0.000666889	0.00178888
Hdac9	-2.21974	-2.95011	0.00599748	0.0098867
Ly9	-1.30988	-3.30678	0.002393	0.00486404
Cd244	-4.28168	-5.36662	7.49409e-06	5.58294e-05
Mtfp1	2.60007	3.43578	0.00170063	0.00371294
Rab23	-0.258877	-0.440845	0.662383	0.31011
Rab11a	-0.387017	-1.54294	0.132988	0.102116
Eif2b2	0.86855	3.15546	0.00355096	0.00656308
Dlst	1.20511	8.64018	9.26827e-10	4.45044e-08
Ulk2	-0.963923	-3.35636	0.00209972	0.0043969
Dgkq	0.21149	0.425877	0.673138	0.313211
Grap	0.291048	0.323828	0.748242	0.334332
Pou1f1	-2.25319	-2.39888	0.0226442	0.0274042
Chmp2b	-0.810176	-2.81246	0.00845246	0.0129176
Plod3	-0.0199998	-0.0730824	0.94221	0.385518
Ap1s1	0.510185	1.64635	0.109789	0.0891681
Srpk1	0.187836	1.34561	0.188184	0.130157
Lbr	0.101269	0.776475	0.44335	0.237037
Prcc	0.161862	0.610274	0.546127	0.272463
Rrnad1	0.0124094	0.0364062	0.971192	0.392476
Hdgf	1.11632	8.21301	2.80784e-09	1.05562e-07
Thop1	0.847325	2.95577	0.00591254	0.00977992
Apba3	0.31062	0.624269	0.537016	0.269359
Matk	-1.98338	-4.20428	0.00020625	0.000708911
Pias4	0.205853	0.628593	0.534218	0.268705
Map2k1	-0.508833	-1.47859	0.149334	0.110697
Sgta	0.14134	0.559792	0.579642	0.283812
Nmrk2	0.270246	0.285335	0.777285	0.342809
Tmem242	-0.123792	-0.32246	0.749268	0.334604
Dtx2	-0.37986	-0.786257	0.437683	0.235226
Rasa4	-1.16772	-3.80405	0.000627438	0.00171546
Hnrnpa2b1	0.119058	1.22224	0.230823	0.150991
Ccdc130	-0.258312	-0.355363	0.724723	0.327503
Mri1	0.596569	1.55598	0.12986	0.100414
Prkacb	-0.945249	-5.23146	1.10442e-05	7.57599e-05
Sgsh	-1.19326	-2.69595	0.0112379	0.0160583
Cstb	-0.217239	-0.298728	0.76714	0.339801
Sh2b2	-0.549645	-1.20984	0.23548	0.15324
Pex5	-0.331311	-1.14292	0.261816	0.16499
Jkamp	-0.078079	-0.160746	0.873336	0.368777
Cd44	-0.464656	-3.48315	0.00149853	0.00336618
Slc1a2	-2.43469	-3.07582	0.00435855	0.00774008
Eif2ak4	-0.372788	-1.9088	0.0655788	0.0605569
Wdr1	-0.437272	-2.68936	0.0114186	0.0162648
Slc2a9	-2.03327	-2.79744	0.00877134	0.0133144
Ndrg1	-1.60665	-6.25885	5.87475e-07	7.57589e-06
Man2b1	-0.34685	-1.55293	0.130585	0.100862
Wdr83	0.619354	1.49654	0.144621	0.108277
Prdx2	1.35299	8.23633	2.64138e-09	1.0008e-07
Polr2a	0.107012	0.81511	0.421225	0.228841
Senp3	0.0999802	0.539673	0.593277	0.288391
Plekha8	-1.27352	-2.01281	0.0528851	0.0518043
Spc25	0.546515	1.96252	0.0587271	0.0557805
Ufd1l	0.597226	3.25333	0.00275309	0.00539691
Zfp287	-2.72221	-3.44378	0.00166474	0.0036516
Prlr	-1.39189	-2.11365	0.0426889	0.0442095
Letm1	0.428784	2.27885	0.0297142	0.0334435
Ubqln1	0.254525	1.59299	0.121304	0.0957523
Cadm3	2.00375	2.3497	0.0253321	0.0297113
Txn2	0.771926	3.84467	0.000561121	0.00157576
Slc1a3	-1.26635	-1.51389	0.140178	0.105959
Crbn	0.349839	1.06625	0.294539	0.179522
Msh6	-0.114243	-0.792605	0.434029	0.233807
Fbxo11	-0.67499	-3.39702	0.00188531	0.00402971
Tbl2	0.353687	1.28543	0.208158	0.140349
Wbscr22	0.191942	0.594461	0.556516	0.276112
Mcm5	0.392361	2.72256	0.010535	0.0153181
Mprip	-1.09192	-8.0585	4.21674e-09	1.43647e-07
Cic	-0.233821	-1.22038	0.231517	0.151239
Pafah1b3	-0.963004	-1.87899	0.0696718	0.0632881
Il27ra	-1.28107	-1.79385	0.082593	0.0719656
Prkaca	0.0453551	0.14854	0.882878	0.370903
Asf1b	1.06847	2.849	0.00772184	0.0120184
Myl10	-3.72744	-3.5561	0.00123192	0.00287559
Ddx39	1.48389	7.11082	5.43885e-08	1.12244e-06
Dnajb1	-0.231521	-0.978986	0.335162	0.196744
Msh4	-0.795009	-1.1529	0.257758	0.163203
Usp40	-0.469539	-1.42148	0.165154	0.118661
Kbtbd4	-0.197807	-0.434439	0.666977	0.3116
Celf1	0.257257	1.65567	0.107874	0.0879296
Ndufs3	0.744551	3.02885	0.00491367	0.00846249
Por	-0.105949	-0.440398	0.662703	0.31017
Igf1r	-0.299177	-1.99046	0.055415	0.0535588
Insr	-0.164953	-0.979327	0.334996	0.196691
Fcer2a	-0.748948	-0.848543	0.402637	0.221959
Trim28	-0.000999565	-0.00793303	0.993721	0.397795
Ube2m	0.689303	4.22977	0.00019199	0.000672285
Adcy9	-0.646649	-1.93504	0.0621494	0.0581952
Mef2c	-2.06461	-10.1608	2.17425e-11	2.06759e-09
Ctr9	-0.683455	-3.89432	0.000489298	0.00141757
Eif4g2	0.328187	3.54701	0.00126246	0.00292951
Mrvi1	-3.98204	-3.58408	0.00114239	0.00270922
Pcyt1a	0.942457	4.79797	3.82534e-05	0.000189308
Zfp592	-0.296154	-1.59703	0.1204	0.0952244
Psmd4	0.661858	4.3705	0.000129093	0.000496977
Insrr	-1.19456	-1.26196	0.216371	0.144024
Snx6	-1.14074	-4.78236	3.99987e-05	0.000195966
Mthfd2	1.20824	3.62081	0.00103434	0.00249569
Kit	-0.585821	-4.79509	3.8569e-05	0.000190675
Tomm40l	0.251384	0.745992	0.46129	0.243435
Pan2	0.394729	1.74268	0.0912982	0.0775222
Cs	1.13751	7.09242	5.72151e-08	1.16021e-06
Ampd3	2.78765	4.41107	0.000115094	0.000457154
Bcas2	0.503583	2.23652	0.0326474	0.0359441
Ctcf	-0.11825	-0.833504	0.410934	0.22532
Pard6a	-0.584341	-0.552586	0.584507	0.285387
Tfap4	-0.557034	-2.19662	0.0356477	0.0384103
Ranbp1	0.603998	3.83803	0.00057146	0.00160201
Cd247	0.323568	0.355476	0.72464	0.327498
Rfx5	-0.572897	-2.1912	0.0360739	0.0387748
Psmb4	1.31038	6.14609	8.08597e-07	9.85312e-06
Slc30a4	-3.32648	-5.43949	6.0806e-06	4.75641e-05
Sqrdl	0.530678	1.05191	0.300967	0.182328
Bloc1s6	-0.0710917	-0.2204	0.827004	0.356543
Metap1	0.863628	3.38323	0.00195552	0.00415232
Gpr108	-0.223841	-0.635062	0.530046	0.267534
Tnfsf14	-2.4799	-3.05836	0.00455755	0.00802005
Rsl1d1	0.491388	2.72547	0.0104607	0.0152396
Apc	-0.884409	-5.04631	1.87845e-05	0.000112471
Reep5	-0.181035	-0.887605	0.381585	0.21436
Ergic3	0.0667415	0.314707	0.755091	0.336247
Uqcc1	0.268562	1.05263	0.300641	0.182234
Spo11	-3.24081	-2.72845	0.010385	0.0151384
Ncoa2	-0.502994	-3.2333	0.00290096	0.00560746
Nr2c2	-0.605026	-3.45876	0.00159949	0.00354103
Nr2c1	-1.37353	-2.1827	0.0367518	0.0393812
Smpd4	0.479364	2.74763	0.00991071	0.0146585
Pex1	-0.413133	-1.3968	0.17239	0.122017
Otx1	2.02799	2.31866	0.0271742	0.0313115
Kctd20	-0.200348	-0.962329	0.343328	0.199913
Ctns	0.284183	0.536142	0.595685	0.289127
Shpk	-1.34754	-1.62175	0.114979	0.0920787
Tuft1	-0.681383	-0.926961	0.361104	0.206496
Rcn1	0.307241	1.41685	0.166495	0.119448
Dnase1	-0.0588809	-0.111039	0.912301	0.378549
Trap1	0.485317	3.38506	0.00194609	0.00413956
Naa60	-0.396755	-1.79923	0.0817192	0.0714097
1700037C18Rik	0.30425	0.457891	0.650223	0.306458
Ankrd13d	-1.64199	-2.07648	0.0462247	0.0467531
Tpr	0.165422	1.20627	0.236834	0.153865
BC003331	-0.00756679	-0.0242683	0.980794	0.394613
Prg4	0.317924	0.326659	0.74612	0.33386
Dhx34	-0.4013	-0.956257	0.346337	0.200921
Kptn	-0.233284	-0.425695	0.673269	0.313214
Napa	0.339437	1.60845	0.117869	0.0938505
Sra1	0.0145044	0.0516649	0.959127	0.389384
Atp5g1	1.48569	5.21012	1.17415e-05	7.93093e-05
Snf8	0.632623	2.28007	0.0296328	0.0333752
Tbcb	0.116434	0.363174	0.718938	0.326197
Inpp5k	-0.423782	-1.79497	0.0824104	0.0718582
Crkl	-0.174308	-0.858672	0.397109	0.219752
Eps8l1	-1.98844	-2.68399	0.0115676	0.0164188
Clint1	0.200936	1.51198	0.140664	0.106178
Prss16	-0.944791	-0.885172	0.382875	0.214717
Cdkal1	0.289193	0.971444	0.338843	0.198168
Zbtb17	-0.382703	-1.06728	0.294082	0.179475
Fblim1	-0.951638	-0.919079	0.365147	0.207949
Epor	4.45779	7.26087	3.60324e-08	8.12792e-07
Mob1b	0.107968	0.469473	0.642015	0.304038
Atp6v1b2	0.246936	1.1724	0.249963	0.159867
Eps15l1	-0.135371	-0.591296	0.558607	0.276754
Tep1	-0.729146	-2.73163	0.0103052	0.0150763
Ttc5	0.0888853	0.253966	0.801198	0.349398
Osgep	-0.260397	-1.14863	0.25949	0.163976
Aamp	-0.395198	-1.58077	0.124077	0.0971349
Tmbim1	-0.669709	-2.55739	0.015656	0.0206665
Arpc2	-0.335707	-2.49746	0.0180239	0.0230457
Kmt2b	0.289641	1.92364	0.0636207	0.0591429
Tmem147	1.32826	3.67916	0.000882805	0.00221934
Rps9	-0.0946389	-0.664346	0.511378	0.261227
Tfpt	-0.141041	-0.258953	0.797383	0.34821
Susd2	4.66734	4.33108	0.000144306	0.000537111
Ggt5	-3.07872	-4.70605	4.97407e-05	0.000231732
Crip2	2.95477	4.53283	8.14723e-05	0.000344787
Crip1	-0.295651	-0.625638	0.536129	0.269111
Cbfa2t3	-0.533483	-2.70092	0.0111035	0.0159177
Pgrmc1	0.00561476	0.025815	0.97957	0.394383
Gcat	-2.6899	-3.0576	0.00456637	0.00802975
Tek	-2.01242	-2.9487	0.00601871	0.00991374
Mpl	-4.87147	-5.94297	1.44071e-06	1.54584e-05
Elovl1	1.04772	3.78808	0.000655544	0.00176626
Med8	0.912254	3.3217	0.00230081	0.00472862
Hyi	-0.769809	-1.12327	0.269943	0.168708
Cdc20	1.09866	3.65702	0.00093757	0.00232347
Pvrl4	-4.31122	-4.59873	6.75445e-05	0.000297258
Pfdn2	0.0127243	0.0448945	0.964479	0.390642
Rnf114	-0.754068	-3.08614	0.00424475	0.00757125
C330007P06Rik	0.116768	0.654371	0.517696	0.263372
Srm	1.0583	4.50688	8.77064e-05	0.000366058
Epha2	-1.74447	-1.8949	0.0674604	0.0618235
Rbm14	0.458264	1.81878	0.0786126	0.0693345
Zdhhc24	-1.17211	-1.318	0.197156	0.134938
Bbs1	-0.822664	-1.14008	0.262982	0.165531
Ndor1	0.472419	1.58284	0.123603	0.0969203
Nsmf	-1.10526	-2.17867	0.0370765	0.0396713
Pdk1	-0.589913	-3.14635	0.0036356	0.00668892
Ptbp1	0.279309	2.27162	0.0301975	0.0338308
Mvd	-1.51781	-1.41109	0.168171	0.120257
Cyba	-0.215947	-0.634222	0.530586	0.267656
Tmem110	-1.38001	-2.13652	0.0406339	0.042616
Sfmbt1	0.790751	3.05408	0.00460759	0.00807879
Prkag3	-1.25718	-1.53038	0.136059	0.103866
Atp7b	3.8134	7.24193	3.79491e-08	8.48137e-07
Cdt1	1.05862	4.63734	6.05102e-05	0.000271725
Runx1t1	-0.799671	-0.936901	0.356048	0.204847
Aprt	0.60481	2.34985	0.0253235	0.0297083
Gtf2h1	0.861326	3.96566	0.000401591	0.00120225
Hfe	0.423669	0.711226	0.482259	0.251005
Slc5a6	-0.17189	-0.241692	0.81061	0.352268
Qrich1	0.272233	2.12227	0.0419034	0.0435168
P4htm	0.150411	0.201895	0.841317	0.360393
Usp19	-0.302809	-1.99073	0.0553839	0.0535588
Pola1	0.0729466	0.491929	0.626233	0.299194
Cdc42	-0.0722481	-0.517996	0.608136	0.293409
Pknox1	-0.718681	-2.45199	0.0200355	0.0249855
Gmnn	0.967511	3.4174	0.00178592	0.0038512
Acot13	0.682934	1.23558	0.225893	0.148689
Zfp184	-2.16767	-3.98863	0.000376784	0.00114351
Cdk4	0.319561	2.12251	0.0418824	0.0435043
B4galnt1	0.430841	2.19479	0.0357916	0.0385311
Mettl1	0.623139	1.97251	0.0575236	0.0549604
Tspan31	0.307258	1.02995	0.310999	0.186623
Kif5b	0.13608	0.900853	0.374609	0.211623
Saal1	0.121626	0.402152	0.690331	0.31846
Cnp	0.664186	2.75212	0.00980262	0.0145518
Ttc25	-0.456399	-0.524743	0.603493	0.291836
Sulf2	-0.212298	-0.212078	0.833434	0.358365
Sod2	0.473596	2.81011	0.00850163	0.0129781
Tmco6	-0.796926	-1.44308	0.159022	0.115401
Stambp	0.463411	1.22227	0.230813	0.150991
Ezh1	-0.762704	-2.33842	0.0259879	0.0302609
Ctnnb1	0.080349	0.66414	0.511508	0.261266
Eif1b	0.532739	1.93768	0.0618141	0.057997
Psmd2	0.59218	4.07814	0.000293642	0.000929576
Vars	0.508222	3.61615	0.00104748	0.00252363
Msh5	-0.433012	-0.620431	0.539507	0.270133
Abhd16a	1.13482	4.78621	3.95613e-05	0.000194392
Neu1	1.64578	1.88062	0.0694429	0.0631867
Ddah2	-1.91871	-2.94815	0.00602707	0.00991961
Clic1	-0.250489	-1.65394	0.108227	0.0881559
Lsm2	0.667885	2.17542	0.0373409	0.0398716
Pole	0.25298	1.47532	0.150206	0.111014
Atp1a2	-0.504461	-0.471911	0.640293	0.30343
Zfp775	-1.18783	-1.79046	0.0831458	0.0723433
Mrpl49	0.702049	2.19205	0.0360068	0.0387283
Dennd2c	0.348435	0.452512	0.654049	0.307664
Mark3	0.05851	0.268979	0.789727	0.346389
Gatad1	-0.238596	-1.10346	0.278317	0.172343
M6pr	0.475335	3.43656	0.00169707	0.00371077
Lrrc8a	0.0180807	0.0745107	0.941083	0.385284
Mc5r	-3.48183	-4.20897	0.000203547	0.000704501
Ppp2r1a	0.00229358	0.0142134	0.988751	0.396513
Fance	1.12813	2.74193	0.0100496	0.0148231
Tinf2	0.752261	2.51711	0.0172135	0.0222086
Dus3l	-0.209692	-0.651944	0.51924	0.263715
Gtpbp3	0.0358531	0.114512	0.90957	0.377772
Tgfbr1	-1.05468	-3.82723	0.0005887	0.00163209
Homer1	0.596756	1.27863	0.210512	0.141386
Rad51c	-0.406254	-0.62451	0.53686	0.269336
Arpp19	-0.115341	-0.443725	0.660322	0.309355
Bcl2l1	-0.745874	-1.29488	0.204918	0.138878
Khsrp	0.85375	5.07028	1.75367e-05	0.000106312
Dio2	0.698544	1.73423	0.0928075	0.0785058
Ccdc124	0.442027	1.14304	0.261768	0.164988
Cct4	0.53514	3.52799	0.00132872	0.00305259
0610009B22Rik	0.23407	0.243985	0.808849	0.351795
Cpt1c	1.43483	1.26229	0.216255	0.144006
Zfp655	-0.215634	-0.815438	0.42104	0.228792
Rhoa	0.00800046	0.0559792	0.955717	0.388771
Zmiz1	-1.24244	-8.39265	1.75671e-09	7.09976e-08
Ankrd26	0.405949	1.46667	0.152533	0.112112
Aldh16a1	-0.119651	-0.369315	0.714403	0.324795
Hnrnpa0	-0.411262	-3.10065	0.00408964	0.00734593
Prrg2	0.577374	0.527288	0.601745	0.291307
Hnrnph1	-0.499813	-4.2925	0.000160902	0.000583993
Arid1a	-0.392967	-3.25363	0.0027509	0.00539481
Ctsd	0.324079	2.04309	0.0496196	0.049424
Rplp1	0.53677	2.32244	0.0269432	0.0310872
Abhd8	-0.438999	-0.807471	0.425545	0.230285
Ift22	-0.272043	-0.449163	0.656437	0.308189
Fzd3	-1.6777	-1.7944	0.0825031	0.0719199
Mid1ip1	-0.407385	-1.27047	0.213367	0.142818
Ap2s1	0.51242	1.99743	0.0546147	0.0529849
Fgfrl1	0.99124	1.68564	0.101902	0.0842635
Emc10	0.194931	0.82212	0.417284	0.227467
Clstn3	-0.0649675	-0.154553	0.878175	0.36996
Fbxw9	-0.740999	-0.855289	0.39895	0.220368
Fnbp4	0.203311	1.22589	0.229469	0.150247
Cers4	-1.54269	-3.47787	0.00151985	0.00340047
Scrn3	2.52856	5.27634	9.70992e-06	6.85463e-05
Phax	-0.353872	-1.01608	0.317452	0.189371
Tle1	-0.0185887	-0.0376543	0.970205	0.392328
1700109H08Rik	-0.551441	-1.06631	0.294513	0.179522
Relt	-1.40783	-2.78184	0.00911419	0.0137487
Snrpb2	0.750318	3.51285	0.00138388	0.0031569
Ubc	-0.120422	-0.999996	0.325051	0.192577
Prpf31	0.374971	1.77216	0.0861922	0.0742353
Sertad1	-0.198503	-0.258842	0.797468	0.34821
Carhsp1	1.34471	2.73692	0.0101729	0.014946
Elk3	-1.71371	-6.44032	3.51998e-07	4.91967e-06
Herpud2	0.168758	0.603039	0.550868	0.27418
Rdh13	0.226298	0.651808	0.519326	0.263731
Nutf2	-1.13117	-1.88039	0.0694749	0.0631924
Fut1	-2.01445	-1.9203	0.0640567	0.0594766
Arpc5	0.0416635	0.233986	0.816534	0.353764
Pou2f2	-1.5334	-3.89317	0.000490858	0.00142039
Mgst1	0.319793	0.571876	0.571528	0.281257
Nfib	-0.235081	-0.405336	0.688013	0.317818
Ubqln4	0.760767	4.63467	6.0972e-05	0.00027304
Rps18	0.0247315	0.140035	0.889538	0.37274
Rpl10	0.718944	6.57383	2.41882e-07	3.60949e-06
Rps15a	0.493397	3.72823	0.000772246	0.00199853
Ncaph2	0.324789	1.54945	0.131418	0.101264
Hipk1	-0.515475	-4.49263	9.13285e-05	0.000378246
Gprc5b	-3.47157	-4.24097	0.000186036	0.000655697
Man1a2	-0.023481	-0.132698	0.895289	0.374214
Acyp1	0.22897	0.340507	0.73577	0.330985
Cldn13	5.12276	5.15637	1.36993e-05	8.83499e-05
Cd163	-1.22129	-2.34692	0.0254922	0.0298623
Hdac5	-1.61317	-4.66604	5.57557e-05	0.00025414
Rala	-0.995381	-2.49026	0.0183296	0.0233566
Vdac3	0.575963	3.18692	0.0032731	0.00615745
Vps72	0.22326	0.848092	0.402885	0.222061
Gabpa	0.383283	2.19741	0.0355865	0.0383668
Bmp7	-0.582809	-0.757174	0.45466	0.241232
Dynll1	0.825041	4.0071	0.000357921	0.00109725
Pdcl	-0.699138	-2.37852	0.0237235	0.0283057
Tmem184b	-0.854458	-1.81994	0.0784323	0.0692359
Nf2	0.120479	0.629569	0.533588	0.2685
Zmat5	-0.481957	-0.816773	0.420288	0.228665
Ewsr1	0.0385668	0.321963	0.749641	0.334681
Ap1b1	1.09334	6.85944	1.08989e-07	1.9723e-06
Bcl2l13	0.944643	4.61921	6.37179e-05	0.000284026
Dqx1	1.16083	1.91015	0.0653985	0.0604249
Lnp	0.34123	1.2302	0.227871	0.149482
Pttg1ip	-0.636052	-2.48087	0.0187353	0.0237674
Trpm2	-2.04266	-2.87745	0.00719452	0.0113618
Ube2g2	0.531873	1.55957	0.129008	0.0998988
Mpo	0.781496	3.12229	0.00386825	0.00703423
Met	0.458564	1.3496	0.186914	0.129536
Slc16a12	-4.21131	-4.66542	5.58534e-05	0.000254346
Elk1	-0.839911	-1.16235	0.253958	0.161764
Nav1	-2.33369	-6.95837	8.28404e-08	1.56327e-06
Tnpo1	0.0109182	0.0716423	0.943347	0.385918
Rnmt	0.0491163	0.228139	0.821036	0.35508
Srp14	-0.116654	-0.534814	0.596592	0.289481
Cdk9	-0.0493675	-0.273011	0.786654	0.345448
Tor2a	-0.330736	-0.955808	0.34656	0.200975
Fpgs	1.44887	5.57238	4.15461e-06	3.51029e-05
Mkl2	-1.28265	-4.64971	5.84125e-05	0.000263525
Cbx5	0.423287	2.4963	0.0180731	0.0230904
Apobec3	0.492655	3.49363	0.00145704	0.00329281
Vav2	-0.444946	-1.23931	0.224526	0.14801
Ppp2cb	0.0844404	0.431377	0.669178	0.312173
Dmap1	0.736327	1.99125	0.0553246	0.0535236
Mcu	0.430305	1.31872	0.196917	0.13485
Bcr	-1.80951	-7.76066	9.31189e-09	2.77061e-07
Fxyd5	-1.56877	-6.42714	3.65305e-07	5.09097e-06
Kcnd1	-0.80332	-1.07258	0.291736	0.178398
Tfcp2	1.04171	1.69461	0.10017	0.0831147
Ubp1	0.283169	1.59563	0.120713	0.0953788
Nuak2	0.0550001	0.156834	0.876392	0.369498
Ick	-1.34551	-3.92923	0.000444264	0.00130661
Sdhb	0.811738	3.28438	0.00253803	0.00509267
Snap47	-0.4787	-0.638318	0.527952	0.266688
Kdsr	-0.667093	-2.36775	0.0243135	0.0288374
Vps4b	-0.260026	-1.3783	0.177971	0.12491
Rps25	0.514156	3.27984	0.00256844	0.00513457
Taz	-0.284527	-1.04797	0.302749	0.182986
Aldh3a2	-0.0951452	-0.240145	0.811798	0.352563
Tmem115	0.865055	2.11303	0.042746	0.0442403
Hyal2	-0.046024	-0.0674618	0.946647	0.386583
Ifrd2	1.62799	6.65029	1.95257e-07	3.07455e-06
Hyal1	0.773151	0.669783	0.507953	0.260107
Tusc2	0.565845	1.23414	0.226422	0.148909
Nprl2	-0.0264071	-0.0497176	0.960666	0.389814
Rassf1	-0.267239	-0.774053	0.44476	0.237582
Slc3a2	-0.100528	-0.578861	0.566863	0.279701
Nxf1	0.163188	1.20878	0.235883	0.153452
Stx5a	-0.423512	-1.866	0.0715234	0.0645881
Tnfrsf13b	-1.49067	-3.84822	0.000555655	0.00156585
Spire2	4.78368	5.01623	2.04765e-05	0.000119182
Raver1	0.460816	2.64073	0.0128377	0.0177734
2610507B11Rik	0.484174	3.27744	0.00258466	0.00515849
AI597479	-0.0262789	-0.0939766	0.925732	0.381663
Tmem86a	-1.83383	-1.62966	0.113288	0.0911005
Ifi35	0.409883	1.1175	0.272362	0.169782
Rdm1	-3.92752	-3.62394	0.00102561	0.00247586
Nedd8	0.438691	1.64433	0.110207	0.0893785
Gosr1	-0.481679	-1.37088	0.180251	0.126108
Mrpl52	1.66609	6.71729	1.61916e-07	2.62993e-06
Kansl3	-0.254126	-1.26873	0.213978	0.143059
Faf1	0.735556	4.10655	0.000271231	0.000872294
Mettl16	0.356964	1.85734	0.0727815	0.0654387
Pigyl	0.214835	0.31839	0.752323	0.335482
Rbm25	0.0423042	0.32025	0.750927	0.335068
Psen2	1.60849	4.73084	4.63417e-05	0.000219053
Fads1	0.456571	1.75725	0.0887443	0.075867
Lmbr1	0.418408	0.833071	0.411174	0.225375
Tnfrsf22	-0.266491	-0.998113	0.325949	0.192944
Cars	0.89112	3.44802	0.00164601	0.00361741
Kdelr3	-1.01061	-0.929621	0.359746	0.206035
Apip	0.712157	1.33852	0.190456	0.131446
Pdhx	0.48864	1.35285	0.185884	0.129026
Vac14	0.566892	2.59641	0.0142719	0.0192695
Mcoln2	-2.88624	-3.74895	0.000729731	0.00191923
Akt1s1	-0.405066	-1.07302	0.291542	0.178363
Tbrg1	0.486492	1.97964	0.0566772	0.0543659
Adssl1	-0.937339	-2.95756	0.00588602	0.00975267
Brf1	0.180462	0.910534	0.369564	0.209627
Vipr2	-3.47448	-3.49135	0.00146598	0.00330993
Odc1	1.0001	6.84524	1.13374e-07	2.02894e-06
Thg1l	0.852247	2.31839	0.0271909	0.0313232
Adam19	0.258408	0.294146	0.770606	0.340698
Pabpc4	1.07407	6.82081	1.21345e-07	2.13224e-06
Exoc3l2	-3.98788	-3.61541	0.00104957	0.00252731
Zfp296	-0.0547206	-0.0875231	0.930818	0.382989
Sugp1	0.298676	0.961154	0.343908	0.200155
Dhdh	-0.803598	-3.3553	0.00210559	0.00440541
Zfp790	-0.801687	-1.9931	0.0551112	0.0533811
Fuz	-0.191682	-0.427337	0.672086	0.313052
Pgam1	-0.118958	-0.566131	0.575379	0.282347
Evi5	-0.357966	-1.11913	0.271678	0.169465
Evi5l	-1.12004	-2.69974	0.0111352	0.0159408
Snapc2	-0.915322	-1.71002	0.0972505	0.0812204
Git1	-0.466228	-1.89741	0.0671174	0.061579
Gltp	-0.778882	-3.18609	0.0032801	0.00616584
Bnip2	0.0121128	0.059314	0.953083	0.388015
Ccnt1	0.0644654	0.375331	0.709969	0.323671
Brms1l	-0.297265	-0.810686	0.423723	0.229709
Med15	0.184986	0.910093	0.369792	0.209708
Dhdds	-0.156891	-0.614887	0.543115	0.271295
Aim1l	-1.5623	-2.03886	0.0500644	0.0496835
Ubxn11	-0.777374	-1.08846	0.284777	0.175202
Tjap1	-0.350505	-1.03984	0.306451	0.184602
Rpl15	0.290246	2.63632	0.0129741	0.0179061
Tmem167	0.303128	1.27097	0.213189	0.142728
Mplkip	-0.491916	-1.67075	0.104833	0.086139
Kif11	0.335219	1.65866	0.107266	0.0875631
Rpa3	1.38022	3.02045	0.00501978	0.00859944
Mlkl	0.265882	0.863676	0.394396	0.218775
Tnpo3	0.310906	2.23165	0.0330009	0.0362428
Ttll5	0.0410309	0.192336	0.848733	0.362535
Zfp715	-1.0635	-2.42258	0.0214442	0.0262867
Cdh23	-2.06224	-1.87823	0.0697789	0.0633617
Rps5	0.215398	1.60272	0.119134	0.0945738
Adgrl1	-0.691631	-1.8298	0.0769074	0.0682126
Amotl1	-0.887364	-1.29943	0.203374	0.138102
Etv5	-0.254648	-0.476628	0.636968	0.302417
Gfod2	-0.881177	-1.73119	0.0933562	0.078878
Enkd1	-0.911777	-1.34013	0.189938	0.131145
Atp6v0d1	0.0354861	0.131883	0.895929	0.374415
Ptprs	-1.10025	-5.85038	1.87605e-06	1.89552e-05
Slc41a1	-2.2013	-3.61136	0.00106116	0.00254395
4931406B18Rik	-1.47207	-1.81407	0.0793515	0.0697806
Zfp651	-2.94645	-2.22083	0.0337994	0.0368859
Nelfb	-0.0854596	-0.325567	0.746938	0.334096
Tmem175	-0.0729335	-0.176793	0.860821	0.365827
Tango2	1.98562	5.09247	1.64555e-05	0.000101793
Ndufs2	0.599792	3.26029	0.00270342	0.00533622
Atraid	-0.40231	-0.659096	0.514698	0.26226
Cad	0.844242	5.18697	1.25481e-05	8.31368e-05
Sh3bp5l	-0.181636	-0.508218	0.614896	0.295641
Atad1	0.173646	0.860319	0.396215	0.219466
Pten	-0.746978	-5.69552	2.92032e-06	2.68147e-05
Pea15a	-0.790151	-1.54269	0.133048	0.102124
Timm23	-0.400152	-0.606446	0.548632	0.273403
Tnfaip8l2	-1.50291	-2.64724	0.0126388	0.0176086
Trnt1	0.898621	4.40635	0.000116643	0.000462928
Ehmt2	-0.48811	-3.08977	0.00420543	0.00751495
Elof1	0.588999	1.76392	0.0875942	0.0751365
Med16	0.454211	1.97301	0.0574639	0.054925
St3gal1	-0.587139	-2.71334	0.0107738	0.0155601
Tmem259	0.644828	3.60524	0.00107888	0.00258006
Rnf170	-0.310191	-0.692333	0.49388	0.255065
Clip3	-0.435286	-0.335694	0.739362	0.332038
Dedd	0.0668103	0.16776	0.867862	0.36738
Nit1	0.512541	1.17727	0.248042	0.158974
Prdm15	-0.0343504	-0.117708	0.907058	0.377213
Rnf168	-0.347684	-1.60213	0.119264	0.094625
Tctex1d2	-0.631231	-1.14976	0.259033	0.163789
Chp1	0.093856	0.424861	0.673871	0.313401
Klhl3	-1.71328	-3.63091	0.00100643	0.00243806
Tvp23b	-0.348267	-0.723043	0.475071	0.248759
Dnajc7	0.104806	0.771473	0.446265	0.238149
Cacybp	0.793389	4.82455	3.54534e-05	0.000178549
Cluap1	0.106689	0.32512	0.747273	0.334207
Zswim7	0.0656651	0.0770143	0.939107	0.384898
Pigl	0.106677	0.200028	0.842765	0.360739
Ndufa2	1.31856	3.75576	0.000716253	0.00189563
Pam16	0.308423	0.472354	0.639981	0.303371
Glis2	-4.1354	-4.33774	0.000141617	0.000531178
Cox6c	0.965756	6.39296	4.02237e-07	5.54197e-06
Ube2z	0.0390008	0.174334	0.862736	0.366224
Tmem87b	-0.662725	-1.6351	0.112139	0.0904387
Anapc1	0.576727	3.96618	0.000401012	0.00120126
Tsg101	-0.55943	-2.41292	0.0219258	0.0267243
Hps5	-0.658649	-2.51171	0.0174329	0.022444
Map3k4	-0.442178	-2.15506	0.0390337	0.0412792
Piezo1	0.946875	5.89981	1.62932e-06	1.72155e-05
Rnf166	-0.163933	-0.512425	0.611984	0.29465
Ankrd28	-0.328898	-1.43608	0.160991	0.116376
Ankrd52	0.747588	5.01591	2.04952e-05	0.000119182
Pkd2l2	-0.736202	-0.780517	0.441003	0.236397
Srp19	1.75544	7.21327	4.10486e-08	9.00805e-07
Wdfy2	-1.62532	-3.15278	0.00357566	0.00659963
Rbsn	0.043025	0.168981	0.866909	0.367159
Mrps25	0.0103018	0.0444947	0.964795	0.39073
Dguok	-0.788619	-1.79832	0.0818673	0.0715132
Camta1	0.295548	0.574105	0.570037	0.280781
Csf1	0.06862	0.126043	0.900511	0.375489
Strip1	-0.728657	-1.57073	0.126392	0.0984075
Kif1a	-1.78069	-2.06508	0.0473596	0.0476822
Slc25a11	0.0580672	0.213459	0.832366	0.358192
Cmc2	0.853251	2.23533	0.0327337	0.0360146
Chfr	0.379057	1.57747	0.124833	0.0976008
Tex261	0.391672	1.56442	0.127867	0.0992053
Fam120b	-0.696299	-1.96882	0.0579655	0.0552538
Tbp	0.309691	1.49072	0.146136	0.109103
Psmb1	0.818273	4.51195	8.64524e-05	0.000361543
Pdcd2	0.420313	1.15395	0.257336	0.163056
Nol3	-0.704545	-0.382386	0.704783	0.322457
Fhod1	-1.02838	-2.91338	0.00657699	0.0106076
Slc9a5	-2.99064	-3.09462	0.00415346	0.00744127
Elmo3	-0.0578675	-0.0673091	0.946768	0.386592
4931428F04Rik	-3.1381	-2.45859	0.0197313	0.0247269
Msh3	0.273345	1.09193	0.283275	0.17453
Tmem208	0.463185	0.843175	0.405586	0.223246
E2f4	1.49266	7.13694	5.06178e-08	1.05359e-06
Surf4	0.263871	1.69604	0.0998956	0.0829581
Surf2	0.708403	2.71778	0.0106583	0.0154439
Dnajb9	-0.732213	-2.2516	0.031574	0.0349527
Naf1	0.485407	2.29798	0.0284676	0.0323939
Yes1	-2.58351	-3.48284	0.00149976	0.00336738
Ppp1cb	-0.070165	-0.581834	0.564884	0.279037
Gorasp2	0.551386	3.25383	0.00274948	0.0053942
Tsen15	0.855055	2.47144	0.0191511	0.0241338
Efr3a	-0.0361988	-0.211631	0.833779	0.358386
Trappc2l	0.588193	0.860286	0.396233	0.219466
Acsf3	-0.735633	-1.54573	0.132314	0.10176
Ddx19a	0.650309	4.26467	0.00017403	0.000621054
Galns	0.181946	0.4721	0.64016	0.303407
Gata2	-0.25063	-1.00025	0.32493	0.192529
Rabl6	0.086405	0.541937	0.591734	0.28793
Edf1	0.779063	2.32644	0.0267014	0.0309194
Npdc1	0.19295	0.23369	0.816762	0.3538
Fbxw5	1.10481	3.98104	0.000384812	0.00116278
Slc25a13	0.263405	0.921927	0.363683	0.207432
Ube2i	0.259921	1.57488	0.125431	0.0979136
Tsr3	0.752873	1.35209	0.186125	0.129149
Unkl	-0.260394	-0.702385	0.487677	0.253119
Lrrk1	-0.389105	-1.53391	0.135189	0.103397
Aldh1a3	-0.822951	-1.20585	0.236996	0.153909
Actn1	-3.78777	-4.35151	0.000136213	0.00051449
Sirt2	1.08281	4.31781	0.000149813	0.000553785
Hnrnpl	0.321435	3.02802	0.00492408	0.00847742
Nolc1	0.7586	5.23739	1.08579e-05	7.45875e-05
Casd1	-0.701256	-3.14217	0.00367496	0.00675621
Cnksr3	-0.443087	-1.04101	0.305917	0.184372
Mtmr1	0.0297699	0.121434	0.90413	0.376545
Hmgb3	0.779988	4.93168	2.60903e-05	0.000141536
Cyp2j9	-2.69575	-3.82075	0.000599293	0.00165422
Abca1	-2.35049	-4.98417	2.24473e-05	0.000127477
Nipsnap3b	0.433247	1.16652	0.252295	0.16104
Lage3	0.267116	0.556237	0.58204	0.284641
Ubl4	-0.138688	-0.333	0.741375	0.332611
Gdi1	-0.989148	-3.67093	0.000902791	0.00226039
Sash1	-2.34709	-3.44887	0.0016423	0.00361361
Gadd45b	-1.63501	-1.52934	0.136316	0.104008
Slamf6	-0.0943798	-0.129766	0.897589	0.374818
Slamf1	-1.30427	-1.25419	0.219145	0.145252
Zdhhc12	-0.637299	-1.09959	0.279973	0.173169
Endog	-0.35746	-0.287159	0.7759	0.342462
Cybb	1.88822	4.31736	0.000150007	0.000554079
Golga7	-0.16558	-0.801316	0.429045	0.23174
Xk	1.27188	4.35337	0.0001355	0.000512597
Cd48	-0.999952	-3.75836	0.000711166	0.00188574
Clpx	0.433802	1.62725	0.113802	0.0913454
Trabd	-0.383583	-1.19695	0.240395	0.15537
Dennd6b	0.026272	0.0466575	0.963085	0.390273
Atf6b	0.32792	1.23426	0.226378	0.148909
Ppt2	-0.411208	-1.267	0.214588	0.143309
Rnf5	-1.50091	-1.99687	0.0546794	0.053037
Cacfd1	0.108294	0.347798	0.730341	0.329459
Hivep2	-1.48029	-4.19651	0.0002108	0.000721482
Arnt	0.459806	1.83695	0.0758172	0.0674183
Itga2	-4.48919	-4.2632	0.000174749	0.00062316
Mocs2	-0.152901	-0.413389	0.682166	0.315992
Nat9	-1.14029	-1.64001	0.111109	0.0897924
Lpl	-0.717852	-1.48284	0.148209	0.110125
Atp6v0e	0.612356	2.57317	0.015082	0.0200947
Zfp318	0.0115098	0.047517	0.962406	0.39016
Ttbk1	-2.3821	-2.11332	0.0427186	0.0442214
Srf	0.220911	0.936531	0.356236	0.204847
Gata3	-2.69308	-3.25871	0.0027146	0.00535174
Lama5	-2.2176	-1.80859	0.0802195	0.0703653
Steap2	-0.644493	-0.880281	0.385477	0.215553
Hspa8	0.383929	5.03466	1.94224e-05	0.000115294
Serac1	-1.041	-1.4549	0.155743	0.113685
Pdzd11	0.599697	1.51781	0.13919	0.10553
Psma2	0.665791	3.90274	0.000478038	0.00138909
Mrpl32	0.704129	1.49469	0.145102	0.108598
Setdb1	0.544293	3.06785	0.00444832	0.00786494
Anxa9	0.169204	0.382561	0.704655	0.322447
Prune	-0.048216	-0.118502	0.906434	0.37707
Cers2	0.601353	3.61148	0.00106081	0.00254395
Capza2	-0.336742	-2.26211	0.0308445	0.034336
Plekho1	-2.19148	-4.16502	0.000230271	0.000772316
Vps45	-0.169284	-0.399205	0.692478	0.319056
Prpf3	0.342146	1.44226	0.159252	0.115499
Anp32e	0.2468	1.91908	0.0642171	0.0595728
Aph1a	-0.0735407	-0.272557	0.787	0.345537
Tab2	-0.612685	-4.04985	0.000317759	0.000995524
Ppil4	0.185524	0.997799	0.326098	0.192995
Cnih1	0.396225	1.81511	0.0791881	0.0697001
Eps8	-2.66737	-3.72238	0.000784684	0.00202532
Med22	0.263663	1.09845	0.28046	0.173374
Surf1	-0.199964	-0.552498	0.584567	0.285388
Med28	0.627538	2.6576	0.0123279	0.0172748
Qdpr	0.113163	0.433121	0.667924	0.311834
Tnr	-0.361043	-0.430627	0.669717	0.312279
Sqstm1	0.173244	0.804413	0.427282	0.23107
Nfe2l2	1.05921	5.55733	4.33761e-06	3.64586e-05
Rxra	-2.50225	-2.87376	0.00726098	0.0114518
Prpsap1	0.7371	3.78288	0.000664963	0.0017847
Ncapg	1.19811	6.05353	1.05175e-06	1.19737e-05
Lcorl	0.293806	1.12759	0.26814	0.167949
Lta4h	0.126717	0.715982	0.479359	0.250167
Dstn	1.11968	4.7546	4.33017e-05	0.000208545
H2afy	-1.6755	-13.8013	8.77224e-15	3.54531e-12
Gtf2ird2	-1.51252	-3.61267	0.00105741	0.00253747
Bola1	0.73468	1.40264	0.170655	0.121267
Gatsl2	-1.88406	-3.75027	0.000727098	0.00191646
Ncf1	-0.544256	-2.29425	0.0287068	0.032596
Adss	0.229891	1.40346	0.170414	0.121166
Il17rb	-0.973484	-1.14456	0.261146	0.164746
Cacna1d	-1.53608	-1.46877	0.151967	0.111889
Chdh	-0.453161	-1.70671	0.0978702	0.0816114
Actr8	0.207683	0.617278	0.541557	0.270785
Stk32c	2.41568	1.65298	0.108424	0.0882572
Fnta	-0.0666395	-0.18899	0.851332	0.363451
Skiv2l2	0.657866	3.85713	0.000542173	0.00153642
Lbp	-0.374406	-1.12741	0.268216	0.167975
Celsr1	0.144701	0.550433	0.585965	0.285898
Fli1	-1.50205	-5.83274	1.97292e-06	1.96878e-05
Stard13	-2.08835	-1.89822	0.0670074	0.0614991
Tenm1	-0.695785	-1.16271	0.253817	0.161714
Diexf	-0.625702	-1.82647	0.0774187	0.0685658
Hsd11b1	-0.446081	-0.468619	0.642619	0.304265
H2-M3	0.257862	0.545778	0.589123	0.287034
Lonrf3	-2.02989	-3.43281	0.00171413	0.00373459
Atp5e	0.810067	3.03368	0.0048536	0.00840512
Nelfcd	0.485003	2.01456	0.0526917	0.0516587
Ctsz	0.877523	3.91402	0.000463366	0.00135132
Slmo2	1.05327	4.39314	0.000121086	0.000475118
Ube2a	0.161473	0.508417	0.614758	0.295604
Slc25a5	0.657782	4.68467	5.28694e-05	0.000243039
Ppdpf	-0.581031	-1.76074	0.0881415	0.0754981
Kcnq2	0.662362	0.869747	0.39112	0.217588
Pls3	-2.51255	-1.89265	0.0677702	0.0620488
Mpped2	-3.05525	-2.80309	0.00865011	0.0131674
Nkap	0.244578	0.9246	0.362312	0.206919
Ndufa1	1.36078	2.1822	0.0367916	0.0394064
Wt1	-0.211533	-0.208895	0.835896	0.358978
E2f3	-0.105784	-0.383666	0.703843	0.322333
Cr1l	0.0954153	0.413378	0.682174	0.315992
Ppfibp1	-1.5211	-2.82125	0.00827115	0.0127022
Cd46	-2.4252	-2.61799	0.0135561	0.0185091
Cd34	-2.0917	-11.8189	5.09722e-13	9.03227e-11
Plgrkt	-0.131158	-0.423163	0.675096	0.313821
Cd274	-1.43173	-3.49112	0.00146688	0.00331042
Pdcd1lg2	-1.58701	-1.49005	0.146312	0.109167
Gtf3a	0.414455	1.4528	0.156323	0.113954
Mtif3	-0.441152	-0.555278	0.582688	0.284872
Lnx2	0.167942	0.359958	0.721319	0.32661
Dyrk3	1.03689	2.80051	0.00870512	0.0132262
Mapkapk2	-0.362619	-1.96129	0.0588765	0.0558827
Lamp2	0.0189649	0.124896	0.901412	0.375832
Atxn10	-0.506773	-2.20375	0.0350945	0.0379576
Foxred2	-1.36278	-4.40324	0.000117675	0.000465498
Eif3d	0.482767	3.0325	0.00486826	0.00841716
H3f3b	-0.316513	-2.72781	0.0104014	0.0151576
Nup50	0.334505	2.17177	0.0376396	0.0400948
Phf21b	-1.39695	-1.06067	0.29703	0.180716
Ift27	0.366947	0.875726	0.387911	0.21634
Pacsin2	0.794809	4.18714	0.000216417	0.000736549
Cmah	0.332725	1.7385	0.0920425	0.0779855
Ttll12	2.07938	9.33663	1.60051e-10	1.09326e-08
Tox4	-0.409631	-2.55213	0.0158517	0.0208442
Mrps18c	1.07198	2.61647	0.0136053	0.0185629
Srsf6	0.0868914	0.686614	0.497428	0.256342
Plcg1	-2.49358	-6.80036	1.2845e-07	2.20127e-06
Kctd2	-0.889004	-1.77259	0.0861193	0.0742115
Kctd5	-0.356198	-0.718026	0.478115	0.249733
Etaa1	0.32754	1.53159	0.135762	0.103704
Matn4	-3.38746	-2.90058	0.00679102	0.0108877
Slpi	0.152161	0.208488	0.836211	0.359018
Sdc4	-2.44023	-2.5231	0.0169731	0.0219627
Nbr1	-0.758631	-3.32426	0.00228537	0.00470508
Cyth1	-0.539024	-2.0807	0.045811	0.0464801
Brca1	0.647316	3.65657	0.00093871	0.00232394
Cntnap1	-1.91696	-1.95956	0.0590873	0.0560239
Nt5c3b	-0.850937	-2.8136	0.00842871	0.0128952
Coa3	0.88637	2.22557	0.0334475	0.0366416
Gsdma	-1.42216	-1.01858	0.316282	0.188952
Med24	0.276608	1.63093	0.11302	0.0909756
Psmd3	1.02708	4.8828	3.00101e-05	0.000156756
Exosc10	0.284174	1.41423	0.167254	0.119904
Glod4	0.166951	0.663095	0.512169	0.261521
Vps53	0.140654	0.636638	0.529032	0.267136
Taok1	-0.556203	-3.12381	0.00385322	0.00701479
Dnttip1	-0.0602583	-0.180655	0.857814	0.364997
Acot8	1.12958	1.90814	0.0656675	0.0606158
Cd300lg	-1.79314	-2.23433	0.0328064	0.0360619
Mpp2	1.99792	1.62991	0.113236	0.0910737
Nlk	-0.0767979	-0.220125	0.827216	0.356563
Traf4	0.8109	2.33805	0.0260094	0.0302786
Aldoc	-3.36984	-3.47883	0.00151595	0.00339745
Rpl19	0.116364	0.65319	0.518447	0.263464
Nek8	0.408127	0.670969	0.507207	0.259835
Plxdc1	2.45047	3.79889	0.000636385	0.00173125
Arl5b	-0.817692	-2.46001	0.0196665	0.0246692
Zfp207	0.346629	2.49129	0.0182855	0.0233147
Psmd11	0.638433	3.64685	0.000963831	0.00236439
C1qtnf1	-0.760821	-0.7741	0.444733	0.237582
Timp2	-2.8318	-3.85486	0.000545582	0.00154374
Zc3h18	0.230108	1.56492	0.127749	0.0991291
Top2b	-0.0119737	-0.0905088	0.928465	0.382443
Igfbp4	-0.790214	-3.40991	0.00182185	0.00391649
Cdc6	1.71479	7.39153	2.52267e-08	6.17902e-07
Suz12	0.277949	1.84108	0.0751927	0.0670596
Atad5	0.615763	3.16358	0.00347717	0.00646116
Crlf3	-0.886088	-4.38929	0.000122414	0.000478778
Tns4	-0.286684	-0.34514	0.732319	0.330062
Tnfaip1	-1.06561	-2.09872	0.0440788	0.0453103
Abr	-1.57979	-5.59545	3.88891e-06	3.32636e-05
Rab11fip4	-0.6966	-1.00462	0.322854	0.191674
Cd40	-0.308041	-0.40031	0.691673	0.318807
Slc35c2	-0.491337	-1.72124	0.0951695	0.0800337
Elmo2	-0.329051	-1.28722	0.20754	0.140049
Wsb1	-0.952843	-4.43552	0.000107391	0.000432579
Ttpal	-0.403628	-1.45772	0.154969	0.113283
Rhot1	0.132633	0.563415	0.577204	0.282935
Rhbdl3	-2.16194	-2.00657	0.0535811	0.0523275
Ada	-1.40324	-2.35846	0.0248327	0.0292741
Serinc3	-0.321677	-3.862	0.000534945	0.00152432
Tha1	-3.00161	-2.7064	0.0109567	0.0157616
Pgs1	0.15999	0.47757	0.636305	0.302255
Birc5	1.13181	5.09803	1.61951e-05	0.000100987
Afmid	1.55633	1.3111	0.199449	0.135989
Pigt	0.44584	2.39608	0.0227899	0.0274899
Slc12a5	-1.38815	-1.62522	0.114237	0.0915597
Ghdc	-0.079654	-0.187359	0.8526	0.363763
Slc12a7	-0.307706	-0.934939	0.357043	0.205114
Ctsa	0.27358	1.30815	0.200434	0.136488
Zswim1	0.671579	1.53798	0.134195	0.102777
Slc12a4	1.93179	3.25629	0.00273185	0.00537266
Myo1c	-0.327673	-1.67149	0.104685	0.0860424
Crk	-0.817595	-3.6644	0.00091897	0.00229261
Cox7c	0.87123	3.27466	0.00260357	0.00518557
Pitpna	-0.546848	-3.40026	0.00186914	0.00399867
Mlx	0.517363	1.47654	0.14988	0.110857
Fam134c	0.058857	0.190907	0.849842	0.362911
Dhx58	-0.558011	-1.75044	0.0899295	0.0766422
Rab5a	-0.495063	-1.5474	0.13191	0.101578
Nkiras2	0.31822	0.692148	0.493994	0.255087
Ppp2r5c	-0.0317067	-0.204962	0.838941	0.359713
Ift52	-0.0794251	-0.340271	0.735947	0.330985
Mybl2	0.855195	3.36522	0.00205108	0.00431931
Eya2	-3.10079	-4.03895	0.000327554	0.0010199
B4galt5	-1.74014	-3.47306	0.00153954	0.00343602
Hnf4a	-5.32745	-5.33508	8.20378e-06	6.00188e-05
Cadps2	-3.59984	-3.38776	0.00193218	0.00411729
Ddx27	0.206919	1.27658	0.211226	0.141708
Cyth3	2.96923	10.0067	3.13659e-11	2.76579e-09
Cyth4	-2.1062	-4.44507	0.000104524	0.000425352
Rrp7a	0.187284	0.877951	0.386721	0.2159
Cyb5r3	0.512571	2.65969	0.0122658	0.0172027
Ints2	0.402217	1.99674	0.0546944	0.053041
Med13l	-1.11061	-7.29781	3.2571e-08	7.45109e-07
Hist1h2bc	0.759965	2.42843	0.0211567	0.0260025
Mafk	-0.791608	-2.65904	0.0122851	0.0172248
Med1	0.36594	1.78264	0.0844363	0.0731904
Erbb3	-0.00857264	-0.0129343	0.989763	0.396799
Stard3	-0.774965	-1.86971	0.0709907	0.0642215
Mfng	-2.63397	-5.30308	8.99272e-06	6.46119e-05
Vmp1	0.0890633	0.369873	0.713991	0.324795
Uchl5	0.307298	1.50999	0.141167	0.106491
Glrx2	-0.211926	-0.855665	0.398745	0.22028
Trove2	-0.890963	-2.07822	0.0460539	0.0466582
Stk4	-0.522944	-3.54315	0.00127564	0.00295305
Zcchc10	0.111884	0.243959	0.808869	0.351795
Tbx5	-1.8188	-2.08475	0.045416	0.0462244
Psmb6	0.870612	3.96415	0.000403277	0.00120581
Spag7	0.391417	1.52542	0.137287	0.104557
Pfn1	0.765573	4.22769	0.000193115	0.00067451
Tomm34	-0.415576	-1.34918	0.187046	0.129573
Ywhab	-0.108458	-0.80282	0.428188	0.231354
Ksr1	-0.1437	-0.554882	0.582955	0.284945
Gpx3	0.0850253	0.080212	0.936584	0.384416
Anxa6	-1.12521	-3.43106	0.00172213	0.00374471
Il12rb2	-1.08985	-2.54951	0.0159498	0.0209403
Zkscan6	-0.0107691	-0.0201685	0.984038	0.395394
Kpna2	1.37903	6.79339	1.30964e-07	2.2208e-06
Smurf2	-0.720551	-2.36332	0.0245599	0.0290373
Cep95	-0.465176	-1.24317	0.223121	0.147304
Vezf1	-1.2554	-6.83437	1.16852e-07	2.07614e-06
Cuedc1	-2.61667	-3.84647	0.000558338	0.00157158
Srsf1	0.406627	3.59562	0.00110731	0.00264023
Abi3	0.145264	0.22841	0.820827	0.355075
Shroom1	-1.07721	-0.928289	0.360426	0.206302
Kif3a	-0.353542	-0.934842	0.357092	0.205114
Sept8	2.75285	9.83176	4.77328e-11	3.92365e-09
Mtmr4	0.451929	2.07659	0.0462142	0.0467522
Mrm1	-0.307234	-0.630623	0.532907	0.26838
Mapt	-0.301334	-0.304988	0.762412	0.338635
Kansl1	-0.356044	-2.30739	0.0278725	0.0319264
Gid4	0.0962393	0.493977	0.624803	0.298746
Myo1b	-1.10961	-1.83717	0.0757834	0.0674129
Dhx40	0.562917	1.59261	0.121389	0.0957628
Ypel2	-0.696241	-1.31315	0.198765	0.135637
Akap1	0.372456	1.41319	0.167557	0.120033
Nol11	0.773414	3.77029	0.000688311	0.00183345
Derl2	0.403228	1.35742	0.184444	0.128283
C1qbp	1.33533	8.08298	3.95287e-09	1.37488e-07
Rpain	0.564055	1.33385	0.191964	0.132173
Chd3	-1.51386	-7.10401	5.54171e-08	1.12925e-06
Kdm6b	-0.861647	-4.14479	0.000243707	0.00080662
Appbp2	-0.33934	-1.69323	0.100435	0.0833203
Ncor1	-0.124659	-1.06218	0.296354	0.180447
Trpv2	0.289378	0.881517	0.384819	0.215434
Cenpv	3.23266	4.78864	3.92866e-05	0.000193615
Pcgf2	-2.17448	-2.59846	0.0142025	0.0191918
Cwc25	-0.149827	-0.48004	0.634567	0.301837
Pip4k2b	0.0743342	0.375398	0.709919	0.323671
Trim37	0.499936	3.52938	0.00132378	0.00304415
Ctdnep1	0.505183	1.61786	0.115818	0.0925823
Elp5	0.596875	1.76818	0.0868668	0.0746171
Gabarap	0.0794147	0.336269	0.738933	0.331944
2810408A11Rik	-3.08077	-3.14176	0.00367894	0.00676096
Phf23	-0.0840872	-0.382798	0.70448	0.32244
Acadvl	0.520857	1.65958	0.107079	0.0874559
Dnah11	-1.72184	-1.73837	0.0920655	0.0779914
G3bp1	0.196968	1.92583	0.0633359	0.058946
Atox1	1.1337	2.17801	0.0371306	0.0396923
Mief2	-0.179674	-0.260727	0.796027	0.348015
Tada2a	1.0539	2.86797	0.00736632	0.0115916
Ikzf1	0.22436	1.64542	0.109982	0.0892689
Pnpo	-0.106418	-0.29515	0.769846	0.340503
Cog1	0.191891	0.851791	0.40086	0.221221
Cbx1	-0.243869	-1.37146	0.180072	0.126019
Cdk5rap3	-0.326821	-1.21983	0.231723	0.151315
Copz2	-1.77552	-1.69798	0.0995237	0.0827058
Slc25a39	0.212661	0.829691	0.413054	0.226073
Sp2	0.176465	0.701653	0.488128	0.253257
Aatf	0.231418	1.24514	0.222408	0.146933
Dync1h1	-0.138252	-1.28989	0.206624	0.139645
Pex12	-0.380185	-0.775824	0.443729	0.237188
Ndel1	0.397563	1.43276	0.161929	0.116882
Slc25a35	1.19332	1.8899	0.0681488	0.0623014
Zbtb4	-2.38378	-2.92477	0.00639188	0.0103836
Mpdu1	0.0596031	0.134645	0.893763	0.373832
Fxr2	-0.228681	-0.895779	0.377271	0.212653
Atp5g3	1.10304	6.03646	1.10405e-06	1.24522e-05
Cd68	-0.60097	-1.11534	0.273272	0.170196
Acsl1	1.28336	4.96653	2.36111e-05	0.000131168
Abca5	-2.5319	-2.83601	0.0079745	0.0123404
Smyd4	-0.489614	-0.997493	0.326245	0.193048
Lsp1	-2.23132	-5.79011	2.22841e-06	2.1521e-05
Zfyve27	-0.310755	-1.00649	0.321968	0.191234
Avpi1	-2.00846	-1.97531	0.0571898	0.054706
Rad51d	-0.138706	-0.386447	0.701804	0.321735
Unc45b	-2.88301	-2.65485	0.0124096	0.0173521
Pank3	-0.369866	-1.77181	0.0862525	0.0742472
Rars	0.717405	4.3275	0.000145773	0.000541324
Ict1	0.593738	1.53792	0.134209	0.102777
Fdxr	-0.537442	-1.54622	0.132195	0.101717
Mrpl45	0.646933	2.63976	0.0128678	0.0177998
Irf1	0.711146	3.2581	0.00271897	0.00535383
Slc22a5	-0.973682	-1.78182	0.0845732	0.0732701
P4ha2	-0.919038	-1.73941	0.09188	0.0779022
Arrb1	0.195078	1.06439	0.295367	0.179937
Pelp1	0.280518	1.42687	0.163609	0.117778
Med11	-0.186378	-0.390592	0.698769	0.320888
Ccl4	-2.00542	-2.48565	0.0185277	0.0235656
Natd1	0.491944	0.790007	0.435523	0.234409
Map2k3	0.175596	0.759572	0.453245	0.240845
Ywhah	0.0574751	0.345089	0.732357	0.330062
Hoxb1	0.111539	0.144492	0.886046	0.371654
Sart3	-0.44853	-2.19195	0.0360148	0.0387284
E2f2	1.21051	2.90403	0.00673269	0.0108084
Slfn3	0.450317	1.18822	0.243765	0.156976
Nars2	0.877175	2.44586	0.020322	0.0251995
Slc35b4	-1.00741	-3.83217	0.000580754	0.00161964
Dnah1	-1.42451	-1.60695	0.1182	0.0940524
Dalrd3	-0.227245	-0.617225	0.541592	0.270785
Fis1	0.147398	0.547757	0.587779	0.286582
Plod1	-0.952921	-1.59943	0.119864	0.0948781
Rab3d	-0.780875	-1.94526	0.0608576	0.0573103
Mfsd3	0.482285	0.447523	0.657608	0.30847
Slc25a22	0.613345	1.92922	0.0628962	0.058638
Atp6ap1	0.463798	1.95717	0.0593796	0.0562681
Dnase1l1	0.812085	1.2078	0.236253	0.153659
Ccl9	-1.26288	-3.67938	0.000882277	0.00221934
Scrn1	-2.32059	-2.59404	0.0143527	0.0193527
BC005537	-0.18565	-1.3844	0.176116	0.124039
Isyna1	0.783604	3.41661	0.00178964	0.00385752
Hars2	0.293608	0.823183	0.416689	0.227421
Tmem160	0.787676	1.28126	0.209598	0.141015
Rab5c	0.655284	2.92147	0.00644486	0.0104432
Mdh2	0.938967	6.44558	3.46818e-07	4.86128e-06
H13	-0.526727	-2.77196	0.00933788	0.0139757
Rnf145	0.635187	2.42437	0.0213558	0.0262008
Atp6v1e1	0.34868	1.37312	0.17956	0.125807
Chtf18	1.29171	3.34775	0.00214805	0.00447879
Etnppl	1.23601	1.42773	0.163361	0.117635
Ppp1r12c	-0.304919	-1.38853	0.174869	0.123321
Ahr	-1.30362	-1.86155	0.0721678	0.0650679
Map1s	0.707256	2.58794	0.0145624	0.0195475
Tmem129	-0.291395	-0.723102	0.475035	0.248759
Nop9	0.740756	3.2461	0.00280564	0.00547999
Atp6v0a1	1.48527	5.9233	1.52378e-06	1.62777e-05
Psmc3ip	-0.0854587	-0.204316	0.839441	0.359895
Zfp687	-0.243531	-1.10585	0.277297	0.171886
D8Ertd738e	0.737338	2.02688	0.051345	0.050695
Calm3	0.477525	2.84529	0.00779329	0.0120947
Cops3	0.423915	2.86775	0.0073704	0.0115943
Fkbp8	0.494688	2.53998	0.0163124	0.0212724
Ddx39b	0.252614	1.72791	0.0939504	0.0792283
Gipc1	-0.421177	-0.952789	0.348064	0.201628
Tlcd1	0.721111	1.14531	0.260841	0.164632
Plscr3	-0.257927	-1.25947	0.217258	0.144436
Ptger1	-1.2096	-3.02936	0.00490734	0.0084576
Arhgef25	3.04083	3.8172	0.000605168	0.00166664
Xab2	0.0823151	0.3763	0.709256	0.323628
Cdc37	-0.11969	-0.637078	0.528749	0.267035
Rab4a	1.79786	3.52624	0.00133498	0.003063
Trip10	-0.400749	-0.659486	0.514451	0.262199
Cops6	0.408404	1.61191	0.117113	0.0934021
Ubb	-0.190056	-1.54268	0.133052	0.102124
Ap4m1	-0.528901	-1.48028	0.148885	0.110475
Gyg	0.0705556	0.24255	0.809951	0.352139
Rcn3	-1.6908	-2.00408	0.0538618	0.0524926
Slc6a8	-0.637032	-0.574692	0.569645	0.280701
Arid3a	0.00962628	0.0350428	0.97227	0.392589
Pdk4	-0.366777	-0.50042	0.620312	0.297273
Ubxn6	-0.234277	-1.00121	0.324473	0.192305
Mydgf	0.391402	1.43343	0.161741	0.116797
Cyb561	0.997213	1.23356	0.226634	0.148934
Ccdc12	-1.18043	-2.35622	0.0249599	0.0294026
1110001J03Rik	0.216705	0.326138	0.74651	0.333958
Akt3	-0.601095	-2.62004	0.0134898	0.0184498
Mrpl24	0.0268272	0.118912	0.906112	0.377014
Gle1	0.0811199	0.312995	0.75638	0.336665
Lyst	-0.732048	-3.43067	0.00172391	0.00374471
Slc35e1	-0.319212	-1.07793	0.289377	0.177379
Tmc4	0.250342	0.372095	0.712353	0.324392
Polr2i	0.848382	1.4901	0.146298	0.109167
Prl8a1	-0.0715327	-0.150503	0.881342	0.370589
Rmnd1	0.316482	1.29746	0.204042	0.138459
Esr1	-1.78494	-4.58631	6.99766e-05	0.000306848
Fbxo5	0.0976975	0.302442	0.764334	0.339024
Mtrf1l	-0.395858	-1.16062	0.254652	0.161986
Rgs17	-1.86326	-2.73068	0.0103288	0.0150927
Hdac2	-0.0388376	-0.22206	0.825723	0.356218
Rwdd1	0.199892	0.842752	0.40582	0.223342
Stxbp5	-0.173487	-0.936566	0.356218	0.204847
Hint3	0.0742206	0.110943	0.912377	0.378549
Trmt11	0.787995	1.92942	0.0628708	0.0586256
Katna1	0.0653382	0.23691	0.814285	0.353249
Pcmt1	0.551264	2.66278	0.012175	0.017105
Lrp11	0.0749141	0.0840487	0.933558	0.383661
1700021F05Rik	1.36566	2.54739	0.01603	0.0210005
Sec63	-0.429235	-2.93226	0.00627272	0.0102602
Nr2e1	-1.52886	-1.37657	0.178501	0.125191
Snx3	0.610399	3.2371	0.00287235	0.00557428
Aig1	-0.286795	-0.775086	0.444158	0.237365
Adat2	0.521819	0.92587	0.361662	0.20667
Pex3	-0.245804	-0.488942	0.628322	0.299864
Fuca2	-0.450502	-1.86596	0.0715291	0.0645881
Cep57l1	-0.36071	-1.05361	0.3002	0.182058
Ltv1	0.601647	3.01592	0.0050779	0.0086806
Plagl1	-1.47664	-1.20778	0.236263	0.153659
Cd164	-0.00724289	-0.0483848	0.96172	0.390003
Utrn	-1.54953	-7.65133	1.24884e-08	3.5213e-07
Smpd2	-1.79503	-3.02644	0.00494392	0.00850251
Mical1	-1.24926	-3.51223	0.00138618	0.00316066
Zbtb24	-1.07784	-2.06497	0.0473712	0.047684
Rab32	-0.829414	-2.16504	0.0381954	0.0405606
Gtf3c6	-0.687282	-1.98042	0.0565854	0.0543139
Slc16a10	1.29404	5.4756	5.48266e-06	4.36615e-05
Rev3l	-0.072578	-0.3486	0.729745	0.329282
Traf3ip2	-1.51351	-2.21224	0.0344451	0.0374705
Fyn	-1.39699	-4.3218	0.000148137	0.000549264
Tube1	0.631661	1.37274	0.179677	0.125834
Lama4	-3.22381	-3.09271	0.0041739	0.00746817
Prep	0.26751	1.11192	0.274717	0.170811
Tnfaip3	0.043375	0.12065	0.904746	0.376704
Arfgef3	-1.84426	-2.22351	0.0335999	0.036726
Reps1	-0.313837	-1.67048	0.104887	0.0861445
Fam184a	-0.370747	-0.60325	0.550729	0.274167
Asf1a	0.345454	1.40873	0.168861	0.120522
Gopc	-0.330117	-1.1317	0.266434	0.167096
Qrsl1	0.642119	1.13714	0.264189	0.165996
Rtn4ip1	0.766906	1.94834	0.0604719	0.0570515
Aim1	-0.966575	-1.37872	0.177845	0.124869
Vta1	0.647472	2.16061	0.0385651	0.0408995
Smpdl3a	-0.185248	-0.715032	0.479937	0.250365
Reep3	-1.20377	-4.36417	0.000131427	0.000501887
Pkib	-0.730424	-2.0493	0.0489723	0.0489503
Serinc1	-0.721405	-4.25309	0.000179795	0.000638808
Hsf2	-1.63269	-3.43533	0.00170266	0.00371294
Echdc1	0.0714968	0.263985	0.793537	0.347529
Mgat4c	-0.790747	-1.21261	0.234435	0.152765
Ptprk	-3.11032	-2.89776	0.00683901	0.0109357
Dcbld1	-0.262446	-0.478544	0.635619	0.30213
Slc6a15	-4.13123	-4.18252	0.000219243	0.000743038
Ccdc59	-0.175318	-0.625687	0.536098	0.269111
Ppp1r12a	-0.303113	-1.83703	0.0758054	0.0674183
P4ha1	-1.23438	-3.2166	0.00303005	0.00579691
Sept10	0.204168	0.254398	0.800867	0.349375
Lims1	-0.444401	-2.49002	0.01834	0.0233637
Zwint	0.428676	2.33767	0.0260323	0.030298
Ube2d1	-0.370776	-0.993783	0.328019	0.193744
Slc17a8	-1.68134	-1.85938	0.0724829	0.0652728
Cdk1	0.925326	4.31305	0.00015184	0.000558924
Atp2b1	-0.365008	-1.96861	0.0579899	0.0552613
Rhobtb1	-1.66354	-2.9743	0.00564257	0.00942335
1700040L02Rik	-2.33546	-2.32397	0.0268504	0.0310121
Arid5b	-1.38572	-3.78952	0.000652971	0.0017603
Actr6	-0.333055	-0.490877	0.626969	0.299456
Uhrf1bp1l	-0.113558	-0.577272	0.567923	0.280024
Poc1b	-0.466056	-1.28111	0.209652	0.141023
Dusp6	-2.29518	-4.65782	5.70776e-05	0.000258948
Tmpo	0.0696471	0.487246	0.62951	0.300227
Psen1	0.139239	0.696316	0.491416	0.254242
Sgk1	-1.09486	-1.23346	0.226671	0.148934
Cep290	0.296299	1.26456	0.21545	0.143751
Ikbip	0.564726	1.1985	0.2398	0.155257
Hbs1l	0.942726	4.45508	0.000101597	0.000414807
Epb4.1l2	-1.28246	-4.3694	0.000129496	0.000497649
Apaf1	0.190422	0.881264	0.384953	0.215434
Myb	-0.108719	-0.960886	0.344041	0.200161
Med23	0.140389	0.80815	0.42516	0.230202
Ahi1	-0.596809	-1.40981	0.168547	0.12035
Nedd1	0.0701452	0.236978	0.814232	0.353249
Pde7b	-0.623803	-0.787971	0.436695	0.234877
Mtfr2	0.0431046	0.173725	0.863211	0.366329
Map7	-0.726516	-3.78758	0.000656446	0.00176771
Stx7	0.335684	1.18761	0.244003	0.157092
Pex7	-0.0878826	-0.241814	0.810516	0.352258
Ifngr1	0.878273	5.10445	1.58994e-05	9.98826e-05
Cfap54	-0.382789	-0.573357	0.570537	0.280942
Cdk17	-0.575982	-2.83549	0.00798487	0.0123486
Hal	-1.78253	-2.31509	0.0273936	0.0314894
Snrpf	0.633099	2.49658	0.0180611	0.0230812
Ntn4	4.55869	5.69997	2.88338e-06	2.65348e-05
Usp44	-0.263563	-0.371758	0.712601	0.324423
Fgd6	3.1715	5.51684	4.8713e-06	3.98396e-05
Ndufa12	1.11655	3.68892	0.00085965	0.00218038
Tmcc3	-0.830817	-1.0355	0.30844	0.185455
Cep83	-0.115779	-0.616074	0.542341	0.271076
Socs2	-1.27515	-1.48827	0.146778	0.109397
Nudt4	0.687296	3.63776	0.000987888	0.00240516
Nuak1	0.145244	0.162503	0.871964	0.368479
Tcp11l2	-1.99734	-3.63811	0.000986965	0.00240412
Cry1	-1.4542	-3.34077	0.002188	0.00453999
Btbd11	-1.18371	-1.95634	0.0594823	0.0563324
Timp3	-0.687347	-1.25125	0.220201	0.145793
Hsp90b1	0.265666	2.04896	0.0490074	0.0489752
Igf1	0.489068	0.546836	0.588404	0.286742
Ccdc53	-0.10853	-0.232186	0.817919	0.354178
Dram1	1.57945	2.33648	0.0261019	0.0303584
Sirt1	-0.088797	-0.409239	0.685177	0.316913
Herc4	0.320233	1.60426	0.118792	0.0943683
Hnrnph3	-1.25656	-3.86076	0.000536777	0.00152864
Rufy2	-0.351504	-0.916927	0.366256	0.208336
Pbld2	-1.78243	-1.61318	0.116835	0.0932105
Ccar1	0.324249	2.29337	0.0287635	0.032631
Ddx21	0.637375	5.09353	1.64056e-05	0.000101745
Ddx50	0.0297972	0.143764	0.886617	0.371805
Srgn	-0.0929238	-0.63177	0.532167	0.268146
Vps26a	0.387779	1.56671	0.127329	0.0988988
Supv3l1	1.13612	5.84502	1.90497e-06	1.92073e-05
Aifm2	-1.25688	-1.39803	0.172022	0.121817
H2afy2	-1.01847	-0.929046	0.36004	0.206154
Tysnd1	0.412684	1.38192	0.176869	0.124442
Sar1a	0.403676	2.36337	0.0245571	0.0290373
Ppa1	1.1637	5.29778	9.13046e-06	6.55045e-05
Npffr1	-0.355484	-1.15075	0.258632	0.163621
Eif4ebp2	0.411889	2.35262	0.0251647	0.0295865
Tbata	-0.429681	-0.941223	0.353864	0.204161
Sgpl1	-0.311176	-1.12211	0.27043	0.16899
Pcbd1	-1.73005	-1.61753	0.11589	0.0926243
Slc29a3	-0.694344	-3.81035	0.000616673	0.0016916
4632428N05Rik	-0.615123	-1.25863	0.217556	0.144515
Slc16a7	-2.30905	-3.50959	0.00139602	0.00317861
Anapc16	0.0921588	0.285596	0.777086	0.342767
Ddit4	-1.79285	-2.5701	0.0151919	0.0202134
Dnajb12	0.577216	2.52811	0.0167745	0.0217405
Micu1	0.0324788	0.119411	0.90572	0.376969
Cand1	-0.0642851	-0.409192	0.685211	0.316913
Tbk1	-0.265723	-1.03575	0.308328	0.185414
Pno1	1.00536	3.62525	0.00102197	0.00246832
Plek	-2.89643	-8.87616	5.07532e-10	2.67547e-08
Srgap1	-2.46601	-2.60716	0.0139109	0.0188827
Egfr	-1.12239	-1.55106	0.131032	0.101047
Usp15	0.551261	2.71741	0.0106678	0.015453
Elane	1.75299	4.63693	6.05804e-05	0.000271789
Vps54	-0.0715485	-0.283454	0.778712	0.343078
Tbc1d15	-0.218511	-1.11301	0.274255	0.170592
Pcsk4	0.351195	0.571666	0.571669	0.281257
Rab21	-0.198783	-0.68045	0.501268	0.257689
2310011J03Rik	0.451428	1.45192	0.156567	0.114097
Peli1	-0.717197	-2.51059	0.0174785	0.0224788
Apc2	-0.695016	-0.898949	0.375606	0.212038
Thap2	-0.948601	-1.90917	0.06553	0.0605234
Slc1a4	1.48405	1.4436	0.158877	0.115313
Dock2	-1.54676	-9.50195	1.06479e-10	7.70754e-09
Rab1	-0.112543	-0.66586	0.510423	0.260931
Actr2	-0.22998	-1.93342	0.0623565	0.058343
Ndufs7	0.874556	3.39457	0.00189761	0.00405421
Ptprb	-0.0344286	-0.0327676	0.97407	0.393077
Kcnmb1	-0.348833	-0.421896	0.676011	0.314186
Mum1	0.00483393	0.0213621	0.983094	0.395279
Meis1	-2.8906	-10.0676	2.71311e-11	2.43668e-09
Uqcr11	1.28749	3.72498	0.00077914	0.00201422
Cnot2	-0.290225	-1.41305	0.167598	0.120044
Tcf3	0.7847	4.25062	0.000181048	0.000642318
Frs2	-0.257982	-1.2447	0.222565	0.146997
Yeats4	-0.0989357	-0.469104	0.642276	0.304132
Rab36	-3.21908	-3.2832	0.00254592	0.00510485
Grb10	0.551594	1.46671	0.152521	0.112112
Adora2a	-3.59904	-4.04452	0.00032251	0.00100781
Snrpd3	0.791991	4.79121	3.89991e-05	0.000192605
Nav3	0.248864	0.329033	0.744342	0.333357
Ddc	-0.778747	-0.758429	0.453919	0.241014
Mdm2	-0.320213	-1.48878	0.146644	0.109347
E2f7	-0.379466	-1.3008	0.20291	0.137807
Csrp2	-0.708475	-0.993215	0.328291	0.193881
Osbpl8	-0.81071	-5.18403	1.26543e-05	8.3726e-05
Mknk2	0.239779	1.49437	0.145184	0.108626
Zpbp	-1.51374	-1.59608	0.120611	0.0953518
Cabin1	0.204776	1.34027	0.189893	0.131145
Ap3d1	0.0978092	0.562222	0.578006	0.283182
Phlda1	-2.21438	-2.12287	0.0418495	0.0434888
Sf3a2	0.645445	3.12252	0.00386604	0.00703285
Mdm1	-0.398357	-0.721636	0.475924	0.249017
Glipr1l2	-0.133656	-0.116415	0.908074	0.377477
Timm13	1.17362	3.05698	0.0045737	0.00803681
Vps13d	0.184928	1.36614	0.18172	0.126825
Llph	0.0196825	0.0809922	0.935969	0.384261
Tmbim4	0.381885	1.10606	0.277206	0.171874
Slc5a4b	-0.0834451	-0.092017	0.927276	0.382083
Irak3	-0.27691	-0.828302	0.413828	0.226344
Helb	0.00276129	0.0100772	0.992024	0.397375
Prmt2	-1.65548	-1.23564	0.225869	0.148689
Dip2a	-2.1913	-2.72093	0.0105768	0.0153579
Hmg20b	-0.493867	-1.08106	0.288006	0.176772
4930404N11Rik	-0.669502	-0.514402	0.610618	0.294196
Fzr1	0.0907242	0.361317	0.720312	0.326393
Ncln	1.00818	5.32934	8.33998e-06	6.09147e-05
Hcfc2	0.918971	2.68619	0.0115065	0.0163553
Nfyb	0.102692	0.360257	0.721096	0.326571
Txnrd1	-0.359036	-1.76456	0.0874844	0.0750678
Glt8d2	-0.576875	-0.678037	0.502776	0.258247
Ppm1m	-0.176902	-0.340382	0.735863	0.330985
D10Wsu102e	-0.617957	-2.70633	0.0109588	0.0157616
Aldh1l2	-0.416335	-0.505641	0.616684	0.296354
Wdr82	-0.0296435	-0.182239	0.856581	0.364738
Glyctk	0.179091	0.222504	0.82538	0.356133
Pofut2	-0.232772	-0.502914	0.618577	0.296897
Slc36a1	-0.703577	-2.65478	0.0124117	0.0173521
Adarb1	-3.16651	-3.54665	0.00126367	0.00292954
Appl2	-2.1838	-4.56704	7.39207e-05	0.000319805
Sumo3	0.191828	1.20617	0.236873	0.15387
Hint1	0.585915	2.95613	0.00590727	0.00977453
Lyrm7	1.25662	1.66704	0.105575	0.0865918
Fbxw11	-0.270727	-1.37954	0.177595	0.124754
Stk10	-2.07043	-6.50407	2.94211e-07	4.26476e-06
Papolg	-0.666956	-2.12832	0.0413607	0.0431844
Rel	-1.49555	-5.25821	1.02281e-05	7.13734e-05
Pfkl	-0.563955	-2.10381	0.0436008	0.0449524
Pus10	0.647398	3.17135	0.00340794	0.00636097
Rhbdf1	-2.0237	-1.88877	0.0683051	0.0623427
Pex13	0.0115135	0.0370892	0.970652	0.39233
1810043G02Rik	-0.949608	-1.78972	0.0832684	0.0724053
Mpg	-0.190206	-0.324701	0.747587	0.334232
Ahsa2	-0.729542	-1.93525	0.0621225	0.0581952
Nprl3	-0.0291571	-0.0887365	0.929862	0.382758
Xpo1	0.413429	2.30535	0.0280002	0.0320273
Cpeb4	0.688258	1.56598	0.1275	0.0989833
Asb3	-0.498117	-1.10698	0.276816	0.171742
Cdc34	1.23543	4.35579	0.000134576	0.000509897
Tpgs1	-0.077782	-0.115378	0.908889	0.377607
Chac2	0.91487	0.927373	0.360894	0.206473
Erlec1	-0.188779	-0.676837	0.503526	0.258468
Sptbn1	-1.8346	-9.15561	2.51103e-10	1.56128e-08
Wdpcp	-1.01698	-1.41351	0.167463	0.12
Mdh1	-0.202833	-1.15673	0.256214	0.162622
Prss57	0.584852	1.40244	0.170715	0.121292
Ccng1	0.434286	2.30486	0.0280314	0.0320479
Nudcd2	0.595647	2.86623	0.00739831	0.0116306
Polrmt	0.696258	2.58802	0.0145597	0.0195475
Hmmr	1.04902	5.8791	1.72847e-06	1.79119e-05
Acsl6	3.63562	5.66246	3.21009e-06	2.85811e-05
Slc22a4	-0.886834	-0.924142	0.362547	0.206979
Cyfip2	-0.650326	-5.25921	1.01991e-05	7.12734e-05
Mgat1	-0.971181	-5.39697	6.86936e-06	5.19737e-05
Ppp2ca	-0.102251	-0.722673	0.475295	0.248849
Hnrnpab	0.379643	3.45204	0.00162844	0.00359213
Phykpl	0.0314584	0.131715	0.89606	0.374438
Hspa4	0.255069	2.09979	0.043978	0.045245
Cnot6	-0.0106663	-0.0744062	0.941165	0.385285
Gfpt2	-2.75549	-2.63037	0.0131604	0.0181014
Mapk9	0.817625	4.2576	0.000177528	0.00063168
Canx	0.447455	4.27043	0.000171226	0.000613581
Gnb2l1	0.507575	4.0919	0.000282568	0.000901579
Rufy1	-1.72189	-3.60984	0.00106552	0.00255189
Rnf130	-0.723352	-3.47863	0.00151675	0.00339766
Rad50	0.0844654	0.500734	0.620094	0.297227
3010026O09Rik	-1.0467	-1.07658	0.289972	0.177632
Clk4	0.118193	0.431298	0.669235	0.312173
Sar1b	0.605419	1.63991	0.111128	0.0897924
Jade2	-0.306455	-1.2104	0.235268	0.153155
Cdkl3	-0.818725	-0.862645	0.394954	0.218934
Ube2b	-0.549205	-1.96059	0.0589619	0.0559269
Cdkn2aipnl	0.557287	2.17624	0.0372743	0.0398179
Kremen1	-2.55557	-3.1512	0.00359028	0.00661305
Itk	0.166898	0.169769	0.866295	0.367042
Nefh	-0.251959	-0.744431	0.462219	0.243736
Med7	0.687695	2.56382	0.0154196	0.0204212
Havcr2	-3.56935	-2.75151	0.00981713	0.0145689
Tnip1	-0.696617	-2.77614	0.00924264	0.013882
Vdac1	0.458559	2.78742	0.00899	0.0136037
Slu7	-0.380575	-1.96721	0.0581585	0.0553924
Nipal4	-2.02067	-1.93175	0.0625716	0.0584738
Ascc2	-0.347872	-1.6675	0.105482	0.086545
Hus1	0.215705	0.75379	0.45666	0.241755
Pttg1	1.24577	1.80963	0.0800539	0.0702617
Zfp607	-2.01649	-2.09665	0.0442756	0.0454355
Tns3	-1.13766	-4.78643	3.95362e-05	0.000194392
Btg2	-2.10259	-4.80935	3.70279e-05	0.000185132
Gatsl3	-0.690716	-0.675044	0.504649	0.258853
Pes1	0.149727	0.908182	0.370785	0.210074
Tcn2	-1.37358	-2.95854	0.00587142	0.00973514
4921536K21Rik	-1.06285	-1.22147	0.231113	0.15112
Osbp2	-0.433323	-0.391359	0.698208	0.320752
Myo1g	-1.32358	-5.19684	1.21977e-05	8.17078e-05
Smtn	-1.7194	-2.98605	0.00547732	0.00920443
Arf5	0.741854	2.60063	0.0141291	0.01913
2310033P09Rik	0.300124	0.810234	0.423979	0.229797
Guk1	1.10292	2.29912	0.0283949	0.0323718
Rnf185	-0.309223	-0.666796	0.509833	0.260712
Limk2	-0.0229627	-0.0697555	0.944836	0.386201
Patz1	-0.366767	-1.90279	0.0663871	0.0610708
Eif4enif1	0.428315	2.29887	0.0284113	0.032378
Trim11	-0.274287	-0.883449	0.383791	0.215156
Ogdh	0.284859	2.35528	0.0250132	0.0294469
Drg1	0.420077	2.51467	0.0173123	0.0223183
Rtn4	-0.391563	-2.48194	0.018689	0.0237148
Mtif2	0.367469	1.37163	0.180021	0.126019
Rps27a	0.470689	3.25498	0.00274125	0.00538023
Cfap36	-0.12573	-0.389251	0.699751	0.321214
Smek2	0.122243	0.663491	0.511918	0.26142
Pnpt1	0.875852	4.37053	0.000129084	0.000496977
Pold2	0.811497	3.40831	0.0018296	0.00392968
Zkscan17	-0.507231	-2.15696	0.0388724	0.0411714
Aebp1	0.0265057	0.0251167	0.980123	0.394496
Polm	3.22683	4.51263	8.62855e-05	0.000361372
Dbnl	0.186419	0.835551	0.409798	0.22485
Mrps24	1.38975	3.80315	0.000628976	0.00171758
Ccdc117	-0.292567	-0.941871	0.353538	0.20407
Dynll2	-0.493146	-2.23789	0.0325488	0.0358762
Xbp1	-0.125915	-0.501971	0.619233	0.297064
Supt4a	0.127813	0.294736	0.770159	0.34061
Sept4	0.507096	0.586676	0.561668	0.277855
Btnl10	2.63797	4.27941	0.00016695	0.000601989
2810021J22Rik	1.19833	1.18599	0.244632	0.157308
Ska2	0.751825	2.13572	0.0407046	0.0426463
Prr11	0.599682	2.16786	0.0379618	0.0403656
Smg8	0.339682	1.05435	0.299866	0.181946
Rnf187	0.530318	2.51929	0.0171256	0.0221129
Tubd1	-0.379642	-0.420047	0.677347	0.314604
Mrpl22	1.07013	3.13972	0.00369837	0.00678895
Cnot8	-0.512201	-1.86946	0.0710261	0.0642296
Rps6kb1	0.246813	1.19635	0.240626	0.155473
Sap30l	-0.018716	-0.0491321	0.961129	0.389904
Galnt10	-0.122985	-0.415463	0.680663	0.315652
Rnft1	0.254813	0.795904	0.432137	0.232994
Mfap3	-0.433864	-1.83324	0.0763812	0.0677831
Fam114a2	-0.508109	-1.75267	0.0895402	0.0763992
Ppm1d	-0.155652	-0.498743	0.621479	0.297508
Znhit3	0.983784	2.0864	0.0452563	0.0461376
Myo19	1.08869	3.03009	0.00489824	0.00845002
Prpsap2	-0.94095	-2.53681	0.0164346	0.0213972
Ggnbp2	0.359871	1.96257	0.05872	0.0557805
Acaca	0.00781607	0.0517048	0.959096	0.389384
Shmt1	-0.790787	-2.81166	0.00846911	0.0129325
Llgl1	-0.167545	-0.609819	0.546424	0.272583
Drg2	0.306314	0.931942	0.358565	0.205632
Srebf1	0.593131	2.61407	0.0136834	0.0186462
Tom1l1	0.986807	2.58342	0.0147194	0.0197254
Cox11	0.12368	0.154318	0.878359	0.369973
Stxbp4	-2.53954	-4.84929	3.3031e-05	0.000168625
Bzw2	0.311233	1.77129	0.0863403	0.0742964
Elac2	0.852167	3.75417	0.000719383	0.00190026
Pctp	-1.0812	-2.55197	0.0158576	0.0208442
Twistnb	0.177975	0.784807	0.438521	0.235442
Atxn7l1	-0.303497	-1.64574	0.109916	0.089247
Sypl	-0.595149	-2.42068	0.0215382	0.0263313
Pdia6	0.378347	1.88736	0.0685007	0.06247
Nampt	1.11183	7.30155	3.22404e-08	7.41043e-07
Pik3cg	-1.31196	-7.079	5.93695e-08	1.19449e-06
Nbas	0.51507	2.28433	0.0293523	0.0331208
Tspan13	-0.326579	-1.65734	0.107533	0.0877231
Rock2	-0.589653	-3.4612	0.0015891	0.0035245
Laptm4a	-0.339501	-1.24169	0.223661	0.14758
Fam49a	-1.83031	-3.78536	0.000660458	0.00177466
Snx13	-0.588322	-1.46138	0.153968	0.112811
Sdc1	-3.93046	-5.07504	1.7299e-05	0.000105134
Lpin1	0.683602	2.73726	0.0101646	0.0149429
Pum2	-0.212618	-1.54598	0.132254	0.101746
Nrcam	1.62091	1.53565	0.134763	0.103169
Rgs9	-2.84143	-3.00848	0.00517474	0.00880271
Trib2	2.69261	5.54061	4.55053e-06	3.77897e-05
Arsg	-0.682989	-0.680646	0.501146	0.257655
Hs1bp3	-1.56624	-1.98406	0.0561594	0.0540402
Smc6	0.0495069	0.279733	0.781539	0.343949
Apob	-3.90638	-3.55181	0.00124625	0.00289884
Amz2	0.76214	2.93066	0.00629802	0.0102729
Gna13	0.0872728	0.553764	0.583711	0.285142
Prkar1a	-0.507993	-3.0348	0.00483978	0.00839486
Abca8b	-0.253376	-0.382809	0.704473	0.32244
Rdh14	-0.219962	-0.39597	0.694838	0.319875
Map2k6	-2.22963	-3.33609	0.00221517	0.00458131
Trappc12	0.370233	1.65133	0.108762	0.0884729
Adi1	-0.0598193	-0.261637	0.795331	0.347935
Rnaseh1	-0.187515	-0.45569	0.651787	0.306868
Dcdc2c	0.203717	0.369079	0.714577	0.324795
Ubxn2a	1.07432	4.64063	5.99442e-05	0.000269683
Cmpk2	1.21697	4.01972	0.000345578	0.00106683
Itsn2	-0.502677	-2.83956	0.00790482	0.0122479
Rsad2	-1.93186	-3.68276	0.000874197	0.00220778
Rnf144a	-1.47053	-7.65808	1.22634e-08	3.49854e-07
Id2	-1.32035	-1.35624	0.184816	0.128431
Mboat2	2.54003	3.79381	0.000645312	0.0017484
Ncoa1	-0.678245	-2.18452	0.0366054	0.0392504
Dus4l	-0.413911	-0.632066	0.531975	0.268106
Rrm2	1.61268	9.11191	2.80125e-10	1.69591e-08
Bcap29	0.410307	1.63984	0.111143	0.0897924
Cenpo	0.20016	0.791109	0.434889	0.234203
Klf11	-0.152043	-0.44985	0.655947	0.308134
Adcy3	-1.14683	-1.83838	0.0756	0.0672745
Grhl1	0.300951	0.199934	0.842838	0.360739
Dnajc27	0.537175	1.38161	0.176964	0.124473
Efr3b	0.573248	0.814461	0.421591	0.228963
Cbll1	-0.748997	-2.38351	0.0234548	0.0280591
Dnmt3a	-1.23616	-7.14696	4.92427e-08	1.03384e-06
Dld	0.433718	2.60774	0.0138918	0.0188666
Kif3c	-2.40412	-3.64011	0.00098163	0.00239593
Rab10	-0.30462	-1.54315	0.132938	0.102116
Ddx52	0.429602	1.84031	0.075309	0.0670894
Taf15	-0.300104	-1.77517	0.0856848	0.0739554
Cdc27	0.0925437	0.547116	0.588214	0.286678
Itgb3	-1.3712	-2.16548	0.0381587	0.0405394
Mettl2	0.134392	0.415011	0.680991	0.315741
Nle1	0.624205	1.8568	0.07286	0.0654608
Tlk2	0.0406167	0.241318	0.810897	0.352329
Mrc2	-1.73007	-1.86035	0.0723423	0.0651647
Rffl	0.708471	2.46202	0.019575	0.0245755
Lig3	0.0895839	0.438653	0.663954	0.310696
Map3k3	-1.17613	-4.36187	0.000132283	0.000504361
Ddx42	-0.231877	-1.5014	0.143365	0.107581
Ftsj3	0.723415	4.18213	0.000219478	0.000743315
Rnf135	-0.834924	-1.46368	0.153344	0.11251
Psmc5	0.94608	3.88106	0.00050755	0.00145566
Tcam1	1.42169	3.13335	0.00375956	0.00688565
Ern1	-1.10674	-5.62364	3.5873e-06	3.11229e-05
Nf1	-0.0188697	-0.0897375	0.929073	0.382554
Pecam1	-0.556547	-2.13132	0.041093	0.0429769
Polg2	-0.723227	-1.26295	0.216019	0.143928
Ddx5	-0.550886	-6.3738	4.2457e-07	5.80025e-06
Psmd12	0.743001	4.1611	0.000232818	0.000778339
Helz	-0.326449	-1.71615	0.0961094	0.0805726
Cacng4	-1.21439	-1.65916	0.107163	0.0875099
Cep112	-2.85866	-2.53788	0.0163934	0.0213723
Rab37	-1.77481	-4.01098	0.000354081	0.00108685
Slc9a3r1	-1.10331	-4.30045	0.000157335	0.000572857
Nt5c	0.385241	1.29258	0.205704	0.139275
Hn1	0.532563	3.21866	0.0030138	0.0057794
Sumo2	0.111451	0.756834	0.454861	0.241235
Nup85	1.1885	6.87764	1.03618e-07	1.88921e-06
Gga3	0.48526	2.46948	0.0192386	0.0242096
Cluh	0.835954	5.48883	5.2785e-06	4.25245e-05
Mif4gd	1.15093	2.55181	0.0158637	0.0208442
Slc25a19	-0.0997414	-0.249624	0.804524	0.350534
Pafah1b1	-0.409261	-2.6933	0.0113103	0.0161332
2310067B10Rik	0.280164	1.47453	0.150419	0.111103
Recql5	-0.0976692	-0.30306	0.763868	0.338933
Sap30bp	-0.316943	-1.08976	0.284212	0.174965
Itgb4	-1.05334	-1.22178	0.230996	0.151084
Galk1	-0.222828	-0.737493	0.466366	0.245473
Unk	-0.546133	-2.25608	0.031261	0.0346695
Trim47	-1.37869	-1.94643	0.0607104	0.0571961
Aspa	0.636191	1.02487	0.313353	0.187635
Mrpl38	0.847073	2.17351	0.0374965	0.0399849
Fbf1	-0.410175	-1.50518	0.142394	0.107034
Acox1	-1.01172	-2.88742	0.00701798	0.0111665
Ten1	-0.856445	-1.79555	0.0823151	0.0718138
Srp68	0.228939	1.27982	0.210099	0.141225
Tsen54	-1.26453	-2.25297	0.0314778	0.0348701
Llgl2	0.59816	0.804931	0.426987	0.230962
1200014J11Rik	-0.212681	-1.08781	0.285059	0.175353
Camkk1	-1.90764	-2.42123	0.0215108	0.0263111
P2rx1	-1.35209	-2.56849	0.01525	0.0202518
Atp2a3	-1.67492	-5.02811	1.97909e-05	0.000116624
Ankfy1	0.400323	2.30525	0.0280069	0.0320274
Exoc7	0.603349	2.52545	0.0168798	0.0218537
Ube2g1	-0.0338962	-0.152313	0.879926	0.370297
Spns3	-1.00704	-2.4394	0.0206279	0.0254688
Med31	-0.288028	-0.357545	0.723105	0.327118
Ube2o	-0.444355	-1.47663	0.149857	0.110857
Txndc17	0.307985	0.768489	0.448009	0.238781
Rhbdf2	0.169143	0.377911	0.708071	0.32326
4933427D14Rik	-0.310785	-0.852007	0.400741	0.221181
Fam64a	-1.82117	-2.84548	0.00778957	0.0120928
Cygb	-0.790631	-0.660293	0.51394	0.262122
1810032O08Rik	0.842411	2.38283	0.0234911	0.0280887
Rabep1	-0.037393	-0.170326	0.86586	0.366924
Mfsd11	0.344009	0.788383	0.436457	0.234776
Kif1c	-0.180302	-0.571115	0.572037	0.281367
Sec14l1	-0.198991	-0.719514	0.477211	0.249469
Mink1	-0.683006	-3.10849	0.00400805	0.00723151
Pld2	-1.14511	-1.49037	0.146228	0.109138
[truncated: 10,133 more rows]

## Sheet: IV. MTB effects @ MPP
Gene	logFC_mpp_mtb	t_mpp_mtb	p_mpp_mtb	Fdr_mpp_mtb
Gnai3	0.267607	1.77685	0.0854023	0.0766562
Cdc45	0.990612	4.90519	2.81462e-05	0.000171555
Scml2	-0.0153889	-0.0299861	0.97627	0.405084
Narf	0.448304	2.04146	0.049791	0.0518695
Cav2	-1.61878	-2.07392	0.0464779	0.0492942
Klf6	-1.51768	-4.42975	0.000109161	0.000482515
Scmh1	-0.374531	-1.58359	0.123432	0.0997549
Cox5a	0.892885	3.76244	0.000703278	0.00206086
Fer	0.908166	1.87665	0.070002	0.066532
Xpo6	0.384041	2.68083	0.0116565	0.0180617
Tfe3	0.626642	2.11603	0.0424703	0.046124
Axin2	0.451625	0.421676	0.67617	0.322254
Brat1	0.217906	0.772836	0.44547	0.243998
Gna12	1.00218	4.57982	7.12806e-05	0.000349845
Pih1d2	0.457126	0.441892	0.661633	0.318136
Dlat	0.966933	5.22689	1.11899e-05	8.37601e-05
Sdhd	0.835057	4.28807	0.000162925	0.000654011
Ccnd2	-0.357565	-2.28828	0.0290933	0.0351435
Gpr107	0.39038	1.49163	0.145898	0.111989
Drp2	-1.64401	-2.02687	0.0513462	0.0529952
Tspan32	-0.256031	-1.20154	0.238638	0.158655
Gmpr	-0.173826	-0.312693	0.756607	0.346609
Mid2	-1.35133	-1.48375	0.147967	0.113107
Trim25	-0.234746	-1.73058	0.0934667	0.0817635
Dgke	-0.420512	-1.47847	0.149366	0.113852
Scpep1	0.998589	3.2696	0.00263833	0.00577975
Mnt	-0.59001	-2.48991	0.0183446	0.0250509
Itgb2	-0.0134043	-0.0369642	0.97075	0.403567
Hddc2	0.504554	1.38862	0.174842	0.12719
Pemt	-0.191209	-0.23406	0.816477	0.36322
Clec10a	-0.960049	-1.56398	0.127968	0.102162
Alox12	-1.77335	-1.96288	0.0586824	0.0584199
Arvcf	-0.904874	-1.661	0.106791	0.0901115
Comt	0.381095	1.79597	0.0822467	0.0746005
Rtca	0.580577	1.94803	0.0605106	0.0598203
Dbt	-0.224462	-0.699246	0.489609	0.259504
Dazap2	0.18376	1.36965	0.180631	0.130335
Mcts1	0.119584	0.337656	0.737897	0.341153
Rnf17	0.937763	0.868434	0.391827	0.223257
Trappc10	0.974	5.32982	8.32855e-06	6.67036e-05
Ccm2	-0.288352	-1.02818	0.31182	0.191066
Tbrg4	0.985529	5.39469	6.91446e-06	5.85803e-05
Mx1	-2.32456	-2.97989	0.00556341	0.0103762
Ndufa9	0.905922	4.60781	6.58204e-05	0.00032954
Egfl6	-0.892751	-0.989164	0.330238	0.198782
Lck	-3.51643	-4.07403	0.000297024	0.00104647
Galnt1	0.114177	0.8905	0.380054	0.218573
Mkrn2	-0.303998	-0.961335	0.343819	0.204376
Raf1	0.164028	0.882555	0.384266	0.220233
Sept1	-1.10639	-4.45052	0.000102921	0.000460246
Pdgfb	-0.678282	-0.557046	0.581494	0.292218
Grasp	-2.07163	-2.91273	0.00658758	0.0118216
Acvr1b	-1.07748	-3.4931	0.00145913	0.00363079
Tom1l2	-0.713056	-2.22103	0.0337844	0.0391999
Zfp385a	0.0713908	0.191044	0.849737	0.372596
Itga5	1.12387	5.58322	4.02757e-06	3.80717e-05
Gabra2	-1.79032	-2.57718	0.0149393	0.0218439
Wdr77	0.161811	0.936372	0.356316	0.209526
Adora3	-1.40345	-1.873	0.0705201	0.0668725
Atp5f1	0.489991	3.1123	0.00396903	0.00793108
Sox9	-2.80168	-3.82005	0.00060045	0.00182169
Hnrnpd	0.0860306	0.740288	0.464692	0.251111
Dynlt1c	-0.79659	-1.18487	0.245069	0.161679
C1d	0.225229	0.737462	0.466384	0.25169
Gm2a	-0.588404	-2.49297	0.0182141	0.0249342
Krit1	-0.581065	-2.7188	0.0106317	0.0168726
Clcn4-2	0.148722	0.61386	0.543784	0.279169
Hk2	-0.228634	-0.980832	0.334265	0.200503
Myo18a	-0.139297	-0.808336	0.425054	0.236754
Haao	-1.10728	-1.59388	0.121105	0.0984611
Cd52	0.00296248	0.00868177	0.993129	0.40897
Abhd15	-1.53905	-2.22603	0.0334135	0.0388819
Loxl3	0.78691	0.817568	0.41984	0.234603
Kat2b	-0.139344	-0.627925	0.534649	0.276317
Rab5b	0.00184441	0.00768332	0.993919	0.40912
Aire	-2.04225	-2.34291	0.0257251	0.0320141
Icosl	0.513882	0.760618	0.452629	0.24671
Spg7	0.396422	1.77528	0.085666	0.0768651
Rpl13	0.153036	1.08379	0.286811	0.180084
Chmp1a	0.570935	1.78684	0.0837416	0.0756151
Rpa1	0.317239	2.08959	0.0449493	0.048
Serpinf1	-1.30245	-3.49203	0.00146331	0.0036378
Tubgcp3	0.458571	2.37801	0.0237513	0.0302222
Polr3d	-0.099567	-0.338817	0.737031	0.340816
Tcf7	-1.99066	-2.25458	0.0313654	0.0371405
Ddx3x	0.474015	3.85364	0.000547418	0.00169919
Il12rb1	1.38355	2.82349	0.00822539	0.0139411
Usp32	0.527839	2.02882	0.0511357	0.0528284
Txnrd3	-0.354074	-0.768292	0.448125	0.245075
Znf512b	-0.494754	-2.53049	0.016681	0.0234212
Dnajc5	-0.0636575	-0.35254	0.726818	0.337679
Tpd52l2	0.070462	0.304803	0.762552	0.348125
Fmr1	0.252547	1.49423	0.14522	0.111705
Bcl11a	-0.284416	-1.90421	0.066195	0.0638151
Pxmp4	0.289146	0.661124	0.513415	0.268265
Dlg3	-1.93931	-3.84846	0.000555293	0.00171604
Gnb1l	-0.398688	-0.497361	0.622442	0.305615
Smarcb1	-0.249887	-1.32297	0.195516	0.137998
Hip1r	-0.83782	-3.32785	0.00226385	0.00514166
Nsun5	0.444344	1.30709	0.20079	0.140564
Top1mt	0.0675579	0.173918	0.86306	0.37589
Hoxa10	-3.48999	-3.82877	0.000586222	0.00179161
Mmp14	3.67187	4.74381	4.46572e-05	0.000245005
Slc7a7	0.397087	0.62173	0.538663	0.277556
Oxa1l	0.151887	0.740116	0.464796	0.251111
Heatr6	-0.217471	-0.902656	0.373666	0.216298
Ccl3	-3.84152	-6.01192	1.18388e-06	1.44196e-05
Icam4	3.07915	2.70619	0.0109625	0.0172383
Ilf2	0.14795	0.845868	0.404105	0.228087
Chtop	-0.0464561	-0.27252	0.787028	0.355556
Snapin	-0.487967	-1.49209	0.145777	0.111914
S100a6	-2.79041	-2.6676	0.0120345	0.0185149
Icam2	-0.0256295	-0.0850622	0.932759	0.39416
Mapk7	-0.0565946	-0.157704	0.875712	0.379001
Sec24b	-0.46199	-2.93924	0.00616374	0.0112348
N4bp3	-3.8614	-5.11661	1.53546e-05	0.00010698
Rmnd5b	-0.137658	-0.52609	0.602568	0.299159
Nhp2	1.05115	4.54351	7.90375e-05	0.000377621
Vps9d1	-0.550716	-1.21539	0.233388	0.15615
Zfp276	0.126593	0.343284	0.733701	0.339843
Mfsd10	0.449426	1.52491	0.137414	0.107278
Luzp1	0.402183	1.30364	0.201949	0.141138
Kctd10	-0.422089	-1.63562	0.112028	0.0932313
Poldip2	1.04821	4.12499	0.000257593	0.000941476
Ift20	0.428992	1.45601	0.15544	0.117225
Pcbp3	-1.20081	-1.97364	0.0573882	0.057494
Lgals9	2.39375	18.2886	3.60838e-18	9.63521e-15
Araf	0.0624428	0.335958	0.739164	0.341504
Cfp	-0.123033	-0.177681	0.860129	0.375336
Uxt	1.37327	2.82703	0.00815377	0.0138442
Cnnm3	-0.486835	-1.49844	0.14413	0.111094
Lman2l	-0.859382	-2.90066	0.0067897	0.0120928
Mcm3ap	0.100887	0.57395	0.570141	0.288479
Pcnt	-0.252066	-1.89519	0.0674215	0.0646646
Mxd1	0.621775	1.83315	0.0763949	0.0707116
Gmcl1	-0.656657	-2.3887	0.023178	0.0296899
Snrnp27	0.340193	1.03614	0.308148	0.189445
Ocrl	-0.547016	-2.7102	0.0108563	0.0171239
Calm1	0.300761	2.05704	0.0481753	0.0505244
Agpat3	0.790115	2.26403	0.0307128	0.0365852
Slc26a3	-0.313273	-0.445847	0.658805	0.317308
Sema6b	0.744969	1.61269	0.116942	0.0959738
Uhrf1	0.501284	3.80446	0.000626722	0.00188646
Dpp9	0.415732	2.19315	0.03592	0.040954
Ramp2	-0.269699	-0.242517	0.809976	0.361655
Lsr	-1.77068	-1.16137	0.254352	0.166088
Gramd1a	-1.47637	-7.7131	1.05782e-08	3.68507e-07
Hpn	3.8343	5.16938	1.31975e-05	9.50073e-05
Sp1	-0.334985	-2.72621	0.010442	0.016651
Itgb7	0.951111	2.2269	0.0333492	0.0388433
Myg1	0.526307	1.24787	0.221418	0.150809
Rarg	-1.6025	-1.8426	0.0749642	0.0698939
Pfdn5	0.13904	0.538756	0.593901	0.296155
Rrp15	0.225477	0.905823	0.372013	0.215642
Rnd2	-1.16562	-1.21749	0.232598	0.1557
Srr	-0.446971	-1.10908	0.275923	0.175334
Fbxo9	0.330247	1.3505	0.186628	0.133541
Ccdc132	-0.405685	-1.88546	0.0687661	0.0655754
Hars	1.2841	6.00923	1.19298e-06	1.44504e-05
Zmat2	0.0237834	0.124878	0.901426	0.385637
Ube2c	1.2702	5.41997	6.43083e-06	5.51658e-05
Smg5	0.388761	2.41684	0.0217294	0.0283445
Cct3	0.590821	4.86535	3.15465e-05	0.000187309
Glmp	0.150743	0.532395	0.598247	0.297573
Mef2d	0.00864492	0.0592043	0.953169	0.399388
Snd1	0.134466	0.947206	0.350856	0.207261
Col18a1	-1.38114	-1.60974	0.117588	0.0963765
Slc19a1	1.29603	4.93888	2.55573e-05	0.000159945
Kpnb1	0.297869	3.24217	0.00283453	0.00611014
Npepps	0.1921	0.885896	0.382491	0.219595
Mrpl10	0.513695	1.76995	0.0865661	0.0774496
Cyp51	0.0521107	0.15983	0.874051	0.378642
Tcf25	0.158062	1.13375	0.265589	0.170916
Tubb6	-0.325759	-0.517167	0.608709	0.301008
Def8	0.0238278	0.132004	0.895833	0.384011
Nkx2-1	-1.104	-1.25795	0.217798	0.148984
Pax9	2.59996	2.49555	0.0181046	0.0248321
Foxm1	0.335707	1.57399	0.125636	0.100915
Itfg2	-0.0472881	-0.135564	0.893042	0.383495
Nrip2	-0.724773	-0.962938	0.343027	0.204228
Tulp3	-0.329973	-0.632241	0.531863	0.275277
Gtf2h4	1.20198	3.50476	0.00141424	0.00354207
Tubb5	0.201572	1.89804	0.0670321	0.0644276
Ell2	0.986626	3.38674	0.00193742	0.00456767
Jup	-1.90375	-3.04212	0.00475033	0.00918289
Fkbp10	-1.65903	-1.39	0.174424	0.126997
Nom1	-0.143931	-0.830715	0.412484	0.231244
Ergic1	-0.260139	-1.42618	0.163805	0.121353
Acap1	-0.958017	-5.94955	1.41395e-06	1.65736e-05
Ifrd1	-0.0420434	-0.134583	0.893812	0.383655
Stk38l	-0.753247	-1.02451	0.313519	0.191706
Brpf1	0.108968	0.658415	0.51513	0.268935
Akr1b3	-0.3338	-1.52754	0.136763	0.106921
Gstt3	-1.42484	-1.94971	0.0603012	0.0596382
Ddt	0.614915	1.22287	0.23059	0.154933
Ddx18	0.681485	3.32049	0.00230821	0.00521716
Ubl3	-0.72004	-2.72315	0.0105201	0.0167488
Gramd3	-0.667438	-0.778484	0.442183	0.242698
Eef1e1	0.870105	2.43628	0.0207772	0.0274513
Akt1	0.208049	1.09652	0.281292	0.177558
Cldn15	2.15105	2.69981	0.0111333	0.0174243
Il16	-1.42284	-6.35178	4.51791e-07	6.61956e-06
Tcirg1	0.54743	2.75218	0.00980105	0.0159247
Naglu	-0.380116	-0.705789	0.485587	0.258138
Coasy	0.465368	1.53198	0.135664	0.106296
Smo	-0.957116	-4.57298	7.26821e-05	0.000355672
Tspan33	2.48655	5.20098	1.20535e-05	8.88255e-05
Crnkl1	0.120289	0.672186	0.506442	0.265373
Rin2	-3.12153	-3.51519	0.0013752	0.00346521
Chordc1	-0.150388	-0.802317	0.428474	0.238012
Rtcb	0.20495	1.06291	0.29603	0.184085
Pwp1	0.62188	2.686	0.0115117	0.0178817
Fbxo7	-0.221099	-0.949334	0.34979	0.206827
Capns1	-0.048547	-0.288737	0.774704	0.351803
Evx2	-1.56586	-1.04551	0.303866	0.18753
Clpb	0.253712	0.949819	0.349547	0.206739
Sept7	-0.0752834	-0.471095	0.64087	0.311652
Zdhhc4	0.426879	1.12387	0.269694	0.17291
Rac1	0.322294	2.17839	0.0370992	0.041889
Nup214	0.589367	3.43944	0.00168413	0.00408456
Cpa3	1.49227	3.41775	0.00178424	0.00426711
Ltbp1	-0.454251	-0.954	0.34746	0.205865
Ugp2	-0.443703	-1.28503	0.208297	0.144216
Trmt1	0.416927	1.87217	0.0706386	0.0669382
Nacc1	0.163765	0.997782	0.326106	0.197177
Nfix	0.254908	1.42757	0.163407	0.121196
Slc1a5	0.435113	2.02622	0.0514168	0.0530189
Uba1	0.487451	4.13801	0.000248378	0.000917216
Vwf	-1.04829	-1.32281	0.195569	0.138015
Siae	-0.728725	-2.14221	0.0401371	0.0442362
Vsig2	-2.91624	-2.95257	0.00596044	0.0109973
Esam	-4.10642	-4.91718	2.71965e-05	0.000166645
Fam50a	-0.249597	-0.858726	0.39708	0.225245
Emd	0.467443	1.6697	0.105042	0.0890386
Taco1	0.950405	1.83844	0.075592	0.0702557
Grik3	-1.53969	-2.11369	0.0426852	0.0462473
Gria3	-0.430196	-1.64382	0.110314	0.092167
Sipa1l2	0.0409886	0.0449726	0.964417	0.402005
Ap4e1	-0.0914485	-0.27798	0.782872	0.354253
Blvra	1.04012	2.59686	0.0142565	0.021112
Pdzd4	-2.50716	-3.05975	0.00454139	0.00883383
Srpk3	-1.00683	-1.19937	0.239468	0.15907
Idh3g	0.128899	0.822229	0.417223	0.233402
Ssr4	0.90157	3.94254	0.00042818	0.00140054
Bcap31	0.154896	0.944061	0.352435	0.207873
Fam98a	0.795193	3.36312	0.00206248	0.00479124
Kmt2a	-0.735133	-5.62314	3.59246e-06	3.48855e-05
Ift46	-0.841357	-2.30731	0.0278772	0.0340376
Trappc6a	0.0650055	0.121594	0.904005	0.386232
Supt6	0.0621699	0.466519	0.644105	0.31276
Spag5	0.589302	3.00051	0.00528037	0.00994135
Unc119	0.833448	1.54143	0.133355	0.105014
Rab34	0.367931	0.337312	0.738154	0.34124
Sdf2	-0.0396505	-0.101957	0.919447	0.390401
Ccne1	2.58921	7.95196	5.59116e-09	2.28303e-07
Bbc3	-1.30708	-1.873	0.0705205	0.0668725
Mybpc3	-2.68789	-2.66654	0.0120652	0.0185392
Psmc3	0.535648	3.00273	0.0052508	0.00991564
Acp2	-0.0578086	-0.192489	0.848614	0.372278
Slc39a13	0.334341	0.517644	0.608379	0.300905
Celf2	-0.871244	-6.10934	8.97503e-07	1.15232e-05
Ddb2	-0.145124	-0.262383	0.794761	0.357571
Spi1	-0.304173	-1.31922	0.196751	0.138594
Sf3a1	0.249671	1.92705	0.0631778	0.0616992
Stat6	-0.0291898	-0.169991	0.866121	0.376788
Napsa	0.417348	1.51536	0.139807	0.108772
Vrk3	-0.0862926	-0.276768	0.783795	0.354577
Smg9	0.205508	0.713175	0.48107	0.256695
Paxip1	0.482576	2.62682	0.0132729	0.0199218
Rmnd5a	-1.047	-6.17393	7.47214e-07	9.95277e-06
Mov10	0.144125	0.750233	0.458768	0.248792
Tead3	-2.7917	-2.64856	0.0125987	0.0191405
Ppard	-0.303738	-0.78958	0.435768	0.240535
Def6	-1.02826	-5.27948	9.62277e-06	7.4552e-05
Peg3	-1.04699	-0.784111	0.438923	0.241367
Metrn	0.375195	0.753918	0.456585	0.248114
Lmf1	0.249652	0.843369	0.40548	0.228604
Narfl	0.276652	0.710743	0.482554	0.257219
Angptl4	0.396018	0.866421	0.392913	0.223517
Dbf4	0.721682	3.25574	0.00273576	0.00593834
Daxx	0.153056	0.810104	0.424053	0.2364
Cd320	0.0951789	0.157991	0.875488	0.378984
Ipo4	-0.173483	-0.692322	0.493886	0.26099
Tm9sf1	0.636221	2.92364	0.00640991	0.0115739
Rec8	0.411474	0.795822	0.432185	0.239406
Irf9	-0.359113	-1.91435	0.0648406	0.062791
Gmpr2	-0.0100595	-0.035524	0.97189	0.403802
Mdp1	0.16452	0.544807	0.589783	0.29478
Dhrs1	-0.23161	-0.571069	0.572068	0.289234
Ncan	-0.129815	-0.131477	0.896247	0.384011
Tmem161a	0.589513	1.55572	0.12992	0.103125
Armc6	0.445843	0.826124	0.415044	0.232366
2310045N01Rik	0.206008	0.519136	0.607351	0.300545
Slc25a42	0.108104	0.236461	0.814629	0.36288
Snx9	-0.403732	-1.95462	0.0596933	0.0591897
Ranbp3	0.239086	1.02539	0.313112	0.191575
Ndufa11	1.24364	3.68287	0.000873936	0.00243764
Nr2f6	0.264752	0.312359	0.756858	0.346609
Use1	-0.0541994	-0.262941	0.794335	0.3575
Ocel1	-0.457489	-1.01066	0.320001	0.194595
Dyrk1b	-1.33321	-2.75746	0.00967534	0.0157616
Braf	0.025522	0.135544	0.893058	0.383495
Ndufb2	-0.675464	-1.95	0.0602655	0.0596147
Hltf	-0.406401	-1.77387	0.0859044	0.0770097
Prpf6	0.0111338	0.0560422	0.955668	0.399884
Rgs19	-0.613945	-2.60479	0.0139898	0.0208035
Rgs20	-1.6825	-1.94882	0.0604123	0.0597362
Snrpd1	0.622637	3.33688	0.00221057	0.00504917
Tchp	-0.410361	-1.55805	0.129368	0.102801
Tiam1	-0.202254	-1.01285	0.318967	0.194061
Tsc2	0.160015	0.797396	0.431284	0.239131
Slc9a3r2	-1.95418	-2.41619	0.0217617	0.0283717
Puf60	0.0945032	0.546802	0.588428	0.294398
Golga2	-0.0986397	-0.398868	0.692723	0.327156
Uck1	0.318946	0.945865	0.351528	0.207485
Scin	-1.39493	-2.30206	0.0282084	0.0343327
Ikzf4	-1.11523	-1.21537	0.233397	0.15615
Mien1	0.517295	0.984668	0.332407	0.199677
Axl	-0.608943	-0.808713	0.424841	0.236726
Tgfb1	0.386375	2.1676	0.0379828	0.0426162
Ccdc97	-0.367436	-1.57894	0.124496	0.10035
Zfp40	-1.21049	-2.59006	0.0144891	0.0213853
Akap8l	-0.390961	-1.40857	0.168908	0.12405
Shh	-2.74968	-2.77063	0.00936828	0.0153871
Pdcd2l	0.518707	1.09779	0.280746	0.177303
Gtf2f1	0.460749	2.45321	0.0199789	0.0266725
Clpp	0.698975	1.94556	0.060819	0.0600549
Alkbh7	-0.1493	-0.175921	0.861499	0.375473
Dennd1c	-1.72323	-2.91839	0.00649483	0.0116889
Med6	0.39403	0.867012	0.392594	0.22349
Lcp2	-0.782342	-3.16787	0.00343879	0.00709097
Cse1l	0.619357	3.68774	0.000862428	0.00241364
Naa20	0.784578	2.49245	0.0182361	0.0249575
Prkra	-0.34558	-0.925514	0.361844	0.211843
Fkbp7	0.337252	0.38285	0.704442	0.330605
Plekha3	-0.119648	-0.396443	0.694493	0.327592
Ykt6	0.0964003	0.316934	0.753417	0.345857
Baz1b	0.0542166	0.493349	0.625241	0.306562
Pex6	-0.252127	-0.95023	0.349342	0.206685
Mrpl2	0.765723	2.63414	0.013042	0.0196494
Mea1	0.210769	0.505274	0.616939	0.303939
Grin2d	-4.02767	-2.86233	0.00747047	0.0129759
Kdelr1	0.430365	1.86304	0.0719513	0.0677953
Tmem143	0.343779	0.806083	0.426333	0.237228
Ggct	1.04502	2.24968	0.0317089	0.0374227
Jag2	-4.2355	-3.86856	0.000525361	0.00164808
Btbd6	-0.144841	-0.344405	0.732866	0.339709
Nudt14	0.403397	0.67404	0.505279	0.265023
Epdr1	3.40299	6.09073	9.4622e-07	1.19033e-05
Flii	-0.118136	-0.622236	0.538335	0.277473
Top3a	0.300169	1.27458	0.211925	0.146127
Atg4d	0.618844	1.32155	0.195985	0.138176
Qtrt1	0.593848	1.14001	0.263009	0.169848
Hdgfrp2	0.0968953	0.504565	0.61743	0.304083
Chaf1a	0.156469	0.86174	0.395444	0.224547
Adprh	0.273949	0.960616	0.344175	0.204551
Tmem39a	0.925606	2.45504	0.0198946	0.0265988
Timmdc1	0.537918	1.48693	0.147131	0.112623
Mcm2	0.348005	2.46858	0.019279	0.0260035
Tpra1	0.52487	1.40163	0.170955	0.125093
Nab1	-0.37849	-2.31151	0.0276155	0.0337694
Adgre5	1.12504	3.40676	0.00183713	0.0043726
Il17ra	-1.20473	-8.10215	3.75801e-09	1.62791e-07
Arrdc2	0.160727	0.286108	0.776698	0.352419
Cd36	3.10448	2.28564	0.0292664	0.035267
Map2k7	-0.137749	-0.858085	0.397428	0.225391
Timm44	0.255667	1.24415	0.222765	0.151406
Ap2a2	0.207597	1.04863	0.302451	0.186865
Pnkp	0.908653	2.62343	0.0133809	0.0200537
Med25	1.00615	3.55548	0.001234	0.00318844
Bcam	-2.55074	-1.79406	0.0825587	0.0748046
Clptm1	0.733964	3.28487	0.00253477	0.00560962
Relb	0.468256	0.55389	0.583626	0.292937
Tomm40	1.19738	4.84583	3.33596e-05	0.000195025
Apoe	-1.09759	-2.92627	0.00636779	0.0115143
Hbp1	-0.763776	-3.42132	0.00176736	0.004233
Prkar2b	0.895123	5.58227	4.03852e-06	3.81029e-05
Cdkn1b	-1.16742	-4.09233	0.000282233	0.00100645
Klf4	-2.09084	-2.63056	0.0131545	0.0197679
Ap1m1	0.241763	1.4906	0.146167	0.112057
Rab8a	0.17607	1.02112	0.315097	0.192341
Hmgn2	0.0209851	0.153405	0.879072	0.379875
Fam32a	-0.359209	-1.0882	0.284891	0.179127
Stard3nl	-0.136528	-0.224748	0.82365	0.365305
Stk11	0.203049	1.10882	0.276034	0.175372
Atp5d	1.0127	4.53077	8.19508e-05	0.000386598
Ppp5c	0.119821	0.759349	0.453377	0.246917
Cdk12	0.245415	1.29534	0.204762	0.142524
Lipe	0.394229	1.28496	0.208321	0.144216
Pafah1b2	0.198588	1.1651	0.252863	0.165506
Tbc1d8	0.407907	1.01533	0.317805	0.193592
Cnot11	0.0923775	0.460172	0.648603	0.314003
Slc2a3	-0.938028	-3.27532	0.00259909	0.00571642
Foxj2	-1.15637	-2.95025	0.00599531	0.0110371
Sri	-0.118238	-0.544097	0.590265	0.2949
Dgcr2	0.0684212	0.343167	0.733788	0.339843
Mical3	1.42879	3.76365	0.000700953	0.00205647
Irf3	-0.285316	-1.23905	0.224623	0.152184
Bcl2l12	0.509545	1.21882	0.232103	0.15555
Zfp959	-0.710634	-1.34057	0.189799	0.135188
Mpnd	-1.1562	-3.42894	0.00173191	0.00417402
Sh3gl1	-0.294142	-1.13184	0.266377	0.171367
Ebi3	-1.34438	-2.32603	0.0267261	0.0329716
Ccdc94	-0.548722	-0.87776	0.386823	0.221342
Ranbp2	0.667169	3.93587	0.000436169	0.00142108
Grk5	0.00294283	0.00434723	0.996559	0.409648
Dvl3	-0.162944	-0.612727	0.544523	0.279333
Abcf3	-0.0142325	-0.051138	0.959543	0.400606
Eif2b5	0.717932	4.18196	0.000219587	0.000831229
Cyth2	-0.657135	-2.25054	0.0316484	0.0373691
Dlgap1	-0.726187	-0.837441	0.408752	0.229773
Plag1	-2.0392	-3.15866	0.0035217	0.00721872
Hck	0.222616	0.253084	0.801873	0.359455
Mrpl4	1.06172	4.07651	0.000294983	0.00104072
Keap1	0.2364	1.15748	0.255913	0.166714
Glg1	0.0473824	0.332297	0.7419	0.342205
Btbd2	0.096841	0.353436	0.726153	0.33754
Csnk1g2	-0.458816	-2.87658	0.00721016	0.012625
Abhd17a	0.822565	3.11356	0.00395623	0.00790867
Mob3a	-0.963051	-3.88613	0.00050049	0.00158302
Fkbp11	1.39554	2.17027	0.0377623	0.0424452
Ddx23	0.0873678	0.603013	0.550884	0.281495
Pld3	-0.479695	-0.975892	0.336669	0.201436
Grik5	-1.14242	-2.8785	0.00717582	0.0125826
Cd79a	-2.37633	-1.55584	0.129893	0.10312
Rabac1	0.764731	1.79562	0.0823049	0.0746289
Etv3	-1.44342	-5.83164	1.97914e-06	2.16688e-05
Prkcsh	0.0321654	0.127543	0.899334	0.384958
Elavl3	-2.21143	-2.55601	0.0157071	0.0225385
St8sia6	-1.73852	-1.70587	0.0980281	0.0845314
Fcgrt	-1.81224	-2.19418	0.0358396	0.0409118
Nosip	0.331866	1.45981	0.154397	0.116626
Pih1d1	0.220601	0.59208	0.558089	0.284106
Rps11	-0.0519024	-0.47533	0.637882	0.310685
Supt5	0.0185362	0.144877	0.885746	0.381633
Paf1	-0.174731	-0.864055	0.394191	0.22404
Timm50	0.92226	4.2644	0.000174159	0.00069025
Med29	0.499443	0.991333	0.329194	0.198345
Bicd1	-0.977699	-2.13208	0.0410258	0.0449471
Ncstn	0.585898	3.18332	0.00330381	0.00687195
Pex19	0.374013	1.49128	0.14599	0.112008
Phyhip	3.72035	3.54318	0.00127554	0.00327478
Impdh1	-0.0372868	-0.188748	0.85152	0.373082
Dusp3	-0.177793	-0.311473	0.757525	0.346656
Prodh	0.180031	0.495463	0.623766	0.306084
Dgcr14	-0.518273	-1.6576	0.10748	0.0904892
Slc25a1	0.538056	1.68936	0.101181	0.0866354
Dgcr6	0.407885	0.974828	0.337188	0.20165
Ier3	-3.17193	-4.22199	0.000196232	0.000759558
Fosb	-2.30742	-3.93471	0.000437572	0.00142378
Klc4	-1.45642	-2.03406	0.0505747	0.0523901
Ercc1	-0.702779	-1.42604	0.163846	0.121353
As3mt	-0.874235	-1.9194	0.064174	0.0623737
Homer3	-2.41064	-4.28459	0.000164529	0.000658178
Crtc1	-1.08532	-3.56006	0.00121887	0.00315918
Rnf215	-0.823668	-1.40424	0.170182	0.124674
Sec14l2	2.81633	3.04125	0.00476087	0.00919614
Aven	-0.103604	-0.311746	0.757319	0.346656
Cp	2.42276	3.01573	0.00508036	0.00967077
Crot	-0.750344	-2.79303	0.00886705	0.0147635
Rps6ka1	0.110551	0.70784	0.484331	0.257883
Snrnp200	0.211106	1.69724	0.0996668	0.0855595
Ciao1	0.366954	1.34846	0.187275	0.133831
Taf6l	0.344928	1.19104	0.242673	0.160545
Insig2	-0.214475	-0.304259	0.762963	0.348273
Kpna6	0.427119	2.15528	0.0390153	0.0434128
Man1a	-0.71663	-3.99782	0.000367277	0.00124043
Itpkc	-0.569024	-0.994601	0.327627	0.197785
Adck4	0.144556	0.357739	0.722962	0.336496
Brd8	0.0142849	0.0848381	0.932935	0.39416
Kif20a	0.848339	4.05004	0.000317583	0.00110867
Farsa	0.634542	3.36113	0.0020734	0.00480637
Gcdh	0.312028	0.800838	0.429318	0.238348
Mast2	0.182801	0.738344	0.465856	0.251486
Dnase2a	0.731199	2.91925	0.00648092	0.0116736
Rad23a	0.686784	2.65483	0.0124103	0.0189236
Calr	0.793948	6.52126	2.80336e-07	4.73399e-06
Syce2	0.269935	1.06547	0.294887	0.183589
Nfat5	-1.68991	-8.38535	1.79036e-09	9.59019e-08
Nob1	0.589654	2.18501	0.0365665	0.0414845
Nqo1	2.11334	2.98584	0.00548026	0.0102625
Gys1	0.322592	1.0508	0.301467	0.186373
Ruvbl2	0.577141	3.02487	0.00496365	0.00948539
Bax	1.5831	3.6152	0.00105018	0.00281268
Il7r	-5.91846	-7.4351	2.24083e-08	6.6053e-07
Tfam	-0.0673895	-0.313374	0.756094	0.346481
Zfp81	-0.511346	-1.44165	0.159424	0.119286
Mmd	-0.31444	-0.770236	0.446987	0.24456
Hlf	-3.59023	-8.23347	2.66129e-09	1.27476e-07
Fam162a	0.594088	2.16818	0.0379349	0.0425899
Rpl8	0.39816	2.53679	0.0164354	0.0231816
Ssbp2	-0.927087	-4.08952	0.000284457	0.00101074
Fancl	-0.118677	-0.325879	0.746704	0.343725
Gstm5	1.92156	3.78268	0.000665322	0.0019811
Gstm7	-1.56518	-1.63113	0.112977	0.0938017
Stat3	-0.0571537	-0.370316	0.713664	0.333665
Stat5a	0.12321	0.625943	0.535932	0.276664
Ptrf	-1.99941	-3.54549	0.00126765	0.00325848
Map3k11	-0.517907	-1.81157	0.0797474	0.0729071
Akt2	0.158658	0.849045	0.402362	0.227335
Dnaja3	0.753547	3.69212	0.000852191	0.00238949
Hmox2	-0.552121	-2.48722	0.0184601	0.0251742
Cdip1	-0.934317	-2.54133	0.0162605	0.0230386
Zak	-0.27084	-2.0344	0.0505382	0.0523631
Cwc15	0.0860828	0.411774	0.683337	0.324418
Dnmt1	0.0440473	0.390489	0.698844	0.328975
Ppan	-0.0477195	-0.261955	0.795088	0.357635
Angptl2	-0.840282	-1.00625	0.322082	0.19536
Cacna1e	-0.853946	-1.52871	0.136472	0.10676
Cacna1b	-1.84783	-2.72293	0.0105256	0.0167523
Trmt10a	-0.805815	-2.49979	0.0179263	0.0246758
Psap	-0.253313	-1.42312	0.164684	0.121791
Ikbkg	-0.13858	-0.578813	0.566895	0.28728
Wars2	-0.146147	-0.340483	0.735788	0.34043
Atn1	-0.766631	-3.79782	0.000638252	0.00190962
Phb2	1.12541	6.44877	3.43718e-07	5.48679e-06
Ptpn6	-0.444403	-2.32959	0.0265119	0.0327641
Emg1	0.849044	3.30626	0.00239629	0.00536512
Lpcat3	0.704735	2.74555	0.00996102	0.0161083
Atp6v1f	0.00931214	0.0298283	0.976395	0.405099
Clcn5	-0.684985	-1.14767	0.259881	0.168505
Clcn3	0.602804	3.53424	0.00130657	0.00333444
Hif3a	1.39766	3.31516	0.00234081	0.00527427
Pde1c	-0.206761	-0.18028	0.858105	0.37484
Utp20	0.275128	1.73395	0.0928576	0.0813973
Spic	-1.95969	-2.01138	0.0530439	0.0541595
9330159F19Rik	-0.903896	-1.19667	0.240502	0.159469
Cul3	-0.0794412	-0.49103	0.626862	0.307018
Large	-1.07593	-1.68022	0.10296	0.0877817
Ddx56	0.748734	2.3686	0.0242664	0.0307483
Tmed4	-0.392663	-1.37974	0.177534	0.12866
Col26a1	-0.857983	-0.911332	0.36915	0.214567
Bid	0.44831	2.00468	0.0537933	0.0547675
Ralb	-0.0720565	-0.190718	0.849989	0.372604
Ppp1cc	0.172809	0.993985	0.327922	0.19789
Dnajb11	0.948278	5.04083	1.90821e-05	0.000126409
Tbccd1	0.807415	2.50226	0.0178228	0.0245673
Clec11a	0.695109	0.690075	0.495279	0.261504
Zfp324	0.300541	0.787262	0.437104	0.240753
Gab2	0.215417	0.884282	0.383348	0.219903
Coro1c	0.0583267	0.335526	0.739487	0.341508
Tax1bp1	-0.0724269	-0.603485	0.550575	0.281366
Psg19	-2.07806	-1.86876	0.0711265	0.067253
Ctse	2.93372	6.81099	1.24706e-07	2.53565e-06
Ndrg2	-0.567725	-0.71089	0.482465	0.257219
Mettl17	-0.109175	-0.254641	0.800681	0.359098
Arhgef40	-1.17758	-3.62434	0.0010245	0.00276022
Pnpla6	0.136528	0.399713	0.692107	0.326993
Mcoln1	0.0598304	0.133426	0.894718	0.383773
Arhgef18	-1.6651	-9.72091	6.24071e-11	6.34057e-09
Pkn2	0.308417	1.78456	0.0841185	0.0758454
Cd33	-3.94691	-4.9155	2.73277e-05	0.000167243
Etfb	0.531474	2.31513	0.0273913	0.0335643
Nkg7	1.17318	3.16261	0.00348588	0.0071639
Stxbp2	-0.217675	-1.11804	0.272136	0.17405
Sgce	-3.20107	-3.12614	0.00383014	0.00769987
Chn2	-1.47175	-2.8735	0.00726559	0.0127042
Wwox	-0.0359604	-0.0851896	0.932658	0.39416
Slbp	0.607055	4.24811	0.000182332	0.000715205
Aqp1	3.40929	9.62083	7.96059e-11	7.62627e-09
Arid3b	-1.77151	-2.55777	0.0156418	0.0225206
Cnn2	-0.96187	-3.00052	0.00528027	0.00994135
Polr2e	0.566889	2.2968	0.0285432	0.0346554
Abca13	3.30689	4.31585	0.000150644	0.000617655
Myo9b	-0.614266	-4.40937	0.000115647	0.000503743
Hdac9	-2.54823	-3.28377	0.00254212	0.00562339
Ly9	-0.90704	-2.65291	0.0124677	0.0189878
Cd244	-1.73492	-3.55253	0.00124382	0.00320917
Mtfp1	2.5974	3.45918	0.00159769	0.0039188
Rab23	-0.282679	-0.488179	0.628857	0.307619
Rab11a	-0.222172	-0.952748	0.348085	0.206137
Eif2b2	0.420944	1.47797	0.149499	0.113893
Dlst	0.915777	6.53025	2.73348e-07	4.69557e-06
Ulk2	-0.846236	-3.2159	0.00303556	0.00643215
Dgkq	-0.0926326	-0.187481	0.852505	0.373251
Grap	-1.23657	-1.21502	0.233527	0.156197
Pou1f1	-2.19366	-2.34453	0.0256304	0.0319362
Chmp2b	-0.356122	-1.43524	0.161228	0.120092
Plod3	0.843177	3.54912	0.00125532	0.00323348
Ap1s1	0.729161	2.51378	0.0173485	0.0241339
Srpk1	0.146884	1.07154	0.292195	0.182584
Lbr	0.137973	1.08655	0.28561	0.17942
Prcc	0.193515	0.757622	0.454396	0.247337
Rrnad1	-0.106615	-0.310455	0.758292	0.34688
Hdgf	0.976488	7.22851	3.93698e-08	1.0275e-06
Thop1	0.863401	3.09885	0.00410858	0.00814784
Apba3	0.407904	0.851897	0.400802	0.226685
Matk	-0.988546	-2.86069	0.00750098	0.0130244
Pias4	-0.0374078	-0.113423	0.910426	0.387907
Map2k1	0.00851996	0.029385	0.976746	0.405211
Sgta	0.486591	2.09532	0.0444018	0.0475581
Nmrk2	-0.892281	-0.888184	0.381279	0.219101
Tmem242	0.0270159	0.0767468	0.939318	0.395529
Dtx2	-0.53667	-1.11542	0.273238	0.17445
Rasa4	-0.752233	-2.81537	0.00839193	0.0141713
Hnrnpa2b1	0.104586	1.09669	0.28122	0.177535
Ccdc130	-0.488262	-0.666611	0.50995	0.266846
Mri1	0.775927	2.17278	0.0375568	0.0422524
Prkacb	-0.924954	-5.28331	9.51743e-06	7.3966e-05
Sgsh	-2.26558	-4.16625	0.00022948	0.000864738
Cstb	0.819907	1.31593	0.197843	0.139088
Sh2b2	0.381042	1.09054	0.283876	0.178691
Pex5	0.0216639	0.0841069	0.933512	0.394229
Jkamp	-0.392127	-0.775315	0.444025	0.243386
Cd44	-0.267369	-2.09606	0.0443312	0.0475029
Slc1a2	-1.57566	-2.20462	0.0350277	0.0402837
Eif2ak4	-0.383435	-2.05547	0.0483364	0.0506401
Wdr1	-0.0238604	-0.156748	0.876459	0.379141
Slc2a9	-0.646551	-1.18307	0.245769	0.161948
Ndrg1	-1.7904	-7.05458	6.35038e-08	1.49004e-06
Man2b1	-0.00306145	-0.0147052	0.988362	0.407957
Wdr83	0.613478	1.53364	0.135256	0.106026
Prdx2	0.985598	5.93341	1.48048e-06	1.70721e-05
Polr2a	0.160956	1.25793	0.217807	0.148984
Senp3	0.441641	2.56387	0.0154178	0.0223142
Plekha8	-0.804789	-1.45195	0.156557	0.117807
Spc25	0.499205	1.85094	0.0737231	0.0690728
Ufd1l	0.19841	1.05608	0.299087	0.185385
Zfp287	-1.6166	-2.40968	0.0220898	0.0286868
Prlr	-0.626286	-1.07028	0.292752	0.182753
Letm1	0.41682	2.26835	0.0304185	0.0362867
Ubqln1	0.303841	1.95482	0.0596682	0.0591861
Cadm3	-0.800825	-0.790409	0.435291	0.240432
Txn2	0.717049	3.62655	0.00101838	0.00274671
Slc1a3	-0.580409	-0.797007	0.431506	0.239202
Crbn	0.36252	1.15271	0.257838	0.16753
Msh6	-0.152063	-1.07572	0.290348	0.181892
Fbxo11	-0.977611	-4.86336	3.17273e-05	0.000187935
Tbl2	0.250179	0.92923	0.359946	0.211097
Wbscr22	0.41865	1.39883	0.171784	0.125537
Mcm5	0.446002	3.1714	0.00340742	0.00704628
Mprip	-1.1502	-8.68152	8.33592e-10	4.94362e-08
Cic	-0.206922	-1.1076	0.27655	0.175545
Pafah1b3	-1.04484	-2.07745	0.046129	0.0489972
Il27ra	-1.21768	-1.77055	0.0864658	0.0773876
Prkaca	0.204256	0.720635	0.476531	0.255116
Asf1b	1.23147	3.44662	0.00165219	0.00402868
Myl10	-3.82405	-3.68056	0.000879447	0.00244827
Ddx39	1.40167	6.79307	1.31082e-07	2.63307e-06
Dnajb1	-0.5777	-2.36745	0.0243303	0.030786
Msh4	-0.722071	-1.11526	0.273308	0.17445
Usp40	-1.09061	-3.01241	0.00512335	0.0097303
Kbtbd4	0.325911	0.865109	0.393622	0.223793
Celf1	0.232103	1.52686	0.136932	0.107019
Ndufs3	0.397586	1.5898	0.122023	0.0989109
Por	-0.340809	-1.40504	0.169946	0.124556
Igf1r	-0.325076	-2.22333	0.0336135	0.0390598
Insr	-0.484678	-2.83561	0.00798245	0.013651
Fcer2a	-0.580743	-0.687426	0.496923	0.262137
Trim28	0.102418	0.837694	0.408612	0.22972
Ube2m	0.586493	3.6421	0.000976321	0.00265456
Adcy9	-0.86873	-2.66477	0.0121169	0.0185843
Mef2c	-1.97165	-10.2433	1.78913e-11	2.22819e-09
Ctr9	-0.892036	-5.09281	1.64394e-05	0.000112493
Eif4g2	0.393494	4.36895	0.000129661	0.000551127
Mrvi1	-4.1249	-3.73479	0.000758528	0.00218422
Pcyt1a	0.765673	3.92652	0.000447615	0.00144984
Zfp592	-0.176458	-0.993209	0.328294	0.198066
Psmd4	0.531867	3.54124	0.00128221	0.00328574
Insrr	-0.229147	-0.280419	0.781018	0.353713
Snx6	-0.622237	-3.07965	0.00431594	0.00848475
Mthfd2	1.3995	4.35322	0.000135559	0.000571808
Kit	-0.692737	-5.75296	2.47798e-06	2.59881e-05
Tomm40l	0.297705	0.90846	0.370641	0.215062
Pan2	-0.0197267	-0.0846811	0.933059	0.39416
Cs	1.30144	8.35755	1.92467e-09	9.88448e-08
Ampd3	2.44462	3.8636	0.0005326	0.00166752
Bcas2	0.425313	1.93263	0.0624577	0.0611398
Ctcf	-0.34989	-2.46542	0.019421	0.0261269
Pard6a	0.137497	0.141505	0.888386	0.382242
Tfap4	-0.36825	-1.57473	0.125466	0.10083
Ranbp1	0.543283	3.49917	0.00143559	0.00358833
Cd247	-1.25512	-1.1677	0.251827	0.164975
Rfx5	-0.741557	-2.89457	0.00689376	0.0122301
Psmb4	1.23681	5.87616	1.74303e-06	1.95121e-05
Slc30a4	-2.10277	-4.37426	0.000127731	0.000544317
Sqrdl	0.19918	0.396586	0.694388	0.327574
Bloc1s6	0.0813249	0.270019	0.788934	0.356122
Metap1	0.516717	1.99409	0.0549974	0.0557188
Gpr108	-0.114028	-0.352239	0.727041	0.337701
Tnfsf14	-1.11803	-1.65552	0.107904	0.0907176
Rsl1d1	0.440498	2.48302	0.0186416	0.0253108
Apc	-0.732977	-4.42047	0.00011207	0.000491453
Reep5	0.093891	0.497897	0.622069	0.305492
Ergic3	0.339363	1.72201	0.0950283	0.08275
Uqcc1	0.17009	0.681041	0.500899	0.263494
Spo11	-1.29745	-1.25478	0.218932	0.149566
Ncoa2	-0.76926	-4.91774	2.71532e-05	0.000166584
Nr2c2	-0.360109	-2.20958	0.0346471	0.0399533
Nr2c1	-1.0739	-2.01079	0.0531103	0.0542051
Smpd4	0.620505	3.70829	0.000815452	0.0023088
Pex1	-0.104509	-0.394505	0.695908	0.328104
Otx1	-2.26848	-2.02191	0.0518841	0.0532922
Kctd20	0.193958	1.0095	0.320546	0.194784
Ctns	0.455157	0.91545	0.367019	0.213917
Shpk	-0.422649	-0.567225	0.574644	0.290076
Tuft1	-0.542545	-0.77842	0.44222	0.242698
Rcn1	0.413773	1.9939	0.0550189	0.0557188
Dnase1	-0.832241	-1.42429	0.164347	0.121633
Trap1	0.551382	3.95541	0.000413178	0.00136492
Naa60	0.0736168	0.375894	0.709554	0.332336
1700037C18Rik	-0.891483	-1.21961	0.231808	0.155463
Ankrd13d	-1.10242	-1.51425	0.140087	0.108904
Tpr	0.0784897	0.581148	0.565341	0.286677
BC003331	0.0394325	0.135634	0.892987	0.383495
Prg4	-0.810883	-0.769446	0.447449	0.244763
Dhx34	-0.401834	-1.02487	0.313351	0.191661
Kptn	-0.471677	-0.861253	0.395708	0.22462
Napa	0.385116	1.89206	0.0678515	0.0649145
Sra1	0.10954	0.41355	0.68205	0.324023
Atp5g1	1.59091	5.73317	2.62223e-06	2.71829e-05
Snf8	0.658559	2.45972	0.0196797	0.0263895
Tbcb	0.400373	1.35033	0.186683	0.133558
Inpp5k	-0.395612	-1.75152	0.0897403	0.0795575
Crkl	-0.192566	-0.977435	0.335917	0.201179
Eps8l1	-2.18757	-2.94672	0.00604879	0.0110986
Clint1	0.229995	1.77208	0.0862062	0.0772246
Prss16	1.58589	1.79019	0.0831902	0.075199
Cdkal1	-0.00876406	-0.0291739	0.976913	0.405231
Zbtb17	-0.625448	-1.70829	0.0975738	0.0842376
Fblim1	-0.745148	-0.743608	0.46271	0.25033
Epor	3.98007	6.43891	3.53393e-07	5.60659e-06
Mob1b	-0.0326551	-0.144209	0.886269	0.381694
Atp6v1b2	0.570606	2.89176	0.00694231	0.0122913
Eps15l1	-0.394081	-1.71256	0.0967748	0.0838718
Tep1	-0.608588	-2.43208	0.0209796	0.0276634
Ttc5	0.0720971	0.213324	0.83247	0.367842
Osgep	-0.171961	-0.803985	0.427525	0.23765
Aamp	-0.379749	-1.5694	0.126703	0.101579
Tmbim1	-0.703031	-2.84651	0.00776975	0.0133838
Arpc2	-0.119853	-0.931143	0.358972	0.210656
Kmt2b	0.153791	1.03034	0.310818	0.190663
Tmem147	1.50551	4.29146	0.000161374	0.000650932
Rps9	-0.140127	-0.999055	0.325499	0.196905
Tfpt	0.382419	0.799025	0.430353	0.238777
Susd2	4.30951	3.96165	0.00040609	0.00134418
Ggt5	-4.34557	-5.80145	2.15734e-06	2.30129e-05
Crip2	2.77044	4.28222	0.000165632	0.00066115
Crip1	-0.760418	-1.49935	0.143894	0.110998
Cbfa2t3	-0.633373	-3.25924	0.00271083	0.00590223
Pgrmc1	0.102168	0.493274	0.625293	0.306562
Gcat	-0.0337729	-0.0572499	0.954713	0.39966
Tek	-3.53907	-4.56263	7.4854e-05	0.00036451
Mpl	-3.50778	-5.6069	3.7635e-06	3.60175e-05
Elovl1	1.23289	4.64477	5.92415e-05	0.000303308
Med8	0.747534	2.74108	0.0100703	0.0162244
Hyi	-1.66695	-2.19453	0.0358117	0.0409039
Cdc20	1.32817	4.62642	6.24223e-05	0.000317634
Pvrl4	-2.31992	-3.05665	0.00457752	0.00889656
Pfdn2	-0.244367	-0.85528	0.398955	0.225965
Rnf114	-0.331534	-1.55266	0.13065	0.103556
C330007P06Rik	-0.222622	-1.22361	0.230314	0.154899
Srm	1.08935	4.72969	4.6495e-05	0.000251215
Epha2	-1.25243	-1.47774	0.149561	0.113923
Rbm14	0.567447	2.34332	0.025701	0.0320082
Zdhhc24	0.514426	0.798588	0.430602	0.238848
Bbs1	-1.69122	-2.14698	0.039724	0.0439653
Ndor1	0.25827	0.866624	0.392803	0.223517
Nsmf	-1.06716	-2.21164	0.0344906	0.0398098
Pdk1	-0.25759	-1.49862	0.144082	0.111088
Ptbp1	0.490942	4.15092	0.000239555	0.000889973
Mvd	-0.188605	-0.200766	0.842192	0.370396
Cyba	0.414844	1.4227	0.164804	0.121809
Tmem110	-0.572853	-1.05217	0.300851	0.186108
Sfmbt1	0.479785	1.84972	0.0739027	0.0692021
Prkag3	-1.77486	-2.07301	0.0465673	0.0493366
Atp7b	3.25392	6.13448	8.35694e-07	1.0976e-05
Cdt1	0.962104	4.26103	0.00017582	0.000695684
Runx1t1	-2.26815	-2.37893	0.0237013	0.0301817
Aprt	0.963759	3.98634	0.000379182	0.0012686
Gtf2h1	0.766765	3.5965	0.00110469	0.00292565
Hfe	-0.166318	-0.261193	0.79567	0.357737
Slc5a6	0.0318434	0.0484754	0.961648	0.401178
Qrich1	0.136467	1.07347	0.291343	0.182217
P4htm	-1.33067	-1.59616	0.120593	0.0980656
Usp19	-0.30018	-2.02621	0.0514179	0.0530189
Pola1	-0.0215463	-0.147377	0.883788	0.38112
Cdc42	0.126817	0.948436	0.350239	0.207044
Pknox1	-0.425338	-1.65405	0.108204	0.0908684
Gmnn	0.868944	3.12767	0.00381508	0.00768511
Acot13	0.718454	1.36279	0.182763	0.131455
Zfp184	-1.2986	-2.96632	0.00575736	0.0106819
Cdk4	0.594291	4.12846	0.000255103	0.000935807
B4galnt1	0.865679	4.67793	5.38965e-05	0.000282921
Mettl1	0.445787	1.42284	0.164765	0.121798
Tspan31	0.539555	1.93319	0.0623866	0.0610942
Kif5b	-0.018001	-0.120022	0.90524	0.386489
Saal1	-0.0168769	-0.057022	0.954893	0.399673
Cnp	0.384098	1.57947	0.124374	0.100303
Ttc25	-0.791431	-0.897761	0.376229	0.217249
Sulf2	1.52999	1.8147	0.0792522	0.0726277
Sod2	0.473634	2.87943	0.0071592	0.0125667
Tmco6	-1.17792	-2.07115	0.0467528	0.0494595
Stambp	0.199925	0.521954	0.605411	0.299963
Ezh1	-0.802071	-2.62563	0.0133107	0.0199665
Ctnnb1	0.161676	1.37678	0.178438	0.129071
Eif1b	0.186388	0.657951	0.515424	0.268976
Psmd2	0.779976	5.56919	4.19269e-06	3.91865e-05
Vars	0.467981	3.37605	0.00199309	0.00467239
Msh5	-0.430522	-0.630432	0.53303	0.275709
Abhd16a	1.1105	4.76786	4.16914e-05	0.000232316
Neu1	0.472718	0.474124	0.638732	0.311038
Ddah2	-1.32853	-2.27821	0.0297561	0.0357189
Clic1	0.0520058	0.365771	0.717019	0.334703
Lsm2	1.02476	3.60196	0.00108848	0.00288694
Pole	0.258032	1.54109	0.133438	0.10503
Atp1a2	-0.912029	-0.837808	0.408549	0.22972
Zfp775	-1.18066	-1.80896	0.08016	0.0732575
Mrpl49	0.402923	1.23513	0.226057	0.152945
Dennd2c	-0.307293	-0.384541	0.703202	0.33023
Mark3	0.0628895	0.298253	0.767499	0.349679
Gatad1	-0.040852	-0.201874	0.841334	0.370149
M6pr	0.671776	5.04721	1.87363e-05	0.000124782
Lrrc8a	-0.41517	-1.63221	0.112748	0.0936424
Mc5r	-2.66404	-3.71782	0.000794515	0.00226299
Ppp2r1a	0.143157	0.921152	0.364081	0.212752
Fance	0.54199	1.2234	0.230392	0.154915
Tinf2	0.399546	1.29194	0.205924	0.143069
Dus3l	-0.365166	-1.15629	0.256391	0.16696
Gtpbp3	0.0726697	0.241727	0.810583	0.361743
Tgfbr1	-0.803268	-3.2463	0.00280418	0.00605342
Homer1	1.34741	3.35357	0.00211525	0.0048739
Rad51c	-0.798152	-1.21037	0.235279	0.156967
Arpp19	-0.237778	-0.930694	0.3592	0.210765
Bcl2l1	-0.549284	-1.04781	0.302822	0.187038
Khsrp	0.766987	4.60155	6.70038e-05	0.000334121
Dio2	1.58145	4.52559	8.31673e-05	0.000390373
Ccdc124	0.297544	0.763311	0.451046	0.24611
Cct4	0.536651	3.61243	0.00105808	0.00282929
0610009B22Rik	0.404855	0.438495	0.664066	0.318852
Cpt1c	1.68222	1.53181	0.135707	0.106312
Zfp655	-0.226438	-0.896658	0.376809	0.21741
Rhoa	0.0467801	0.335595	0.739436	0.341508
Zmiz1	-0.962567	-6.89058	9.99629e-08	2.11905e-06
Ankrd26	0.296667	1.10177	0.279039	0.176561
Aldh16a1	-0.10865	-0.350287	0.728491	0.338311
Hnrnpa0	-0.341182	-2.64869	0.0125948	0.0191404
Prrg2	0.945784	0.897885	0.376164	0.217239
Hnrnph1	-0.559358	-4.90138	2.84551e-05	0.00017286
Arid1a	-0.309477	-2.6435	0.0127527	0.0193098
Ctsd	0.483848	3.16324	0.0034802	0.00715518
Rplp1	0.681605	3.03143	0.00488152	0.00936744
Abhd8	-1.15577	-1.87636	0.0700437	0.0665517
Ift22	-0.312033	-0.531738	0.598696	0.297741
Fzd3	-2.46573	-2.52807	0.0167761	0.0235017
Mid1ip1	-0.00174606	-0.00630844	0.995007	0.409344
Ap2s1	0.552439	2.20463	0.0350266	0.0402837
Fgfrl1	0.908404	1.61129	0.117248	0.0961137
Emc10	0.30844	1.35762	0.184382	0.132466
Clstn3	-0.0683127	-0.170145	0.866001	0.376788
Fbxw9	-0.0122051	-0.0160558	0.987293	0.407827
Fnbp4	-0.0441843	-0.266111	0.791915	0.356957
Cers4	-2.19598	-4.47985	9.47046e-05	0.000431927
Scrn3	1.83612	3.70538	0.000821939	0.00232119
Phax	0.050948	0.16938	0.866597	0.376788
Tle1	-0.0285283	-0.0603731	0.952246	0.399135
1700109H08Rik	-0.901702	-1.70598	0.0980088	0.0845295
Relt	-0.580217	-1.48516	0.147595	0.112874
Snrpb2	0.81345	3.94349	0.000427057	0.00139871
Ubc	-0.158022	-1.33664	0.191063	0.135778
Prpf31	0.428499	2.08453	0.0454379	0.0484595
Sertad1	-0.89185	-1.08335	0.287003	0.180181
Carhsp1	0.840258	1.62516	0.114248	0.0945258
Elk3	-1.23959	-5.60416	3.7931e-06	3.61988e-05
Herpud2	0.185148	0.684396	0.498807	0.262821
Rdh13	-0.0569343	-0.163046	0.87154	0.377997
Nutf2	-0.343689	-0.69398	0.49286	0.260712
Fut1	-3.37209	-2.90028	0.00679606	0.0120966
Arpc5	0.086312	0.503117	0.618436	0.304365
Pou2f2	-1.63923	-4.16895	0.00022775	0.000859519
Mgst1	0.982592	2.01664	0.0524615	0.0537633
Nfib	-1.11988	-1.75804	0.0886076	0.0788499
Ubqln4	0.654328	4.02628	0.000339318	0.00116576
Rps18	0.103943	0.604133	0.550149	0.281235
Rpl10	0.389307	3.52769	0.00132978	0.00337768
Rps15a	0.402739	3.08141	0.00429661	0.00845677
Ncaph2	0.313906	1.53046	0.136039	0.106472
Hipk1	-0.527254	-4.7011	5.04485e-05	0.000270231
Gprc5b	-4.30349	-4.96781	2.35247e-05	0.000149977
Man1a2	-0.0780357	-0.451004	0.655125	0.316146
Acyp1	-0.0493554	-0.0730282	0.942253	0.396381
Cldn13	4.76741	4.78555	3.96355e-05	0.000223359
Cd163	-0.952699	-2.07149	0.0467186	0.0494443
Hdac5	-0.912135	-3.35236	0.00212204	0.00488277
Rala	-0.74809	-2.12481	0.0416747	0.0454929
Vdac3	0.4848	2.71769	0.0106606	0.016913
Vps72	-0.0401433	-0.149926	0.881794	0.380556
Gabpa	0.294333	1.7122	0.0968424	0.0838723
Bmp7	-1.64377	-1.98413	0.0561512	0.0565784
Dynll1	0.664385	3.24624	0.00280457	0.00605342
Pdcl	-0.489009	-1.83435	0.0762123	0.070582
Tmem184b	-0.0143418	-0.0391981	0.968984	0.403247
Nf2	0.189505	1.02728	0.312233	0.191204
Zmat5	-0.523684	-0.897384	0.376428	0.217289
Ewsr1	-0.0806284	-0.680027	0.501532	0.263743
Ap1b1	0.748221	4.65199	5.80347e-05	0.000299592
Bcl2l13	0.8625	4.28439	0.000164623	0.000658178
Dqx1	0.328542	0.506539	0.61606	0.303739
Lnp	0.25553	0.951221	0.348847	0.206515
Pttg1ip	-0.374872	-1.61942	0.115482	0.0951454
Trpm2	-2.23749	-3.14623	0.00363665	0.0074126
Ube2g2	0.868494	2.74618	0.00994568	0.0161083
Mpo	1.58441	6.87946	1.03095e-07	2.17327e-06
Met	1.12052	3.746	0.000735645	0.00213312
Slc16a12	-4.40959	-4.93783	2.56347e-05	0.000160228
Elk1	-0.276356	-0.438864	0.663802	0.318759
Nav1	-1.9478	-6.98226	7.75438e-08	1.73226e-06
Tnpo1	0.250061	1.71432	0.0964484	0.0836763
Rnmt	-0.0143868	-0.0687591	0.945623	0.397396
Srp14	-0.109518	-0.519823	0.606878	0.300403
Cdk9	0.00321626	0.0184824	0.985372	0.407382
Tor2a	0.229876	0.799951	0.429824	0.238576
Fpgs	0.972668	3.63817	0.000986798	0.00267311
Mkl2	-0.998425	-4.07821	0.000293581	0.00103651
Cbx5	0.374014	2.24197	0.0322554	0.0378615
Apobec3	0.618444	4.52176	8.40766e-05	0.000393275
Vav2	-0.657764	-1.81431	0.0793149	0.0726564
Ppp2cb	0.400963	2.20331	0.035128	0.0403491
Dmap1	0.49474	1.33427	0.191828	0.136201
Mcu	0.493625	1.58425	0.123282	0.0996503
Bcr	-1.25187	-6.2685	5.71648e-07	8.03584e-06
Fxyd5	-0.76026	-3.79946	0.000635395	0.00190336
Kcnd1	-0.206706	-0.3005	0.765801	0.34908
Tfcp2	0.505084	0.784308	0.438809	0.241367
Ubp1	0.367284	2.16349	0.0383243	0.0428713
Nuak2	0.42603	1.341	0.189659	0.135188
Ick	-1.10955	-3.74335	0.000740983	0.00214485
Sdhb	0.729055	2.99538	0.00534953	0.0100563
Snap47	-0.211492	-0.299611	0.766473	0.349339
Kdsr	-0.307306	-1.2382	0.224934	0.152329
Vps4b	-0.299741	-1.63307	0.112567	0.0935543
Rps25	0.352402	2.2611	0.0309139	0.0367282
Taz	-0.768758	-2.6741	0.0118474	0.0182835
Aldh3a2	-0.423358	-1.02362	0.313932	0.191841
Tmem115	0.916446	2.31722	0.0272625	0.0334758
Hyal2	0.890656	1.52647	0.137027	0.107061
Ifrd2	1.31655	5.3376	8.14475e-06	6.58669e-05
Hyal1	0.370431	0.319123	0.751773	0.345261
Tusc2	0.881733	2.08033	0.045847	0.0488226
Nprl2	0.289936	0.580362	0.565864	0.286912
Rassf1	-0.6265	-1.73037	0.0935039	0.0817768
Slc3a2	0.192612	1.18471	0.245131	0.161691
Nxf1	0.211575	1.61826	0.115732	0.0952788
Stx5a	-0.431126	-1.98144	0.0564661	0.0568038
Tnfrsf13b	-0.626437	-2.12155	0.0419684	0.0457384
Spire2	4.66995	4.90239	2.83733e-05	0.000172582
Raver1	0.742379	4.43352	0.000108001	0.000478665
2610507B11Rik	0.45556	3.13673	0.00372697	0.00753825
AI597479	0.0423386	0.160012	0.873909	0.378642
Tmem86a	-0.278944	-0.281028	0.780555	0.353654
Ifi35	0.341092	0.945535	0.351694	0.207485
Rdm1	-0.895916	-1.20322	0.237996	0.158376
Nedd8	0.755481	3.07613	0.00435507	0.00852803
Gosr1	-0.0739379	-0.243446	0.809263	0.361467
Mrpl52	1.49171	6.03464	1.10978e-06	1.36114e-05
Kansl3	-0.365655	-1.85974	0.0724302	0.0681641
Faf1	0.596457	3.36285	0.00206399	0.00479124
Mettl16	0.346502	1.85612	0.0729594	0.068512
Pigyl	0.0754085	0.111799	0.911703	0.38835
Rbm25	-0.102583	-0.784226	0.438856	0.241367
Psen2	1.37158	4.03544	0.000330778	0.00114591
Fads1	0.271393	1.05541	0.299388	0.185483
Lmbr1	-1.17055	-1.82714	0.0773154	0.0713516
Tnfrsf22	-0.969221	-3.38904	0.00192564	0.00454205
Cars	0.926494	3.70735	0.000817546	0.00231141
Kdelr3	-0.60273	-0.574944	0.569477	0.288305
Apip	0.124971	0.223779	0.824397	0.365539
Pdhx	0.408428	1.16283	0.253766	0.165858
Vac14	0.783728	3.80756	0.000621411	0.00187273
Mcoln2	-2.83603	-3.8231	0.000595423	0.00181085
Akt1s1	0.035364	0.10718	0.915337	0.389266
Tbrg1	0.541577	2.29628	0.0285765	0.0346789
Adssl1	-0.146293	-0.552773	0.584382	0.293228
Brf1	-0.273871	-1.33468	0.191696	0.136131
Vipr2	-3.55054	-3.62099	0.00103383	0.00277785
Odc1	0.931011	6.44772	3.44741e-07	5.48679e-06
Thg1l	1.028	2.96979	0.00570714	0.0106006
Adam19	-0.918279	-0.947775	0.35057	0.207166
Pabpc4	0.978826	6.28719	5.42213e-07	7.73953e-06
Exoc3l2	-2.18528	-2.28723	0.029162	0.0351838
Zfp296	-0.356278	-0.559762	0.579662	0.291535
Sugp1	0.305706	1.02206	0.31466	0.192145
Dhdh	-0.809091	-3.59039	0.00112307	0.00296173
Zfp790	-0.645435	-1.78284	0.084403	0.0760057
Fuz	-0.418472	-0.9528	0.348059	0.206137
Pgam1	0.673157	3.50936	0.00139687	0.00350809
Evi5	-0.55582	-1.79501	0.082403	0.0747043
Evi5l	-1.44601	-3.35102	0.00212959	0.00489561
Snapc2	-0.168849	-0.384341	0.703348	0.330268
Git1	-0.129532	-0.57145	0.571813	0.289164
Gltp	-0.484544	-2.18097	0.036891	0.0417296
Bnip2	0.107366	0.550318	0.586043	0.293677
Ccnt1	-0.228719	-1.32545	0.194702	0.137677
Brms1l	-0.373312	-1.07529	0.290538	0.181892
Med15	0.0701723	0.349909	0.728772	0.33841
Dhdds	0.015179	0.0643988	0.949066	0.398272
Aim1l	-1.50266	-2.04071	0.0498698	0.0519298
Ubxn11	-0.833912	-1.18612	0.244581	0.16155
Tjap1	-0.143684	-0.472082	0.640173	0.311405
Rpl15	0.126304	1.1524	0.257961	0.167588
Tmem167	0.223875	0.960376	0.344294	0.204581
Mplkip	-0.0540798	-0.210261	0.83484	0.368366
Kif11	0.385815	1.96309	0.0586573	0.0584183
Rpa3	1.07569	2.3357	0.026148	0.032435
Mlkl	0.574107	1.99868	0.054473	0.0553464
Tnpo3	0.123441	0.889393	0.380639	0.218859
Ttll5	-0.335412	-1.53113	0.135875	0.10641
Zfp715	-0.761128	-2.07541	0.0463301	0.0491793
Cdh23	-1.34646	-1.31767	0.197265	0.13878
Rps5	0.225415	1.71097	0.0970718	0.0839977
Adgrl1	-0.8137	-2.16105	0.038529	0.0430641
Amotl1	-0.97549	-1.44295	0.15906	0.119136
Etv5	0.159711	0.336956	0.73842	0.341268
Gfod2	-0.503749	-1.18119	0.246507	0.162355
Enkd1	0.0947638	0.176922	0.86072	0.375396
Atp6v0d1	0.360653	1.46937	0.151802	0.11519
Ptprs	-1.00242	-5.59567	3.88649e-06	3.69485e-05
Slc41a1	-1.06912	-2.52588	0.0168626	0.0236029
4931406B18Rik	-0.960107	-1.38627	0.175549	0.127574
Zfp651	-3.17916	-2.39572	0.0228089	0.0293529
Nelfb	0.208244	0.86776	0.392191	0.223375
Tmem175	-0.0714993	-0.178559	0.859446	0.375202
Tango2	1.35435	3.34919	0.0021399	0.00491351
Ndufs2	0.691333	3.86899	0.000524737	0.00164716
Atraid	0.342226	0.673405	0.505677	0.265139
Cad	0.825683	5.16093	1.35212e-05	9.66393e-05
Sh3bp5l	-0.477117	-1.31453	0.198305	0.139354
Atad1	0.255906	1.31814	0.197109	0.138714
Pten	-0.789098	-6.125	8.58483e-07	1.11661e-05
Pea15a	-1.07222	-2.0376	0.050198	0.0521695
Timm23	0.984668	2.03815	0.05014	0.0521288
Tnfaip8l2	-0.655606	-1.38331	0.176447	0.127983
Trnt1	0.938744	4.74329	4.47231e-05	0.000245097
Ehmt2	-0.158705	-1.07186	0.292052	0.182562
Elof1	0.884345	2.8671	0.00738233	0.0128452
Med16	0.387509	1.70784	0.0976582	0.0842562
St3gal1	-0.883036	-3.99793	0.000367164	0.00124043
Tmem259	0.663981	3.80391	0.000627674	0.00188704
Rnf170	-0.405486	-0.947953	0.350481	0.207138
Clip3	-0.783165	-0.601598	0.551814	0.281826
Dedd	-0.0393389	-0.10205	0.919374	0.390401
Nit1	0.182107	0.400279	0.691695	0.326829
Prdm15	-0.407876	-1.36388	0.182422	0.131323
Rnf168	-0.269102	-1.29984	0.203235	0.141816
Tctex1d2	-0.409792	-0.803801	0.42763	0.23765
Chp1	0.254645	1.22257	0.230701	0.15495
Klhl3	-1.46105	-3.4087	0.00182769	0.00435431
Tvp23b	0.0877922	0.216862	0.829736	0.367217
Dnajc7	-0.0713639	-0.529015	0.600561	0.298371
Cacybp	0.932831	5.86438	1.8026e-06	1.99854e-05
Cluap1	-0.155304	-0.474267	0.638631	0.311019
Zswim7	1.1205	1.44786	0.157689	0.118448
Pigl	0.0498545	0.0960593	0.924091	0.391685
Ndufa2	1.15255	3.26498	0.00267041	0.00583677
Pam16	0.702203	1.16316	0.253635	0.165851
Glis2	-2.57608	-3.36266	0.00206503	0.00479142
Cox6c	0.924652	6.20756	6.79285e-07	9.19549e-06
Ube2z	0.144298	0.681144	0.500835	0.263488
Tmem87b	-0.669988	-1.76686	0.0870914	0.077738
Anapc1	0.406573	2.81152	0.00847223	0.0142682
Tsg101	-0.230598	-1.11277	0.274357	0.174726
Hps5	-0.498154	-2.10305	0.0436722	0.0469583
Map3k4	-0.575051	-2.84877	0.00772625	0.0133319
Piezo1	0.998557	6.36679	4.33047e-07	6.45941e-06
Rnf166	-1.10153	-2.83749	0.00794535	0.013611
Ankrd28	-0.066356	-0.308981	0.759402	0.347212
Ankrd52	0.675789	4.5867	6.9899e-05	0.000344562
Pkd2l2	-0.385503	-0.429853	0.670275	0.3206
Srp19	1.16366	4.61187	6.50632e-05	0.000326405
Wdfy2	-0.863063	-2.02276	0.051792	0.0532352
Rbsn	-0.448048	-1.65778	0.107445	0.0904869
Mrps25	0.151535	0.691174	0.494598	0.261255
Dguok	-0.727581	-1.78039	0.0848111	0.0763042
Camta1	-0.254961	-0.464417	0.645593	0.313185
Csf1	0.427817	0.862994	0.394765	0.224264
Strip1	-0.186624	-0.495794	0.623535	0.30606
Kif1a	-2.69773	-2.93736	0.0061929	0.0112717
Slc25a11	0.085358	0.329316	0.744131	0.342903
Cmc2	0.512764	1.29171	0.206002	0.143069
Chfr	0.413291	1.80378	0.0809865	0.073789
Tex261	0.563356	2.3643	0.0245052	0.0309601
Fam120b	-0.702918	-2.13292	0.0409516	0.0448955
Tbp	0.110915	0.537251	0.594928	0.296459
Psmb1	0.90093	5.10637	1.58123e-05	0.000109556
Pdcd2	0.445404	1.27174	0.212918	0.146664
Nol3	-3.78959	-1.50543	0.14233	0.110167
Fhod1	-0.779512	-2.4839	0.0186036	0.0252948
Slc9a5	-1.31227	-1.63481	0.112199	0.0933267
Elmo3	0.323377	0.40246	0.690106	0.326405
4931428F04Rik	-1.83108	-2.07305	0.0465633	0.0493366
Msh3	0.184344	0.756826	0.454865	0.247457
Tmem208	0.716878	1.41351	0.167465	0.123261
E2f4	1.48918	7.22637	3.96016e-08	1.0275e-06
Surf4	0.702299	4.81559	3.63735e-05	0.000208274
Surf2	0.375326	1.4097	0.168576	0.123844
Dnajb9	-0.917626	-2.81931	0.00831069	0.0140532
Naf1	0.63031	3.11455	0.00394616	0.00790124
Yes1	-2.76898	-3.77872	0.000672589	0.00199329
Ppp1cb	0.03469	0.29755	0.768031	0.349729
Gorasp2	0.791081	4.9062	2.80652e-05	0.000171336
Tsen15	0.538726	1.53794	0.134203	0.105417
Efr3a	0.211337	1.31389	0.198518	0.139474
Trappc2l	0.507811	0.752444	0.457457	0.248298
Acsf3	0.231216	0.619335	0.540219	0.277898
Ddx19a	0.614263	4.10226	0.000274502	0.00098308
Galns	0.594701	1.73247	0.0931257	0.0815606
Gata2	-0.295829	-1.20746	0.236384	0.15762
Rabl6	0.183603	1.19585	0.240816	0.159571
Edf1	0.545696	1.60741	0.118098	0.0966673
Npdc1	-1.45088	-1.5644	0.12787	0.102132
Fbxw5	0.819558	2.9037	0.00673826	0.01204
Slc25a13	0.144785	0.505397	0.616853	0.303939
Ube2i	0.1124	0.686766	0.497333	0.262311
Tsr3	0.545552	0.971928	0.338606	0.20223
Unkl	-0.479226	-1.30501	0.201488	0.140875
Lrrk1	0.299789	1.37108	0.180191	0.130056
Aldh1a3	-1.61591	-2.26251	0.0308169	0.0366654
Actn1	-1.2373	-2.44425	0.020398	0.0271118
Sirt2	0.398173	1.4937	0.145359	0.111728
Hnrnpl	0.195134	1.85377	0.0733045	0.0687712
Nolc1	0.646264	4.50376	8.84891e-05	0.000410446
Casd1	-0.965452	-4.24589	0.000183478	0.000718
Cnksr3	-0.706757	-1.6548	0.108052	0.0908119
Mtmr1	0.0102171	0.0429941	0.965982	0.40232
Hmgb3	0.471832	2.96461	0.00578229	0.0107242
Cyp2j9	-2.11302	-3.3808	0.00196818	0.00462269
Abca1	-3.94075	-5.95219	1.40334e-06	1.654e-05
Nipsnap3b	0.818147	2.39929	0.0226228	0.0291831
Lage3	0.377928	0.832574	0.41145	0.230795
Ubl4	0.498976	1.45065	0.156917	0.117992
Gdi1	-1.27278	-4.67922	5.36979e-05	0.000282474
Sash1	-1.87115	-3.18254	0.00331049	0.00688009
Gadd45b	0.296196	0.365216	0.717429	0.334802
Slamf6	-1.3094	-1.5756	0.125264	0.100746
Slamf1	-1.8675	-1.75067	0.0898905	0.0796372
Zdhhc12	-0.0642826	-0.127378	0.899463	0.38498
Endog	1.309	1.23584	0.225798	0.15279
Cybb	2.77157	6.75268	1.46694e-07	2.91742e-06
Golga7	0.206542	1.0911	0.283633	0.178606
Xk	1.29494	4.56651	7.40321e-05	0.000361568
Cd48	-0.252181	-1.16372	0.253411	0.165799
Clpx	0.347005	1.33263	0.192361	0.136467
Trabd	0.0582395	0.202513	0.840839	0.370001
Dennd6b	-1.168	-1.7855	0.083963	0.075745
Atf6b	0.611242	2.44002	0.0205981	0.0273122
Ppt2	0.00766191	0.0271111	0.978545	0.405619
Rnf5	0.132047	0.250978	0.803486	0.35979
Cacfd1	-0.360455	-1.10397	0.278098	0.176212
Hivep2	-1.58397	-4.38547	0.000123742	0.000530497
Arnt	0.199184	0.792413	0.43414	0.240062
Itga2	-4.97696	-4.67947	5.36596e-05	0.000282474
Mocs2	0.20354	0.628092	0.534542	0.27629
Nat9	-0.0444866	-0.0766311	0.939409	0.395529
Lpl	-1.36158	-2.50646	0.0176487	0.0243881
Atp6v0e	0.58067	2.49134	0.0182833	0.0250002
Zfp318	-0.359812	-1.45338	0.156164	0.117586
Ttbk1	-2.36086	-2.14056	0.0402801	0.0443546
Srf	0.24606	1.07534	0.290518	0.181892
Gata3	-1.67705	-2.33228	0.0263516	0.0326388
Lama5	-0.375615	-0.360763	0.720722	0.335767
Steap2	-0.303544	-0.439982	0.663001	0.318602
Hspa8	0.374397	5.01255	2.06932e-05	0.000134702
Serac1	-0.614023	-0.977255	0.336004	0.201207
Pdzd11	-0.209014	-0.469398	0.642069	0.312022
Psma2	0.956216	5.91158	1.57554e-06	1.79605e-05
Mrpl32	0.766894	1.73552	0.0925758	0.0811932
Setdb1	0.600148	3.49354	0.0014574	0.00362828
Anxa9	0.248889	0.597308	0.554638	0.282804
Prune	0.149321	0.406999	0.686804	0.32548
Cers2	0.64859	4.00416	0.000360868	0.00122347
Capza2	0.0940329	0.674964	0.5047	0.264846
Plekho1	-1.54897	-3.59859	0.00109844	0.00291065
Vps45	-0.360874	-0.867406	0.392381	0.223445
Prpf3	0.0861464	0.362082	0.719746	0.335524
Anp32e	0.229269	1.8173	0.0788453	0.0723213
Aph1a	0.573885	2.4305	0.0210562	0.0277424
Tab2	-0.280667	-1.98433	0.0561275	0.056566
Ppil4	0.147365	0.811297	0.423378	0.236129
Cnih1	0.680406	3.34894	0.00214132	0.00491351
Eps8	-0.86252	-1.59809	0.120162	0.0978424
Med22	0.345318	1.50847	0.141555	0.10978
Surf1	-0.0621825	-0.187118	0.852787	0.373272
Med28	0.656611	2.87335	0.0072684	0.0127047
Qdpr	-0.186159	-0.700862	0.488614	0.259277
Tnr	-1.04738	-1.18558	0.244792	0.161569
Sqstm1	-0.187786	-0.849857	0.401918	0.227161
Nfe2l2	0.755151	3.93814	0.000433433	0.00141309
Rxra	-1.96534	-2.49125	0.0182874	0.0250002
Prpsap1	0.605705	3.13875	0.00370758	0.00750811
Ncapg	1.10064	5.62787	3.5442e-06	3.46193e-05
Lcorl	-0.160404	-0.597519	0.554499	0.28279
Lta4h	0.683565	4.15004	0.000240144	0.000890772
Dstn	1.82874	8.37623	1.83334e-09	9.66389e-08
H2afy	-1.1884	-10.6212	7.40735e-12	9.71068e-10
Gtf2ird2	-0.949637	-2.8245	0.00820484	0.0139167
Bola1	1.21263	2.48188	0.0186915	0.0253648
Gatsl2	-2.184	-4.21758	0.000198682	0.00076544
Ncf1	0.122077	0.575589	0.569046	0.288116
Adss	0.18725	1.16539	0.252748	0.165452
Il17rb	-1.49617	-1.71373	0.0965576	0.0837418
Cacna1d	-0.834074	-0.870994	0.39045	0.22265
Chdh	0.0689992	0.289323	0.774259	0.351697
Actr8	0.0876379	0.268878	0.789804	0.356271
Stk32c	1.9304	1.30789	0.200522	0.140436
Fnta	0.278764	0.88535	0.382781	0.21971
Skiv2l2	0.437261	2.56951	0.0152132	0.0221145
Lbp	0.209981	0.731798	0.469786	0.252813
Celsr1	0.532231	2.174	0.0374569	0.0421877
Fli1	-0.957446	-4.29452	0.000159989	0.000646919
Stard13	-2.14063	-1.96574	0.0583364	0.0582025
Tenm1	-1.6993	-2.43359	0.0209064	0.0275814
Diexf	-0.19502	-0.663233	0.512081	0.26768
Hsd11b1	1.08046	1.31942	0.196688	0.138589
H2-M3	0.356627	0.792786	0.433925	0.239997
Lonrf3	-0.881032	-1.98499	0.0560499	0.0565106
Atp5e	0.73468	2.78591	0.00902352	0.0149551
Nelfcd	0.233458	0.965887	0.341572	0.20366
Ctsz	1.29795	6.13382	8.37254e-07	1.0976e-05
Slmo2	0.904126	3.79704	0.000639625	0.00191259
Ube2a	0.367185	1.22711	0.229015	0.154463
Slc25a5	0.993405	7.39673	2.4872e-08	7.16202e-07
Ppdpf	-0.571302	-1.80269	0.0811625	0.073889
Kcnq2	0.0296314	0.0366693	0.970984	0.403627
Pls3	-2.25092	-1.77321	0.0860159	0.0770819
Mpped2	-2.8478	-2.71348	0.01077	0.0170211
Nkap	0.111567	0.431344	0.669202	0.320435
Ndufa1	1.23014	1.96636	0.058261	0.0581515
Wt1	-0.411344	-0.407949	0.686114	0.325272
E2f3	-0.285767	-1.05161	0.301102	0.186193
Cr1l	0.123947	0.558388	0.580588	0.291878
Ppfibp1	-0.642412	-1.63193	0.112809	0.0936772
Cd46	-2.5575	-2.79105	0.00891018	0.0148056
Cd34	-1.56894	-9.79706	5.19024e-11	5.82053e-09
Plgrkt	-0.247828	-0.807148	0.425728	0.236962
Cd274	-1.16661	-3.13378	0.00375542	0.00757719
Pdcd1lg2	-2.22384	-2.03114	0.0508868	0.0526476
Gtf3a	0.670476	2.49683	0.0180504	0.0247987
Mtif3	-0.113838	-0.163257	0.871375	0.377962
Lnx2	-0.00392912	-0.00859602	0.993197	0.40897
Dyrk3	1.00916	2.83539	0.0079868	0.0136538
Mapkapk2	0.530046	3.18371	0.00330047	0.00686924
Lamp2	0.362808	2.53807	0.0163858	0.0231372
Atxn10	-0.192798	-0.915344	0.367073	0.213923
Foxred2	-0.708083	-2.83217	0.00805076	0.0137396
Eif3d	0.528089	3.39879	0.00187647	0.00444501
H3f3b	-0.148936	-1.33247	0.192413	0.136484
Nup50	0.406616	2.71556	0.0107159	0.0169701
Phf21b	-2.29816	-1.67472	0.104045	0.0883889
Ift27	0.730984	1.92261	0.0637542	0.0620212
Pacsin2	0.472708	2.46924	0.0192496	0.0259875
Cmah	0.356338	1.90611	0.0659401	0.0636482
Ttll12	1.69625	7.54245	1.67516e-08	5.31529e-07
Tox4	0.164597	1.14424	0.261277	0.169059
Mrps18c	0.987071	2.45939	0.0196949	0.0264028
Srsf6	-0.0373305	-0.298044	0.767657	0.349683
Plcg1	-1.76309	-6.31403	5.02609e-07	7.29973e-06
Kctd2	-0.875466	-1.81246	0.0796066	0.0728452
Kctd5	0.462215	1.17962	0.247119	0.162581
Etaa1	-0.00826807	-0.0380881	0.969862	0.403435
Matn4	-2.65144	-2.43368	0.0209021	0.0275814
Slpi	1.00053	1.53423	0.135111	0.105946
Sdc4	-4.12635	-3.65466	0.000943598	0.00258703
Nbr1	-0.708817	-3.28717	0.00251953	0.00557837
Cyth1	-0.602584	-2.3784	0.0237302	0.0302107
Brca1	0.488874	2.78576	0.00902695	0.0149551
Cntnap1	0.796259	1.0697	0.29301	0.182869
Nt5c3b	-0.685565	-2.45383	0.0199503	0.0266448
Coa3	0.838064	2.12476	0.0416792	0.0454929
Gsdma	-2.07762	-1.47226	0.151025	0.11467
Med24	0.315919	1.92548	0.0633809	0.0618248
Psmd3	1.09466	5.32173	8.5242e-06	6.79428e-05
Exosc10	0.527615	2.76718	0.00944782	0.0154954
Glod4	0.210236	0.868047	0.392036	0.22335
Vps53	0.107804	0.501806	0.619348	0.304636
Taok1	-0.334366	-1.98208	0.056391	0.0567512
Dnttip1	-0.416674	-1.19899	0.239612	0.159112
Acot8	0.760617	1.2588	0.217495	0.148932
Cd300lg	-1.42003	-1.89382	0.0676089	0.0647945
Mpp2	2.76337	2.4027	0.0224465	0.029029
Nlk	0.0559002	0.173992	0.863003	0.37589
Traf4	0.505136	1.42126	0.16522	0.121971
Aldoc	-3.06172	-3.2739	0.00260876	0.00573516
Rpl19	0.126148	0.721481	0.476018	0.254955
Nek8	-0.0491957	-0.0795181	0.937131	0.395127
Plxdc1	1.86562	2.75584	0.00971372	0.0157984
Arl5b	-0.817732	-2.55597	0.0157085	0.0225385
Zfp207	0.372037	2.73819	0.0101416	0.0163025
Psmd11	0.706673	4.15519	0.000236706	0.000883659
C1qtnf1	-2.16134	-1.93948	0.0615856	0.0606915
Timp2	-2.97387	-4.12132	0.000260256	0.000949117
Zc3h18	-0.0224333	-0.152203	0.880013	0.380051
Top2b	-0.245102	-1.85664	0.0728837	0.0684538
Igfbp4	-0.21467	-1.00299	0.323625	0.196057
Cdc6	1.61055	7.00897	7.20244e-08	1.63433e-06
Suz12	0.393541	2.70054	0.0111135	0.0174043
Atad5	0.663016	3.50283	0.00142157	0.00355865
Crlf3	-0.980962	-4.92908	2.62855e-05	0.000163476
Tns4	0.27758	0.366304	0.716625	0.334578
Tnfaip1	0.267916	0.717909	0.478187	0.255677
Abr	-0.7901	-3.46307	0.00158119	0.00388406
Rab11fip4	-0.876069	-1.24091	0.223944	0.151948
Cd40	-1.49352	-1.72077	0.0952553	0.0828865
Slc35c2	-0.129992	-0.4999	0.620674	0.304987
Elmo2	0.261502	1.1704	0.250754	0.164428
Wsb1	-0.610939	-3.12881	0.00380384	0.00766866
Ttpal	-0.70146	-2.47384	0.0190448	0.0257599
Rhot1	0.219288	0.976737	0.336257	0.20131
Rhbdl3	-1.64164	-1.62505	0.114271	0.0945295
Ada	-0.327515	-0.730295	0.470691	0.253054
Serinc3	-0.190225	-2.36918	0.0242342	0.0307424
Tha1	-1.49711	-1.61316	0.116841	0.0959382
Pgs1	0.335007	1.0696	0.293053	0.182873
Birc5	0.992499	4.51155	8.65506e-05	0.000402955
Afmid	0.282424	0.222355	0.825495	0.365961
Pigt	0.30384	1.64534	0.109998	0.091987
Slc12a5	-1.8259	-2.10286	0.0436895	0.0469655
Ghdc	-0.529315	-1.17043	0.250744	0.164428
Slc12a7	-0.188751	-0.607495	0.547945	0.280453
Ctsa	0.321705	1.59121	0.121705	0.0987114
Zswim1	0.766348	1.8114	0.0797735	0.0729176
Slc12a4	1.08682	1.71879	0.0956205	0.0831317
Myo1c	-0.352717	-1.8435	0.0748301	0.0698257
Crk	-0.543631	-2.67077	0.0119429	0.0184024
Cox7c	0.91615	3.55153	0.00124717	0.0032158
Pitpna	-0.420429	-2.73659	0.0101813	0.0163401
Mlx	0.570215	1.69857	0.0994128	0.0854297
Fam134c	-0.0247554	-0.0831925	0.934233	0.394261
Dhx58	-0.664371	-2.08988	0.0449216	0.0479911
Rab5a	-0.417202	-1.40314	0.170508	0.124857
Nkiras2	0.627462	1.46343	0.153413	0.116111
Ppp2r5c	-0.127866	-0.837729	0.408592	0.22972
Ift52	-0.127005	-0.56646	0.575157	0.290281
Mybl2	1.00433	4.11602	0.00026414	0.000955638
Eya2	-4.93921	-5.34307	8.01787e-06	6.51582e-05
B4galt5	-0.991893	-2.4384	0.0206755	0.0273783
Hnf4a	-5.12885	-5.46541	5.64512e-06	4.96852e-05
Cadps2	-2.70298	-2.90025	0.00679668	0.0120966
Ddx27	0.107925	0.675017	0.504667	0.264846
Cyth3	2.34944	7.78685	8.68132e-09	3.17133e-07
Cyth4	-1.44341	-3.88397	0.00050349	0.00159048
Rrp7a	0.424715	2.11438	0.0426214	0.0462259
Cyb5r3	0.418948	2.21326	0.0343682	0.0396961
Ints2	0.435353	2.23686	0.0326226	0.0381729
Med13l	-1.00895	-6.90914	9.49458e-08	2.05032e-06
Hist1h2bc	0.689284	2.22136	0.0337594	0.0391837
Mafk	-0.561526	-2.07789	0.0460858	0.0489722
Med1	0.392244	1.95995	0.05904	0.0586938
Erbb3	-0.0714304	-0.108752	0.914099	0.388939
Stard3	-0.461464	-1.24675	0.221823	0.150982
Mfng	-1.66916	-4.5576	7.59323e-05	0.000368813
Vmp1	-0.0430834	-0.180998	0.857547	0.374706
Uchl5	0.608977	3.18363	0.00330113	0.00686924
Glrx2	-0.582051	-2.29413	0.0287145	0.0347956
Trove2	-0.577549	-1.54542	0.132388	0.104517
Stk4	-0.365825	-2.5845	0.0146818	0.0215685
Zcchc10	0.180142	0.413681	0.681955	0.324009
Tbx5	-1.72845	-2.04815	0.0490909	0.0513441
Psmb6	0.81027	3.73069	0.000767084	0.00220758
Spag7	0.317027	1.25783	0.21784	0.148984
Pfn1	0.707985	3.9495	0.000420002	0.00138196
Tomm34	-0.0853077	-0.308087	0.760076	0.347408
Ywhab	-0.180192	-1.35624	0.184816	0.132701
Ksr1	0.056895	0.23564	0.815261	0.363007
Gpx3	1.42117	1.50713	0.141897	0.109951
Anxa6	-0.674304	-2.35917	0.0247927	0.0311967
Il12rb2	-0.876928	-2.32763	0.0266298	0.0328772
Zkscan6	0.130882	0.263549	0.79387	0.357347
Kpna2	1.48613	7.5077	1.84035e-08	5.64844e-07
Smurf2	-0.750945	-2.5436	0.0161738	0.0229727
Cep95	-0.645422	-1.799	0.0817563	0.0743074
Vezf1	-1.28864	-7.29108	3.31758e-08	8.93347e-07
Cuedc1	-2.14223	-3.42453	0.00175233	0.00420899
Srsf1	0.454254	4.11553	0.000264504	0.000955638
Abi3	0.170014	0.278616	0.782389	0.354126
Shroom1	-1.58929	-1.34222	0.189267	0.134963
Kif3a	-0.229477	-0.670864	0.507273	0.265724
Sept8	2.28953	8.09492	3.83028e-09	1.63085e-07
Mtmr4	0.501741	2.38166	0.0235541	0.0300403
Mrm1	-0.0863281	-0.192826	0.848352	0.372251
Mapt	-0.380988	-0.392727	0.697207	0.328561
Kansl1	-0.35451	-2.35583	0.0249818	0.0313871
Gid4	0.16642	0.889163	0.38076	0.218904
Myo1b	-0.832389	-1.50642	0.142076	0.110022
Dhx40	0.512484	1.48703	0.147104	0.11262
Ypel2	-0.715514	-1.39437	0.173114	0.126228
Akap1	0.627846	2.54237	0.0162209	0.0230086
Nol11	0.661262	3.26647	0.00266005	0.00581711
Derl2	0.489296	1.73347	0.0929451	0.0814515
C1qbp	1.24207	7.58201	1.50537e-08	4.83818e-07
Rpain	0.747889	1.89675	0.0672082	0.0645346
Chd3	-1.35929	-6.72355	1.59114e-07	3.07226e-06
Kdm6b	-0.994598	-4.85408	3.2581e-05	0.000192052
Appbp2	-0.204276	-1.07527	0.290547	0.181892
Ncor1	-0.182234	-1.57938	0.124394	0.100303
Trpv2	0.314392	0.985717	0.3319	0.199493
Cenpv	2.76562	3.9966	0.000368525	0.00124296
Pcgf2	-1.02061	-1.44429	0.158685	0.118927
Cwc25	-0.667207	-1.96847	0.0580076	0.057945
Pip4k2b	0.235009	1.2464	0.221949	0.151047
Trim37	0.293748	2.07816	0.0460595	0.0489652
Ctdnep1	0.628148	2.11314	0.0427359	0.0462712
Elp5	0.74347	2.3309	0.0264337	0.0327161
Gabarap	0.195714	0.871082	0.390402	0.222648
2810408A11Rik	-0.780097	-1.00325	0.323505	0.196022
Phf23	-0.535257	-2.32467	0.0268081	0.03304
Acadvl	0.814853	2.80331	0.00864537	0.0144843
Dnah11	-1.12825	-1.24363	0.222954	0.151462
G3bp1	0.317712	3.20265	0.00314206	0.00660444
Atox1	1.34003	2.69394	0.0112926	0.0176284
Mief2	-0.198768	-0.292337	0.771975	0.350916
Tada2a	0.185608	0.454108	0.652913	0.315415
Ikzf1	-0.0402895	-0.294841	0.77008	0.350406
Pnpo	0.347801	1.12294	0.270079	0.173068
Cog1	-0.0763985	-0.335905	0.739205	0.341504
Cbx1	-0.49032	-2.73959	0.010107	0.0162575
Cdk5rap3	-0.115424	-0.468469	0.642725	0.312239
Copz2	-0.605766	-0.645035	0.523648	0.271986
Slc25a39	0.728687	3.1158	0.0039335	0.00788812
Sp2	0.0619556	0.252582	0.802257	0.359498
Aatf	0.251587	1.39752	0.172174	0.125782
Dync1h1	-0.129999	-1.24214	0.223494	0.15175
Pex12	0.504453	1.26017	0.217009	0.14872
Ndel1	0.0551918	0.193611	0.847743	0.372115
Slc25a35	0.605679	0.91936	0.365002	0.213089
Zbtb4	-1.81948	-2.55004	0.01593	0.0227254
Mpdu1	0.612129	1.628	0.113642	0.0942121
Fxr2	-0.184731	-0.753334	0.45693	0.248183
Atp5g3	1.0836	6.04448	1.07914e-06	1.33396e-05
Cd68	0.239763	0.551334	0.585355	0.293509
Acsl1	0.849591	3.24148	0.00283964	0.00611587
Abca5	-1.9207	-2.31668	0.0272957	0.0335083
Smyd4	-0.336934	-0.742983	0.463083	0.250471
Lsp1	-2.55876	-6.30271	5.1895e-07	7.51515e-06
Zfyve27	-0.279114	-0.957403	0.345768	0.205229
Avpi1	0.602697	0.733254	0.46891	0.252642
Rad51d	-0.262507	-0.753124	0.457054	0.248183
Unc45b	-0.982446	-1.00802	0.321247	0.195019
Pank3	-0.114646	-0.599055	0.553487	0.28239
Rars	0.607637	3.71324	0.000804506	0.00228101
Ict1	0.686084	1.84655	0.0743737	0.0695646
Fdxr	-0.148917	-0.487946	0.62902	0.307619
Mrpl45	0.754237	3.25074	0.00277179	0.00599331
Irf1	1.26892	6.23158	6.34609e-07	8.7037e-06
Slc22a5	-0.266406	-0.597435	0.554554	0.28279
P4ha2	-1.93767	-3.13997	0.00369592	0.00749789
Arrb1	0.0502782	0.2778	0.783009	0.354283
Pelp1	0.408207	2.15473	0.039062	0.0434302
Med11	-0.151256	-0.333222	0.741209	0.342059
Ccl4	-3.17765	-3.50877	0.00139911	0.00351124
Natd1	-0.208675	-0.314725	0.755078	0.346175
Map2k3	0.338726	1.55701	0.129615	0.102965
Ywhah	0.0290172	0.17754	0.860239	0.375351
Hoxb1	-0.533249	-0.665493	0.510654	0.267139
Sart3	-0.0037467	-0.0201583	0.984046	0.407087
E2f2	0.682573	1.55055	0.131155	0.103807
Slfn3	0.598319	1.70467	0.0982561	0.0846841
Nars2	0.20474	0.529118	0.60049	0.298365
Slc35b4	-0.901499	-3.64387	0.000971658	0.00264649
Dnah1	-3.44805	-3.33352	0.00223026	0.00508613
Dalrd3	0.270535	0.86627	0.392994	0.223538
Fis1	0.441448	1.77271	0.0860993	0.0771427
Plod1	-0.813275	-1.49685	0.144539	0.111289
Rab3d	0.264467	0.870903	0.390498	0.222652
Mfsd3	1.24902	1.25407	0.219188	0.149638
Slc25a22	0.721359	2.35434	0.0250666	0.0314681
Atp6ap1	0.43008	1.85915	0.0725162	0.0681986
Dnase1l1	0.346713	0.50196	0.61924	0.304621
Ccl9	-0.44763	-1.61616	0.116187	0.0955111
Scrn1	-0.498574	-0.652085	0.51915	0.270495
BC005537	0.019111	0.149048	0.88248	0.38072
Isyna1	0.976896	4.43254	0.000108301	0.000479568
Hars2	0.108252	0.308526	0.759745	0.347315
Tmem160	1.05805	1.82129	0.0782214	0.0718652
Rab5c	0.775706	3.57785	0.00116175	0.00304759
Mdh2	1.00524	7.05341	6.37098e-08	1.49004e-06
H13	0.0612731	0.353457	0.726137	0.33754
Rnf145	0.600661	2.34761	0.0254521	0.0317992
Atp6v1e1	0.298145	1.21107	0.235016	0.156825
Chtf18	1.01627	2.61346	0.0137036	0.0204343
Etnppl	-1.11188	-1.10129	0.279243	0.176667
Ppp1r12c	0.0443439	0.220183	0.827171	0.366345
Ahr	-0.811254	-1.28032	0.209924	0.145006
Map1s	0.417452	1.49855	0.1441	0.111088
Tmem129	0.355197	1.05472	0.299702	0.185627
Nop9	0.752791	3.38036	0.00197046	0.00462586
Atp6v0a1	0.973102	3.76335	0.00070153	0.00205695
Psmc3ip	0.36244	1.00353	0.323372	0.195999
Zfp687	-0.205063	-0.973353	0.337909	0.201959
D8Ertd738e	0.563576	1.54718	0.131963	0.104281
Calm3	0.390821	2.35451	0.025057	0.0314657
Cops3	0.632267	4.47961	9.47677e-05	0.000431927
Fkbp8	0.375728	1.94751	0.0605758	0.0598622
Ddx39b	0.386385	2.73511	0.010218	0.0163726
Gipc1	-0.0958131	-0.244018	0.808824	0.361449
Tlcd1	0.748137	1.25655	0.2183	0.149216
Plscr3	0.0813444	0.430931	0.669499	0.320455
Ptger1	-0.853425	-2.47816	0.0188541	0.0255575
Arhgef25	2.65949	3.31437	0.00234565	0.0052826
Xab2	0.0523799	0.245797	0.807459	0.360984
Cdc37	-0.0588835	-0.322869	0.748961	0.344485
Rab4a	1.31322	2.53074	0.0166711	0.0234208
Trip10	-1.0867	-1.62704	0.113848	0.0943673
Cops6	0.463667	1.89538	0.0673957	0.0646523
Ubb	-0.0585159	-0.491047	0.62685	0.307018
Ap4m1	-0.446309	-1.3788	0.177821	0.128774
Gyg	0.618819	2.3987	0.0226534	0.0291955
Rcn3	-0.70792	-0.997495	0.326244	0.197212
Slc6a8	-1.16916	-1.02475	0.313407	0.191661
Arid3a	0.305676	1.19759	0.24015	0.159405
Pdk4	-1.61177	-1.94528	0.0608548	0.0600783
Ubxn6	-0.309211	-1.35388	0.185559	0.132985
Mydgf	0.684981	2.66492	0.0121124	0.0185843
Cyb561	-0.448019	-0.500517	0.620244	0.304926
Ccdc12	-0.33628	-0.871673	0.390085	0.22262
1110001J03Rik	0.377287	0.60557	0.549207	0.280984
Akt3	-0.493349	-2.29068	0.0289379	0.0349981
Mrpl24	-0.0431733	-0.196584	0.845436	0.371467
Gle1	-0.0135461	-0.0532868	0.957845	0.400236
Lyst	-0.635876	-3.11876	0.00390364	0.00783815
Slc35e1	0.33446	1.31923	0.19675	0.138594
Tmc4	0.424053	0.663126	0.512149	0.267687
Polr2i	0.435409	0.730838	0.470363	0.252959
Prl8a1	-0.883366	-1.60468	0.118701	0.0970334
Rmnd1	-0.058755	-0.235859	0.815092	0.362964
Esr1	-1.64686	-4.65108	5.81847e-05	0.000300056
Fbxo5	0.722973	2.61141	0.0137706	0.0205204
Mtrf1l	-0.40816	-1.26639	0.214803	0.147636
Rgs17	-1.60154	-2.5325	0.0166024	0.0233747
Hdac2	0.261284	1.58808	0.122412	0.0991557
Rwdd1	0.585848	2.70256	0.0110593	0.0173686
Stxbp5	0.287232	1.6833	0.102358	0.0874177
Hint3	0.381086	0.61314	0.544254	0.279287
Trmt11	0.874465	2.27098	0.0302405	0.0361176
Katna1	-0.0441254	-0.165083	0.86995	0.377571
Pcmt1	0.379625	1.84072	0.0752469	0.0700657
Lrp11	-1.37654	-1.40297	0.170558	0.124857
1700021F05Rik	1.01562	1.86522	0.0716362	0.0675751
Sec63	-0.260593	-1.8766	0.0700096	0.066532
Nr2e1	-1.97208	-1.71822	0.095726	0.0831653
Snx3	0.499649	2.67753	0.0117496	0.0181607
Aig1	-0.0848821	-0.257477	0.798511	0.358561
Adat2	0.762631	1.44299	0.159048	0.119136
Pex3	-0.192393	-0.414484	0.681372	0.323856
Fuca2	0.0621682	0.293193	0.771328	0.350756
Cep57l1	-0.375287	-1.1656	0.252664	0.165419
Ltv1	0.598459	3.07851	0.00432855	0.00850618
Plagl1	-1.09362	-0.915937	0.366767	0.21382
Cd164	0.283518	1.99072	0.0553854	0.0559767
Utrn	-1.32807	-7.04317	6.55352e-08	1.51847e-06
Smpd2	-1.66634	-2.9397	0.00615667	0.0112304
Mical1	-0.477357	-1.65297	0.108426	0.090993
Zbtb24	-0.512809	-1.18369	0.24553	0.161855
Rab32	0.0387465	0.129304	0.897952	0.384531
Gtf3c6	-0.346056	-1.14848	0.259549	0.168356
Slc16a10	1.10495	4.69512	5.13172e-05	0.000273415
Rev3l	-0.443639	-2.09072	0.0448404	0.0479558
Traf3ip2	-2.36673	-3.16559	0.00345915	0.00712367
Fyn	-1.79398	-5.13239	1.46749e-05	0.000102964
Tube1	0.309825	0.661834	0.512965	0.268058
Lama4	-3.06297	-2.94878	0.0060175	0.0110597
Prep	0.560575	2.49395	0.0181726	0.0249117
Tnfaip3	-0.0539431	-0.149985	0.881747	0.380556
Arfgef3	0.249115	0.389735	0.699396	0.329157
Reps1	-0.232507	-1.29116	0.206188	0.143157
Fam184a	-2.80694	-3.47071	0.00154924	0.00381499
Asf1a	0.690558	3.0763	0.0043532	0.00852771
Gopc	-0.0988308	-0.373683	0.711182	0.332786
Qrsl1	0.572455	1.03533	0.30852	0.189604
Rtn4ip1	0.555847	1.42179	0.165065	0.121947
Aim1	-1.93347	-2.49301	0.0182124	0.0249342
Vta1	0.432746	1.43877	0.160231	0.119647
Smpdl3a	0.0819813	0.345941	0.731723	0.339337
Reep3	-0.969025	-3.93318	0.000439431	0.0014289
Pkib	-0.955014	-2.66525	0.0121029	0.01858
Serinc1	-0.432549	-2.78127	0.00912695	0.0150969
Hsf2	-0.92917	-2.52626	0.0168478	0.0235888
Echdc1	-0.465522	-1.61405	0.116647	0.0958422
Mgat4c	-1.01967	-1.55834	0.129299	0.10278
Ptprk	-2.20752	-2.24861	0.0317842	0.0374595
Dcbld1	0.426944	0.899238	0.375455	0.216946
Slc6a15	-3.97163	-4.02093	0.000344409	0.00117702
Ccdc59	0.0340904	0.133793	0.894431	0.383773
Ppp1r12a	-0.306814	-1.91016	0.0653969	0.0631974
P4ha1	-0.357288	-1.21003	0.235409	0.157011
Sept10	1.02801	1.38895	0.174742	0.127153
Lims1	-0.305392	-1.80604	0.080626	0.0735619
Zwint	0.302154	1.66619	0.105746	0.0894978
Ube2d1	-0.551861	-1.46109	0.154049	0.116502
Slc17a8	-2.86569	-2.88181	0.00711684	0.0125054
Cdk1	0.838679	3.96251	0.000405116	0.00134184
Atp2b1	-0.242032	-1.39547	0.172787	0.126094
Rhobtb1	-1.44553	-2.77414	0.0092881	0.0153008
1700040L02Rik	-2.64289	-2.61216	0.013746	0.02049
Arid5b	-0.775416	-2.59777	0.0142257	0.0210796
Actr6	0.418195	0.7262	0.473161	0.253889
Uhrf1bp1l	-0.0768148	-0.406352	0.687274	0.325512
Poc1b	0.0602915	0.202557	0.840804	0.370001
Dusp6	-2.06231	-4.61587	6.43267e-05	0.000324672
Tmpo	0.087293	0.625486	0.536228	0.276782
Psen1	0.275814	1.44934	0.15728	0.118212
Sgk1	-1.07668	-1.2349	0.226141	0.152981
Cep290	-0.386272	-1.54935	0.131443	0.10397
Ikbip	0.663002	1.50442	0.142588	0.110315
Hbs1l	0.773969	3.69414	0.000847522	0.00238263
Epb4.1l2	-1.32316	-4.66251	5.63201e-05	0.000294093
Apaf1	0.585825	2.92765	0.00634582	0.0114829
Myb	-0.0837481	-0.759065	0.453544	0.246954
Med23	-0.028136	-0.164101	0.870716	0.377791
Ahi1	-0.577885	-1.46743	0.152327	0.115518
Nedd1	0.388328	1.44645	0.158083	0.118637
Pde7b	-1.56594	-1.83197	0.0765751	0.0708258
Mtfr2	0.307998	1.34997	0.186797	0.133585
Map7	-0.957576	-4.95189	2.46228e-05	0.000155071
Stx7	0.661201	2.52529	0.0168861	0.0236226
Pex7	-0.0131539	-0.0379832	0.969945	0.403435
Ifngr1	0.700779	4.09647	0.000278986	0.000998421
Cfap54	-1.34882	-1.88219	0.0692228	0.0659666
Cdk17	-0.424906	-2.22717	0.0333298	0.0388298
Hal	-2.22641	-2.52936	0.0167253	0.0234632
Snrpf	0.831957	3.44442	0.00166189	0.0040444
Ntn4	3.34103	3.95373	0.000415111	0.00136858
Usp44	1.12664	1.85696	0.0728364	0.0684222
Fgd6	2.41077	4.04014	0.000326468	0.00113413
Ndufa12	0.990501	3.33149	0.00224225	0.00510965
Tmcc3	-2.38436	-2.6507	0.0125339	0.0190713
Cep83	-0.518735	-2.69099	0.0113737	0.0177226
Socs2	-2.1095	-2.31625	0.0273221	0.0335238
Nudt4	0.47587	2.52983	0.0167067	0.0234459
Nuak1	-0.742747	-0.785738	0.437983	0.241116
Tcp11l2	-1.50946	-3.31378	0.00234931	0.00528607
Cry1	-0.575724	-1.7967	0.0821297	0.0745516
Btbd11	-2.1688	-3.28068	0.00256277	0.0056515
Timp3	-1.5333	-2.55974	0.0155692	0.0224746
Hsp90b1	0.594442	4.81576	3.63555e-05	0.000208274
Igf1	-0.571164	-0.591383	0.55855	0.284217
Ccdc53	0.207761	0.495719	0.623587	0.30606
Dram1	2.62713	4.4053	0.000116989	0.000507662
Sirt1	0.0528016	0.258643	0.797619	0.358322
Herc4	0.390161	2.03231	0.0507614	0.0525288
Hnrnph3	-0.808626	-3.01086	0.00514357	0.00975692
Rufy2	-0.555626	-1.48155	0.148549	0.113449
Pbld2	-0.974218	-0.956081	0.346425	0.205472
Ccar1	0.135502	0.962443	0.343271	0.204228
Ddx21	0.658119	5.37495	7.31709e-06	6.10569e-05
Ddx50	-0.15451	-0.752789	0.457253	0.248214
Srgn	0.395878	2.86872	0.00735259	0.0128114
Vps26a	0.36188	1.50642	0.142076	0.110022
Supv3l1	0.792691	4.02061	0.000344722	0.00117702
Aifm2	-0.0747058	-0.0949198	0.924989	0.391907
H2afy2	-0.119857	-0.123062	0.902852	0.386032
Tysnd1	0.645731	2.31048	0.0276796	0.0338295
Sar1a	0.480059	2.9144	0.00656014	0.0117851
Ppa1	1.2245	5.70408	2.84966e-06	2.89123e-05
Npffr1	-0.650964	-2.10949	0.043072	0.0465339
Eif4ebp2	0.128302	0.727501	0.472375	0.253714
Tbata	-0.86593	-1.82343	0.0778888	0.0716913
Sgpl1	-0.328981	-1.22635	0.229298	0.154533
Pcbd1	0.572707	0.632866	0.53146	0.275154
Slc29a3	-0.489042	-2.87469	0.00724411	0.0126756
4632428N05Rik	0.12131	0.311894	0.757208	0.346639
Slc16a7	-1.30894	-2.51671	0.0172295	0.0240288
Anapc16	0.164294	0.549453	0.58663	0.293933
Ddit4	-2.48066	-3.37581	0.00199435	0.0046724
Dnajb12	0.549138	2.4572	0.019795	0.0264941
Micu1	0.19924	0.787342	0.437057	0.240753
Cand1	0.174123	1.16195	0.254119	0.166003
Tbk1	0.0106788	0.0452636	0.964187	0.401983
Pno1	1.13414	4.25614	0.000178258	0.000701987
Plek	-2.69322	-9.44124	1.23616e-10	1.02634e-08
Srgap1	-2.29949	-2.51575	0.0172686	0.024063
Egfr	-1.46064	-1.99542	0.0548451	0.0555998
Usp15	0.292186	1.4418	0.159381	0.119286
Elane	2.76927	7.86368	7.07131e-09	2.7137e-07
Vps54	0.030695	0.127572	0.899311	0.384958
Tbc1d15	-0.247802	-1.30022	0.203105	0.141747
Pcsk4	0.548765	0.942263	0.35334	0.208382
Rab21	-0.119339	-0.43376	0.667465	0.319948
2310011J03Rik	0.405022	1.34072	0.18975	0.135188
Peli1	-1.20181	-3.87404	0.000517472	0.00162846
Apc2	-1.20272	-1.50391	0.142721	0.110375
Thap2	-0.565231	-1.29729	0.204098	0.142201
Slc1a4	2.82819	3.07702	0.00434513	0.00852258
Dock2	-0.93458	-6.35725	4.44867e-07	6.59571e-06
Rab1	0.0726351	0.452437	0.654103	0.315806
Actr2	0.160066	1.42841	0.163168	0.121094
Ndufs7	0.727516	2.84184	0.00786011	0.0135008
Ptprb	0.345396	0.340933	0.735453	0.340368
Kcnmb1	-0.721825	-0.855749	0.3987	0.225906
Mum1	-0.302391	-1.32164	0.195955	0.138176
Meis1	-2.62785	-10.6422	7.05732e-12	9.50186e-10
Uqcr11	1.35652	4.02954	0.000336258	0.00115924
Cnot2	-0.032174	-0.167755	0.867865	0.376941
Tcf3	0.643524	3.50517	0.00141268	0.00353996
Frs2	-0.108904	-0.560589	0.579105	0.291382
Yeats4	0.0383224	0.191236	0.849587	0.372563
Rab36	-3.62318	-3.62884	0.00101209	0.0027342
Grb10	0.226097	0.604467	0.54993	0.281151
Adora2a	-4.38277	-4.60621	6.61206e-05	0.000330629
Snrpd3	0.730922	4.49208	9.14721e-05	0.000420756
Nav3	-1.65251	-1.84342	0.0748416	0.0698257
Ddc	-2.09933	-1.84184	0.0750797	0.0699623
Mdm2	-0.3192	-1.55292	0.130588	0.103523
E2f7	-0.313356	-1.1227	0.27018	0.17311
Csrp2	-0.618978	-0.887473	0.381655	0.219216
Osbpl8	-0.637543	-4.26438	0.000174169	0.00069025
Mknk2	0.0380263	0.237109	0.814132	0.362861
Zpbp	-1.43942	-1.57059	0.126424	0.101433
Cabin1	0.152589	1.01524	0.317848	0.193593
Ap3d1	-0.0838002	-0.483118	0.632405	0.308953
Phlda1	-1.43239	-1.50729	0.141856	0.109936
Sf3a2	0.801155	3.99899	0.000366092	0.00123811
Mdm1	-0.377795	-0.720565	0.476574	0.255116
Glipr1l2	-1.75484	-1.37506	0.178965	0.129358
Timm13	1.18599	3.13994	0.0036962	0.00749789
Vps13d	-0.169971	-1.24169	0.223659	0.151835
Llph	0.199651	0.877945	0.386724	0.221336
Tmbim4	1.0227	3.37391	0.00200446	0.0046836
Slc5a4b	-0.924557	-0.953696	0.347612	0.20593
Irak3	0.275411	0.936609	0.356196	0.209521
Helb	0.222441	0.872853	0.389451	0.222462
Prmt2	-1.28621	-1.01137	0.319663	0.194413
Dip2a	-1.57265	-2.16729	0.0380084	0.0426257
Hmg20b	-0.27277	-0.660189	0.514006	0.268546
4930404N11Rik	0.466786	0.391556	0.698064	0.328778
Fzr1	-0.180825	-0.713383	0.480943	0.256692
Ncln	1.22144	6.69185	1.7384e-07	3.31802e-06
Hcfc2	0.474697	1.33018	0.193158	0.136856
Nfyb	0.0212566	0.0762303	0.939725	0.395551
Txnrd1	-0.00688369	-0.0360446	0.971478	0.403732
Glt8d2	-2.06357	-2.16977	0.0378042	0.0424636
Ppm1m	0.136133	0.287751	0.775452	0.352014
D10Wsu102e	-0.154359	-0.7802	0.441187	0.242185
Aldh1l2	-0.357603	-0.445282	0.659209	0.317395
Wdr82	0.0479439	0.305073	0.762349	0.348064
Glyctk	-0.336041	-0.406716	0.68701	0.32548
Pofut2	0.095046	0.228828	0.820505	0.364202
Slc36a1	0.0113069	0.0520814	0.958798	0.4005
Adarb1	-2.854	-3.37483	0.00199956	0.00467653
Appl2	-1.48509	-4.01895	0.000346318	0.00118166
Sumo3	0.23106	1.49417	0.145237	0.111705
Hint1	0.530552	2.72879	0.0103767	0.0165661
Lyrm7	0.195053	0.241694	0.810608	0.361743
Fbxw11	0.0060058	0.0331837	0.973741	0.404436
Stk10	-1.95846	-6.63787	2.02161e-07	3.68896e-06
Papolg	-1.05533	-3.23781	0.00286703	0.00615357
Rel	-1.37854	-5.2138	1.16184e-05	8.6359e-05
Pfkl	-0.248425	-1.00969	0.320454	0.194775
Pus10	0.801584	4.09162	0.000282793	0.00100698
Rhbdf1	-3.35171	-2.97107	0.00568878	0.0105823
Pex13	-0.0911801	-0.300455	0.765835	0.34908
1810043G02Rik	-0.279494	-0.645959	0.523057	0.271792
Mpg	0.622661	1.21936	0.231901	0.155484
Ahsa2	-1.11932	-2.83255	0.00804312	0.0137312
Nprl3	-0.00458896	-0.0148579	0.988241	0.407941
Xpo1	0.505065	2.90272	0.00675468	0.012058
Cpeb4	0.517721	1.17953	0.247155	0.162581
Asb3	0.0618384	0.161468	0.872772	0.378328
Cdc34	1.28906	4.64612	5.90131e-05	0.000302449
Tpgs1	0.35242	0.562413	0.577878	0.291019
Chac2	1.74018	1.97591	0.0571183	0.0572863
Erlec1	0.086426	0.341826	0.734787	0.340188
Sptbn1	-1.17236	-6.50966	2.89627e-07	4.84113e-06
Wdpcp	-1.18829	-1.65438	0.108138	0.0908432
Mdh1	-0.106284	-0.632732	0.531546	0.27517
Prss57	1.37794	3.7213	0.000787005	0.00225053
Ccng1	0.433569	2.36314	0.02457	0.0310306
Nudcd2	0.908521	4.64809	5.86836e-05	0.00030138
Polrmt	0.643811	2.42232	0.021457	0.0281069
Hmmr	0.863752	4.87431	3.07482e-05	0.000183224
Acsl6	2.89792	4.41788	0.000112893	0.000493325
Slc22a4	0.863016	1.13545	0.264884	0.17064
Cyfip2	-0.252171	-2.16999	0.0377854	0.0424605
Mgat1	-0.52876	-3.26347	0.00268101	0.00584753
Ppp2ca	-0.0231073	-0.168348	0.867402	0.376923
Hnrnpab	0.287083	2.6401	0.0128571	0.0194151
Phykpl	-0.440363	-1.79366	0.082623	0.0748493
Hspa4	0.364703	3.09635	0.00413512	0.00818743
Cnot6	-0.167464	-1.17825	0.247658	0.16287
Gfpt2	-1.75608	-1.90087	0.0666464	0.0641177
Mapk9	0.533541	2.7633	0.00953799	0.0156041
Canx	0.524875	5.15095	1.3914e-05	9.84574e-05
Gnb2l1	0.635983	5.28053	9.59364e-06	7.44421e-05
Rufy1	-1.00079	-2.81489	0.00840204	0.0141836
Rnf130	-0.431039	-2.22061	0.0338158	0.0392035
Rad50	-0.0393649	-0.236336	0.814726	0.36288
3010026O09Rik	-0.43145	-0.479868	0.634688	0.309695
Clk4	-0.2255	-0.804709	0.427113	0.237521
Sar1b	0.593445	1.65898	0.107201	0.090338
Jade2	-0.2423	-1.00804	0.321236	0.195019
Cdkl3	0.302221	0.366491	0.716487	0.334545
Ube2b	-0.507149	-1.89792	0.067048	0.0644304
Cdkn2aipnl	0.651503	2.65604	0.012374	0.0188913
Kremen1	-1.49011	-2.27696	0.0298393	0.0357756
Itk	-1.64878	-1.47652	0.149887	0.114104
Nefh	-0.2412	-0.737639	0.466278	0.25166
Med7	0.533914	2.01543	0.052595	0.0538762
Havcr2	-2.5394	-2.11578	0.0424936	0.0461292
Tnip1	-0.296168	-1.33189	0.1926	0.136586
Vdac1	0.494455	3.08864	0.0042177	0.00831752
Slu7	-0.502325	-2.64893	0.0125876	0.0191354
Nipal4	-1.34945	-1.40974	0.168566	0.123844
Ascc2	-0.0548498	-0.28899	0.774512	0.351748
Hus1	0.607684	2.32899	0.0265481	0.0328006
Pttg1	1.37014	2.06805	0.0470618	0.0496807
Zfp607	-0.420816	-0.572728	0.570958	0.28879
Tns3	-0.701159	-3.32861	0.0022593	0.00513456
Btg2	-2.5177	-5.10832	1.5724e-05	0.000109248
Gatsl3	-0.924354	-0.903559	0.373194	0.21615
Pes1	0.258168	1.62058	0.115231	0.0950081
Tcn2	-0.290633	-0.878848	0.386242	0.221086
4921536K21Rik	-0.974343	-1.15991	0.254935	0.166297
Osbp2	-2.69676	-2.02383	0.0516757	0.0531767
Myo1g	-0.816481	-3.73842	0.000751048	0.00216769
Smtn	-0.0343581	-0.0943548	0.925434	0.392051
Arf5	1.03366	3.85478	0.000545697	0.00169771
2310033P09Rik	0.0143407	0.0379696	0.969955	0.403435
Guk1	0.870266	1.79344	0.0826585	0.0748542
Rnf185	-0.353526	-0.783788	0.439109	0.241417
Limk2	0.042782	0.137332	0.891656	0.383119
Patz1	-0.276781	-1.50038	0.143628	0.110877
Eif4enif1	0.336136	1.83767	0.075708	0.0703242
Trim11	-0.211428	-0.71703	0.478721	0.255935
Ogdh	0.285813	2.41492	0.0218256	0.0284327
Drg1	0.360024	2.19334	0.0359053	0.040954
Rtn4	-0.447966	-2.90949	0.00664136	0.011901
Mtif2	0.312709	1.20299	0.238083	0.158392
Rps27a	0.202438	1.39542	0.172801	0.126094
Cfap36	-0.154727	-0.495044	0.624058	0.306197
Smek2	0.135149	0.755775	0.455486	0.24766
Pnpt1	0.878531	4.50101	8.91813e-05	0.000412504
Pold2	0.905233	3.92556	0.000448803	0.00145274
Zkscan17	-0.14461	-0.68219	0.500183	0.263362
Aebp1	-1.75149	-1.48839	0.146745	0.112446
Polm	2.49016	3.31777	0.00232476	0.00524742
Dbnl	0.156609	0.715569	0.47961	0.256273
Mrps24	1.44569	4.02876	0.000336987	0.00116038
Ccdc117	0.0564269	0.20706	0.837317	0.369132
Dynll2	-0.574827	-2.65456	0.0124182	0.0189298
Xbp1	0.0874711	0.370672	0.713402	0.333636
Supt4a	0.31049	0.773792	0.444912	0.243719
Sept4	0.51887	0.614258	0.543525	0.27908
Btnl10	2.25869	3.64073	0.000979966	0.00265749
2810021J22Rik	1.10344	1.11204	0.274669	0.174795
Ska2	-0.0465576	-0.118184	0.906684	0.386874
Prr11	0.476827	1.74434	0.0910037	0.0802523
Smg8	0.225861	0.706882	0.484917	0.258002
Rnf187	0.66092	3.23859	0.00286118	0.00615162
Tubd1	0.821394	1.14538	0.260815	0.168935
Mrpl22	0.880004	2.56513	0.0153718	0.022267
Cnot8	-0.291602	-1.13545	0.264886	0.17064
Rps6kb1	-0.00673069	-0.0325555	0.974238	0.404509
Sap30l	-0.24363	-0.626375	0.535652	0.276634
Galnt10	-0.507585	-1.63926	0.111264	0.0927194
Rnft1	-0.00485784	-0.0151908	0.987977	0.4079
Mfap3	-0.326613	-1.47558	0.150138	0.114171
Fam114a2	-0.616364	-2.22829	0.0332471	0.0387425
Ppm1d	-0.314507	-1.01719	0.316932	0.193224
Znhit3	1.16664	2.61545	0.0136386	0.0203581
Myo19	1.19033	3.44601	0.00165487	0.00403323
Prpsap2	-0.480362	-1.56076	0.128728	0.102544
Ggnbp2	0.193643	1.06593	0.294681	0.183524
Acaca	0.150688	1.03552	0.308431	0.189573
Shmt1	-0.171693	-0.714185	0.480454	0.256586
Llgl1	0.11095	0.440988	0.662281	0.318355
Drg2	0.698601	2.37942	0.0236748	0.0301659
Srebf1	0.676492	3.07668	0.00434895	0.00852273
Tom1l1	0.474295	1.18967	0.243202	0.160788
Cox11	0.75583	1.04984	0.301904	0.186567
Stxbp4	-1.72683	-4.53315	8.13997e-05	0.000385092
Bzw2	0.455812	2.69583	0.0112412	0.0175819
Elac2	0.772325	3.4534	0.00162254	0.00397192
Pctp	-0.739568	-1.97841	0.0568225	0.0570557
Twistnb	0.131935	0.599285	0.553336	0.28236
Atxn7l1	-0.610844	-3.2814	0.00255798	0.00564593
Sypl	-0.0222726	-0.101896	0.919495	0.390401
Pdia6	0.726349	3.80189	0.000631167	0.00189526
Nampt	1.38403	9.44431	1.22687e-10	1.02634e-08
Pik3cg	-1.10782	-6.42701	3.65437e-07	5.76097e-06
Nbas	0.739207	3.46169	0.00158704	0.00389652
Tspan13	-0.833587	-4.04865	0.000318821	0.00111222
Rock2	-0.449931	-2.76744	0.00944196	0.0154928
Laptm4a	-0.231531	-0.895725	0.377299	0.217581
Fam49a	-1.9296	-4.03021	0.000335626	0.00115867
Snx13	-0.508745	-1.35445	0.185377	0.132898
Sdc1	-4.09031	-5.33688	8.16154e-06	6.58957e-05
Lpin1	0.191893	0.744212	0.46235	0.250163
Pum2	-0.0552884	-0.417544	0.679157	0.323173
Nrcam	0.245083	0.215646	0.830676	0.36744
Rgs9	-1.56695	-1.93552	0.0620891	0.0609707
Trib2	1.35922	2.57638	0.0149675	0.0218623
Arsg	-0.51135	-0.528511	0.600906	0.298513
Hs1bp3	-0.371421	-0.5857	0.562315	0.285666
Smc6	0.233337	1.37864	0.177871	0.128791
Apob	-3.57378	-3.37704	0.00198791	0.00466242
Amz2	0.366631	1.37749	0.17822	0.128932
Gna13	0.0685738	0.44408	0.660068	0.317639
Prkar1a	-0.351421	-2.19309	0.0359253	0.040954
Abca8b	-0.743908	-1.07621	0.290136	0.181827
Rdh14	-0.397822	-0.720125	0.476841	0.255116
Map2k6	-1.08977	-2.09252	0.0446684	0.0477923
Trappc12	0.170627	0.760555	0.452667	0.24671
Adi1	-0.367378	-1.59226	0.121468	0.0985976
Rnaseh1	-0.192398	-0.479808	0.63473	0.309695
Dcdc2c	-1.1546	-1.62604	0.11406	0.0944617
Ubxn2a	0.802603	3.47425	0.00153463	0.00378838
Cmpk2	1.02221	3.40507	0.00184544	0.00438401
Itsn2	-0.598433	-3.43806	0.00169032	0.00409558
Rsad2	-2.09283	-4.00145	0.000363588	0.00123047
Rnf144a	-1.61413	-8.48437	1.38485e-09	7.66532e-08
Id2	-1.63546	-1.67712	0.10357	0.088106
Mboat2	2.47455	3.78895	0.000653993	0.00194853
Ncoa1	-0.72053	-2.4162	0.0217612	0.0283717
Dus4l	0.503539	0.937515	0.355737	0.209338
Rrm2	1.75033	10.1341	2.31627e-11	2.74733e-09
Bcap29	0.733178	3.14658	0.00363344	0.00740909
Cenpo	-0.121117	-0.471701	0.640442	0.311505
Klf11	-0.249122	-0.758059	0.454138	0.247223
Adcy3	-0.846033	-1.48425	0.147834	0.113022
Grhl1	0.984945	0.684278	0.498881	0.262821
Dnajc27	-0.187387	-0.433222	0.667852	0.320056
Efr3b	0.952993	1.43976	0.159952	0.11952
Cbll1	0.0634145	0.254596	0.800716	0.359098
Dnmt3a	-0.729788	-4.7399	4.51583e-05	0.000246775
Dld	0.611767	3.85339	0.000547793	0.00169919
Kif3c	-2.34431	-3.74794	0.000731742	0.00212428
Rab10	-0.336086	-1.74907	0.0901698	0.0797621
Ddx52	0.396496	1.74596	0.0907174	0.0800707
Taf15	-0.45038	-2.70463	0.0110039	0.0172925
Cdc27	0.0892785	0.542339	0.591461	0.295174
Itgb3	-0.285339	-0.577884	0.567515	0.287486
Mettl2	0.476755	1.65415	0.108183	0.0908663
Nle1	0.329208	0.963535	0.342732	0.204107
Tlk2	-0.147396	-0.882965	0.384048	0.220192
Mrc2	-1.94734	-2.05706	0.0481731	0.0505244
Rffl	0.711638	2.55646	0.0156904	0.0225385
Lig3	0.0262973	0.131804	0.89599	0.384011
Map3k3	-0.463242	-2.14168	0.0401827	0.0442767
Ddx42	-0.364469	-2.3904	0.0230883	0.0296054
Ftsj3	0.687463	4.04552	0.000321617	0.00112119
Rnf135	-0.142159	-0.291188	0.772846	0.351215
Psmc5	0.635822	2.56499	0.0153769	0.022268
Tcam1	1.6528	3.84099	0.000566821	0.00174517
Ern1	-0.5568	-3.16371	0.00347595	0.00715101
Nf1	0.011202	0.0552944	0.956259	0.399976
Pecam1	-0.496915	-1.97356	0.057398	0.057494
Polg2	-0.33634	-0.681233	0.500779	0.263486
Ddx5	-0.632908	-7.44679	2.17081e-08	6.51455e-07
Psmd12	0.69725	3.97475	0.000391586	0.00130397
Helz	-0.243611	-1.33786	0.190669	0.135594
Cacng4	-0.857905	-1.29866	0.203635	0.142017
Cep112	-3.8974	-3.23534	0.00288557	0.00618538
Rab37	-2.58303	-4.85482	3.25121e-05	0.000191899
Slc9a3r1	-0.804281	-3.44797	0.00164625	0.00401835
Nt5c	0.663777	2.40227	0.0224689	0.0290429
Hn1	0.593014	3.6928	0.000850614	0.00238863
Sumo2	0.271499	1.91527	0.0647185	0.0627121
Nup85	1.19182	7.03317	6.73678e-08	1.55371e-06
Gga3	-0.0685025	-0.3321	0.742048	0.342214
Cluh	0.809706	5.40246	6.76201e-06	5.75891e-05
Mif4gd	0.743958	1.58977	0.12203	0.0989109
Slc25a19	-0.194709	-0.508233	0.614886	0.303379
Pafah1b1	-0.357825	-2.44102	0.0205507	0.0272639
2310067B10Rik	0.195223	1.04484	0.304172	0.187673
Recql5	0.150407	0.511719	0.612472	0.302449
Sap30bp	0.0601038	0.237845	0.813565	0.362673
Itgb4	-2.46263	-2.54539	0.0161059	0.0229042
Galk1	0.0918896	0.330536	0.743218	0.342595
Unk	-0.278332	-1.26009	0.217036	0.14872
Trim47	-2.17124	-2.83895	0.00791665	0.0135665
Aspa	-1.07195	-1.40266	0.17065	0.124906
Mrpl38	1.11343	3.04332	0.00473588	0.00916206
Fbf1	-0.509716	-1.91552	0.0646857	0.0627121
Acox1	-0.662455	-2.25096	0.0316183	0.0373569
Ten1	-0.472369	-1.14989	0.25898	0.168074
Srp68	0.376553	2.18421	0.0366304	0.0415385
Tsen54	-0.545399	-1.21426	0.233812	0.156281
Llgl2	0.790595	1.10189	0.278986	0.17655
1200014J11Rik	-0.235034	-1.24244	0.223388	0.151716
Camkk1	-3.164	-3.53195	0.00131466	0.00335166
P2rx1	-1.19943	-2.45835	0.0197423	0.0264378
Atp2a3	-1.05093	-3.63594	0.000992781	0.0026864
Ankfy1	0.267871	1.55806	0.129366	0.102801
Exoc7	0.522826	2.23668	0.0326357	0.0381729
Ube2g1	-0.0418482	-0.196175	0.845753	0.371569
Spns3	-0.363142	-1.08205	0.28757	0.180378
Med31	0.126146	0.168716	0.867115	0.376919
Ube2o	-0.428846	-1.50893	0.141438	0.109732
Txndc17	0.68679	1.85818	0.0726587	0.0682811
Rhbdf2	0.581301	1.42877	0.163066	0.121045
4933427D14Rik	-0.70501	-1.87183	0.0706869	0.0669585
Fam64a	-0.42073	-0.910878	0.369385	0.214638
Cygb	-2.06448	-1.57466	0.125481	0.10083
1810032O08Rik	0.147559	0.390444	0.698877	0.328975
Rabep1	-0.25059	-1.14632	0.260432	0.168753
Mfsd11	0.124255	0.285473	0.77718	0.352445
Kif1c	-0.142083	-0.473217	0.639372	0.311258
Sec14l1	0.224051	0.90322	0.373371	0.216228
Mink1	-0.867599	-3.94658	0.000423412	0.00139042
Pld2	-1.00016	-1.3566	0.184701	0.132646
[truncated: 10,133 more rows]

## Sheet: V. MTB-BCG @ HSCs
Gene	logFC_MTB_minus_BCG_at_HSCs	t_MTB_minus_BCG_at_HSCs	p_MTB_minus_BCG_at_HSCs	Fdr_MTB_minus_BCG_at_HSCs
Cav2	0.791079	0.721909	0.476417	0.322102
Klf6	-1.00851	-2.27216	0.0310639	0.0672964
Cox5a	0.495291	1.95222	0.061114	0.0970778
Brat1	0.326137	1.34936	0.188177	0.182238
Dlat	-0.43507	-2.51394	0.0180533	0.0478654
Sdhd	0.0834248	0.385174	0.703058	0.402824
Arvcf	2.74739	2.96269	0.00620858	0.0298494
Tbrg4	0.111277	0.57825	0.56778	0.357298
Ndufa9	0.23189	1.15547	0.257793	0.222028
Galnt1	-0.365552	-3.01651	0.00543785	0.0285199
Grasp	1.20327	1.09274	0.283948	0.234294
Acvr1b	0.982826	1.29814	0.204973	0.190547
Serpinf1	0.342235	0.350236	0.728818	0.410624
Ddx3x	-0.0397755	-0.291653	0.772731	0.422172
Znf512b	-0.440088	-1.95879	0.0603024	0.0970075
Dlg3	-0.042306	-0.103149	0.91859	0.467616
Hoxa10	0.917929	0.927662	0.361617	0.273552
Mmp14	0.163769	0.392391	0.697781	0.401715
Icam2	1.29356	4.3765	0.000155774	0.00495614
Mapk7	1.43953	2.46654	0.0201192	0.0512092
Sec24b	0.21645	1.15121	0.259511	0.222729
Nhp2	0.241206	1.00286	0.324632	0.254995
Lgals9	0.552375	4.79784	4.97174e-05	0.00334203
Hpn	0.752679	1.66128	0.107965	0.134136
Itgb7	0.771667	1.97169	0.0587348	0.0967066
Rarg	0.413307	0.398249	0.693508	0.400748
Hars	-0.00473851	-0.0225921	0.982138	0.484905
Ube2c	0.406215	1.7578	0.0898587	0.123008
Cct3	0.0402348	0.334627	0.740434	0.41405
Col18a1	2.87792	3.57904	0.0013007	0.0156317
Tubb6	-1.87125	-1.66174	0.107872	0.134136
Jup	0.00566806	0.00560602	0.995567	0.487848
Fkbp10	-2.73367	-2.65662	0.0129593	0.040752
Ddx18	0.235236	1.15091	0.259634	0.222729
Ubl3	0.0153731	0.0274641	0.978287	0.483666
Il16	0.125475	0.284405	0.778221	0.423798
Smo	-0.198778	-0.855063	0.399871	0.290894
Rin2	0.37015	0.34661	0.73151	0.411712
Capns1	0.0933487	0.535133	0.596839	0.368763
Uba1	0.242179	1.96125	0.060001	0.0970075
Vwf	-0.0497245	-0.280676	0.78105	0.424505
Vsig2	-2.72877	-3.03345	0.00521479	0.0281416
Esam	-0.132776	-0.186943	0.853072	0.449113
Gria3	0.0257797	0.0243415	0.980755	0.484443
Kmt2a	-0.467809	-3.40417	0.00204508	0.0185128
Ccne1	0.236622	0.721206	0.476842	0.322188
Psmc3	0.544058	2.93459	0.00665102	0.0308787
Celf2	-0.308132	-1.86855	0.0723244	0.108512
Spi1	1.03081	1.25262	0.220842	0.200271
Rmnd5a	-0.00311539	-0.0146871	0.988387	0.486879
Tead3	1.866	1.75982	0.0895085	0.12272
Peg3	1.2991	0.928517	0.361181	0.273413
Daxx	0.571778	2.53396	0.0172412	0.0467522
Dhrs1	2.75753	4.29992	0.000191535	0.00559981
Snx9	0.155318	0.662064	0.513415	0.337006
Snrpd1	0.175942	0.870036	0.391778	0.287023
Slc9a3r2	-0.372165	-0.361591	0.720409	0.407291
Ikzf4	2.30054	2.06738	0.0481822	0.0873048
Gtf2f1	0.664007	3.29834	0.00268092	0.0199032
Dennd1c	1.7516	1.73166	0.0944879	0.125568
Lcp2	-0.0160293	-0.059353	0.953098	0.477763
Fkbp7	1.52404	1.29795	0.205035	0.190547
Epdr1	0.0988117	0.334091	0.740833	0.41405
Il17ra	-0.151195	-1.07392	0.292149	0.238875
Tomm40	0.36073	1.49544	0.146136	0.159881
Hbp1	-1.08222	-3.96907	0.000465096	0.00972321
Atp5d	0.906805	3.67841	0.00100317	0.0140932
Mpnd	-0.844084	-0.933234	0.358784	0.27217
Ebi3	2.50289	2.78989	0.00944339	0.0349649
Ranbp2	-0.322236	-1.66263	0.107693	0.134136
Eif2b5	0.658677	3.45777	0.00178138	0.0172172
Plag1	-0.710487	-1.25914	0.218514	0.198803
Grik5	-0.0642019	-0.147522	0.883792	0.45678
Etv3	-0.0304076	-0.105262	0.916929	0.46699
St8sia6	-1.97559	-3.95757	0.000479563	0.00972321
Fcgrt	0.748002	0.732098	0.470275	0.318946
Timm50	0.219754	1.00373	0.324222	0.254995
Bicd1	-0.246771	-0.502834	0.619066	0.375799
Fosb	-1.42509	-2.10335	0.0446719	0.0828881
As3mt	2.1757	2.21876	0.0348974	0.0719052
Sec14l2	1.17801	1.11863	0.272932	0.228694
Rps6ka1	0.0821811	0.313492	0.756262	0.418244
Snrnp200	0.119556	0.949677	0.350511	0.267017
Man1a	-0.158184	-0.534533	0.597249	0.368763
Farsa	0.470397	2.24148	0.033217	0.0699075
Rad23a	0.0357798	0.137441	0.891679	0.459758
Calr	0.42209	2.95075	0.00639306	0.0303728
Nfat5	-0.610819	-2.65828	0.0129086	0.040711
Il7r	-0.316239	-0.36567	0.717396	0.407127
Hlf	4.19083e-05	4.66826e-05	0.999963	0.488577
Rpl8	0.49694	3.09431	0.004483	0.0262955
Gstm5	-0.844074	-2.46719	0.0200893	0.0512092
Ptrf	0.389585	0.898094	0.376896	0.280707
Map3k11	0.617931	1.65668	0.1089	0.134744
Atn1	0.460326	1.79523	0.0835645	0.117397
Phb2	-0.0672709	-0.377414	0.70875	0.404372
Large	-0.107797	-0.0906454	0.928428	0.470851
Ndrg2	2.38891	2.5609	0.0162013	0.045637
Arhgef40	-0.308599	-0.709387	0.484029	0.32441
Arhgef18	-0.0255029	-0.130523	0.897099	0.46097
Pkn2	-0.657075	-3.8144	0.000701196	0.0122342
Chn2	2.35685	2.96922	0.00610975	0.0296377
Aqp1	-0.131373	-0.638412	0.528463	0.343342
Dlst	-0.214836	-1.54119	0.134648	0.151952
Ulk2	-0.830032	-3.14291	0.0039702	0.0241279
Srpk1	-0.277034	-1.8981	0.0681773	0.10476
Hdgf	0.124944	1.03511	0.309593	0.246778
Thop1	0.557822	1.76506	0.0886073	0.121793
Matk	0.207373	0.33113	0.743045	0.414496
Prkacb	-0.160741	-0.826829	0.415419	0.296963
Prdx2	-0.105961	-0.594545	0.556986	0.353264
Plekha8	-0.831763	-1.37201	0.181099	0.18064
Zfp287	1.07098	1.09745	0.281919	0.233409
Letm1	0.138273	0.704927	0.486757	0.325834
Txn2	0.193835	0.894759	0.378646	0.281512
Fbxo11	-0.750616	-3.03183	0.00523572	0.0281416
Mcm5	0.600805	3.90954	0.00054491	0.0103413
Mprip	0.0270969	0.201872	0.841496	0.445782
Pafah1b3	2.45638	3.5312	0.00147302	0.0161567
Myl10	2.9195	2.08332	0.0465978	0.0851471
Ddx39	0.44853	2.04603	0.0503795	0.0897553
Por	0.316786	1.68269	0.103705	0.131516
Ube2m	0.270514	1.65023	0.110221	0.135337
Mef2c	-0.563689	-3.01116	0.00551021	0.0285199
Mrvi1	-0.613775	-1.69097	0.102096	0.13047
Psmd4	-0.00688272	-0.0453629	0.964144	0.47986
Snx6	0.59995	2.08413	0.0465186	0.0851471
Kit	-0.581454	-4.36165	0.000162147	0.0050115
Cs	0.244438	1.52685	0.138167	0.154274
Ranbp1	0.441053	2.77852	0.00970404	0.0351081
Psmb4	0.595082	2.58183	0.0154338	0.0445213
Slc30a4	-0.489956	-0.528875	0.601116	0.370042
Smpd4	-0.740246	-4.38841	0.00015084	0.00494458
Otx1	-1.11374	-1.06498	0.296103	0.241015
Rcn1	0.862473	3.48642	0.0016543	0.0167756
Trap1	-0.172077	-1.16214	0.25512	0.220856
Naa60	0.945474	3.11786	0.0042271	0.0251245
Atp5g1	0.0424959	0.165683	0.869613	0.45281
Tep1	-0.510012	-1.15812	0.256729	0.221464
Susd2	0.310183	0.48517	0.631381	0.379864
Ggt5	-1.61894	-1.61736	0.117164	0.139277
Tek	-0.497553	-1.49051	0.147421	0.160759
Mpl	0.299436	1.08067	0.289189	0.237532
Med8	0.560557	1.63934	0.112482	0.136527
Srm	0.192407	0.814327	0.422422	0.300233
Tmem110	2.14766	2.40733	0.023005	0.0556726
Cdt1	0.713291	2.72109	0.0111283	0.0375158
Runx1t1	-2.09281	-2.32331	0.0277532	0.0621573
Aprt	1.11889	3.60039	0.00123028	0.0151587
Qrich1	0.0546112	0.413287	0.682587	0.397807
Cdk4	0.0962528	0.617792	0.541772	0.347521
Cnp	0.629	2.3675	0.0251547	0.0581657
Psmd2	0.190869	1.34076	0.190919	0.182929
Vars	0.288376	2.17613	0.0382592	0.0755234
Abhd16a	0.498652	2.21749	0.0349941	0.0719589
Dennd2c	1.82885	2.05773	0.0491648	0.0881989
M6pr	0.116034	0.847112	0.404212	0.29175
Khsrp	0.0716519	0.4364	0.665938	0.391536
Abhd8	2.35878	2.90098	0.00721967	0.0324061
Fzd3	-0.512563	-0.446798	0.658504	0.389448
Fnbp4	-0.185582	-1.04131	0.306761	0.245806
Cers4	0.922093	1.65207	0.109842	0.135332
Prpf31	0.589631	2.23983	0.0333366	0.070023
Elk3	-0.453193	-1.36706	0.182628	0.180748
Mgst1	-0.145952	-0.150805	0.881225	0.456442
Ubqln4	-0.211939	-1.39894	0.172958	0.174603
Rpl10	-0.0154527	-0.127091	0.899789	0.461301
Rps15a	-0.167955	-1.20623	0.237958	0.210929
Hipk1	-0.393805	-3.69341	0.000964448	0.0139751
Gprc5b	2.97101	2.74154	0.0106	0.0366343
Hdac5	0.283433	0.796703	0.432417	0.30413
Zmat5	2.97858	3.48524	0.00165934	0.0167756
Ap1b1	-0.286012	-1.82293	0.0791537	0.113912
Bcl2l13	-0.263509	-1.35913	0.185098	0.181367
Slc16a12	-0.283751	-0.286667	0.776506	0.423166
Nav1	0.301107	0.805656	0.427322	0.302919
Fpgs	0.289817	1.10553	0.278464	0.231714
Mkl2	-0.113059	-0.303961	0.763435	0.41985
Apobec3	0.284186	1.86181	0.0732992	0.109518
Bcr	-0.315993	-0.967809	0.341537	0.263014
Fxyd5	0.307262	1.05198	0.301925	0.243351
Kcnd1	1.5798	1.71119	0.0982532	0.127288
Sdhb	0.00673669	0.029482	0.976692	0.483498
Ifrd2	-0.0568538	-0.244019	0.809019	0.43346
Spire2	0.340481	0.494329	0.624982	0.377108
Mrpl52	0.415406	2.11804	0.0433051	0.0807676
Faf1	-0.250143	-1.40708	0.170554	0.173562
Fads1	0.502385	1.74089	0.092831	0.124314
Tnfrsf22	-0.981711	-2.67604	0.01238	0.0397854
Cars	0.392268	1.34116	0.19079	0.182929
Mcoln2	0.0636515	0.0569234	0.955016	0.478281
Adssl1	1.98413	1.91607	0.0657569	0.102269
Odc1	0.272033	1.80381	0.0821776	0.116508
Pabpc4	0.0530402	0.338642	0.737439	0.413543
Dhdh	-0.731402	-2.02315	0.052832	0.0914415
Evi5l	-0.693893	-1.68864	0.102546	0.130658
Gltp	0.711176	1.96791	0.0591902	0.0970075
Cdh23	-0.306303	-0.229177	0.820419	0.437617
Ndufs2	0.309419	1.65562	0.109116	0.134744
Cad	0.181261	1.16284	0.25484	0.220856
Atad1	-0.811629	-3.70637	0.000932175	0.0139751
Pten	-0.3829	-2.64856	0.013207	0.0410536
Trnt1	-0.275665	-1.36533	0.183164	0.181113
St3gal1	-0.393197	-1.89326	0.0688415	0.105331
Clip3	0.0342358	0.0285189	0.977453	0.483498
Klhl3	1.00573	1.19534	0.242114	0.213627
Cacybp	0.189685	1.08693	0.286459	0.235827
Zswim7	2.83286	3.11022	0.00430854	0.0254686
Glis2	-0.549653	-0.465148	0.645471	0.385128
Cox6c	0.0112728	0.0761808	0.939824	0.474185
Piezo1	0.0131657	0.0840644	0.933611	0.471979
Ankrd52	-0.197443	-1.30772	0.201747	0.189609
Psmb1	0.0564757	0.31294	0.756676	0.418259
E2f4	0.398301	1.96543	0.0594912	0.0970075
Dnajb9	0.46361	0.677974	0.503427	0.332424
Yes1	-0.675134	-0.686823	0.497919	0.330241
Ddx19a	0.30742	1.78411	0.0853947	0.119125
Actn1	1.25396	1.74943	0.0913186	0.123907
Sirt2	0.336274	1.35775	0.185529	0.181367
Nolc1	0.121006	0.838094	0.40917	0.293709
Casd1	-0.583739	-2.35906	0.0256332	0.058872
Cyp2j9	-1.65349	-1.54094	0.134709	0.151952
Abca1	-0.27715	-0.512445	0.612412	0.373016
Sash1	-1.11749	-1.14317	0.262779	0.22418
Cd48	0.88384	2.39314	0.0237508	0.0564391
Lama5	0.490949	0.376662	0.709302	0.404474
Hspa8	0.0516117	0.550175	0.586621	0.364371
Psma2	0.231765	1.38516	0.177088	0.178034
Eps8	4.42019	5.59731	5.68985e-06	0.00102583
Rxra	-0.208735	-0.175505	0.861963	0.451102
Ncapg	0.0484322	0.238349	0.81337	0.435061
Dstn	-0.119479	-0.580409	0.566343	0.356809
Gatsl2	0.44492	0.798561	0.431357	0.30413
Lbp	0.501273	0.558709	0.580861	0.362577
Fli1	-0.252987	-1.29891	0.204711	0.190547
Lonrf3	0.753154	0.709485	0.483969	0.32441
Atp5e	0.327259	1.18691	0.245369	0.215095
Nelfcd	0.286966	1.14257	0.263022	0.224211
Slc25a5	-0.0546001	-0.392759	0.697512	0.401715
Mpped2	-1.63072	-1.36377	0.18365	0.181262
Wt1	-3.11037	-3.21757	0.00329022	0.0218906
Cd34	-0.226824	-0.453586	0.65367	0.388032
Eif3d	0.484202	3.04935	0.00501329	0.0279542
H3f3b	0.06665	0.51263	0.612284	0.373016
Nup50	-0.0098748	-0.067025	0.947044	0.476938
Pacsin2	0.00174882	0.00861132	0.993191	0.487365
Cmah	-0.571418	-2.59639	0.0149201	0.043919
Ttll12	0.406913	1.99282	0.0562436	0.0941163
Plcg1	-0.235457	-0.755931	0.456088	0.313158
Nt5c3b	0.499087	1.22583	0.230612	0.206852
Psmd3	0.140057	0.668559	0.509325	0.334841
Cd300lg	-2.34994	-2.93906	0.0065787	0.0308074
Aldoc	-0.488111	-0.453331	0.653851	0.388032
Plxdc1	-0.363296	-0.670078	0.508371	0.33471
Cdc6	-0.388605	-1.7849	0.0852633	0.119125
Atad5	-0.34117	-1.66856	0.1065	0.133566
Crlf3	-0.482135	-2.02742	0.0523664	0.0914249
Abr	-0.247728	-0.566592	0.575566	0.361357
Birc5	0.327814	1.3554	0.18627	0.181367
Eya2	1.06089	1.2006	0.240102	0.212371
B4galt5	3.40213	3.58305	0.00128721	0.0156317
Hnf4a	1.20306	0.95721	0.346763	0.265283
Cadps2	-0.159283	-0.1674	0.868275	0.452802
Ddx27	0.489279	2.78061	0.00965574	0.0350506
Cyth3	-0.130141	-0.617499	0.541963	0.347521
Cyth4	1.56712	2.27476	0.0308869	0.0672272
Med13l	-0.0699788	-0.406983	0.687156	0.398355
Mfng	0.594831	0.88299	0.384861	0.284241
Psmb6	0.198027	0.849523	0.402892	0.291524
Pfn1	0.272753	1.56826	0.128204	0.146446
Kpna2	0.350376	1.78674	0.0849591	0.119047
Vezf1	-0.0642981	-0.355596	0.724844	0.409024
Cuedc1	0.928631	1.36436	0.183467	0.181246
Ypel2	2.28587	2.73031	0.0108871	0.0370349
C1qbp	0.194216	1.2059	0.238081	0.210929
G3bp1	0.213869	2.17272	0.0385396	0.0757309
Ikzf1	-0.0616507	-0.416317	0.680395	0.396988
Copz2	-0.30814	-0.259048	0.797519	0.428998
Zbtb4	1.29859	1.3483	0.188515	0.182319
Atp5g3	0.327986	1.73733	0.0934678	0.124616
Abca5	2.40984	2.85955	0.00798378	0.0337361
Lsp1	1.35748	1.51044	0.142286	0.157541
Unc45b	-1.52383	-1.46172	0.155101	0.164814
Rars	0.232117	1.29324	0.206637	0.191542
Irf1	0.437382	2.17147	0.0386437	0.0757309
Pelp1	0.171076	0.845082	0.405325	0.291771
Dnah1	1.49711	1.4953	0.146173	0.159881
Scrn1	-0.460427	-0.62542	0.536828	0.346243
Mdh2	0.0864298	0.634027	0.531278	0.344369
Cops3	-0.162365	-1.10639	0.278099	0.231714
Akt3	-0.105298	-0.407156	0.687031	0.398355
Lyst	-0.507085	-1.72831	0.0950951	0.126065
Prl8a1	-0.905158	-0.806457	0.426868	0.302919
Esr1	-0.249474	-0.268906	0.79	0.42765
Lrp11	2.49735	2.43999	0.0213696	0.0536346
Ltv1	-0.521918	-2.52605	0.017558	0.046897
Plagl1	-0.0902348	-0.0767265	0.939394	0.474185
Rab32	0.402567	0.695995	0.492246	0.32829
Slc16a10	-0.988817	-3.46423	0.00175193	0.0172172
Fyn	0.638619	1.79193	0.0841049	0.118003
Lama4	0.978258	0.96978	0.340571	0.262589
Aim1	1.10829	1.05615	0.30005	0.242585
Smpdl3a	-0.415131	-1.15267	0.258923	0.222647
Reep3	0.808328	1.83706	0.076982	0.113014
Slc6a15	2.36722	2.80851	0.0090303	0.034811
Slc17a8	-1.67777	-1.46419	0.15443	0.164463
Cdk1	0.0111614	0.055531	0.956115	0.47861
Atp2b1	-0.19734	-0.793777	0.43409	0.30413
Epb4.1l2	0.481273	1.09588	0.282591	0.233531
Myb	-0.267806	-2.141	0.0412438	0.0785482
Ifngr1	-0.485857	-2.75848	0.0101805	0.0361074
Snrpf	0.862747	3.21467	0.00331442	0.0218906
Ndufa12	0.252004	0.871485	0.391	0.286755
Socs2	0.936496	1.30621	0.202254	0.189755
Tcp11l2	-0.703816	-1.1787	0.248569	0.216846
Timp3	-0.345934	-1.03389	0.310156	0.246778
Hsp90b1	0.342048	2.32713	0.0275195	0.0618901
Ddx21	0.271389	2.15369	0.0401422	0.0772664
Ppa1	0.0972601	0.471733	0.640822	0.383624
Pcbd1	0.792585	0.758174	0.454766	0.312941
Slc16a7	1.09895	1.09687	0.282169	0.233409
Plek	-0.636073	-3.53397	0.00146248	0.0161567
Egfr	0.0376768	0.038834	0.969302	0.481203
Peli1	0.133216	0.336819	0.738799	0.413876
Slc1a4	2.05167	2.19076	0.0370736	0.0742249
Dock2	-0.131429	-0.764608	0.450987	0.312011
Ndufs7	0.15351	0.659154	0.515254	0.338008
Meis1	-0.106703	-0.565684	0.576175	0.361529
Uqcr11	0.937249	2.86531	0.00787314	0.0336631
Tcf3	0.0772085	0.433024	0.668359	0.392081
Frs2	0.155883	0.606639	0.549044	0.350282
Rab36	-1.98597	-1.73968	0.0930467	0.124314
Grb10	-0.742891	-3.38988	0.00212156	0.0185128
Sf3a2	0.488692	2.32724	0.0275122	0.0618901
Irak3	-0.142672	-0.361273	0.720644	0.407291
Ncln	0.296358	1.4502	0.158263	0.166214
Glyctk	2.39597	2.63015	0.0137896	0.0417194
Appl2	-0.193103	-0.187611	0.852552	0.449113
Rel	1.4864	2.19895	0.0364251	0.0733758
Pus10	0.0576145	0.261757	0.795451	0.428998
Rhbdf1	-0.470402	-0.412344	0.68327	0.397807
Cdc34	0.406826	1.33307	0.193397	0.183999
Sptbn1	0.0828184	0.344669	0.732954	0.412095
Hmmr	-0.249848	-1.36214	0.184157	0.181367
Hnrnpab	0.174284	1.63222	0.11398	0.136954
Canx	-0.0373309	-0.319685	0.751612	0.416748
Gnb2l1	0.0425073	0.331426	0.742824	0.414496
Tnip1	1.23865	3.56063	0.00136458	0.0157036
Btg2	-1.47805	-2.6086	0.0145016	0.0433346
Dbnl	0.33505	1.4026	0.171873	0.174361
Srebf1	0.113249	0.51948	0.607564	0.371947
Stxbp4	0.455416	0.791252	0.435538	0.304356
Bzw2	0.010743	0.0605851	0.952126	0.477718
Elac2	0.56992	2.41308	0.0227093	0.0553916
Nampt	-0.239943	-1.6706	0.106093	0.133448
Pik3cg	-0.570702	-2.79562	0.00931425	0.034907
Rock2	-0.260171	-1.45595	0.156677	0.165351
Fam49a	0.555943	0.766983	0.449597	0.311603
Lpin1	-0.982421	-4.13427	0.000299034	0.00788975
Trib2	-0.573843	-2.8017	0.00917927	0.034811
Apob	-1.53331	-1.25255	0.220868	0.200271
Mboat2	2.02742	2.31423	0.0283161	0.0631564
Ncoa1	-0.572067	-1.43768	0.161756	0.168574
Rrm2	0.697095	3.50125	0.00159198	0.0167196
Dnmt3a	-0.444916	-2.52779	0.0174876	0.046897
Kif3c	0.12654	0.148924	0.882695	0.456442
Itgb3	0.0884612	0.369036	0.714914	0.406388
Map3k3	0.275885	0.691345	0.495118	0.329191
Ftsj3	0.107111	0.615585	0.543207	0.347906
Tcam1	0.0672931	0.196277	0.84583	0.447202
Ern1	-0.573055	-2.28153	0.030432	0.0663705
Ddx5	-0.373933	-3.46645	0.0017419	0.0172172
Hn1	0.292069	1.82605	0.0786702	0.113912
Nup85	0.0160058	0.0970913	0.923355	0.469158
Cluh	0.064524	0.446338	0.658832	0.389448
Trim47	1.10253	1.70424	0.0995596	0.128522
Acox1	-0.555889	-1.86743	0.0724849	0.108602
Camkk1	1.13351	0.971297	0.339828	0.262287
P2rx1	0.51808	1.03076	0.311594	0.247298
Atp2a3	0.125377	0.410135	0.68487	0.398096
Ywhae	0.337091	2.59521	0.0149612	0.043919
Prpf8	-0.14467	-1.3187	0.198097	0.186503
Spag9	-0.326611	-1.66306	0.107606	0.134136
Lrrc59	0.48242	2.98654	0.00585507	0.0290595
Fbxl20	-0.0982727	-0.308969	0.759663	0.419458
Dlg4	1.82593	2.63608	0.0135992	0.0414391
Per1	-0.0430282	-0.11778	0.907094	0.463718
Aurkb	0.376961	1.65063	0.110139	0.135337
Pfas	-0.164223	-1.02222	0.315546	0.250067
Top2a	0.00963802	0.0652689	0.94843	0.47697
Scfd1	-0.562329	-2.14747	0.0406787	0.0780215
Ptpn21	-0.762859	-1.63785	0.112795	0.136527
Mthfd1	-0.149829	-1.04841	0.303536	0.243945
Sgpp1	-0.143011	-0.707136	0.485405	0.325131
Hif1a	0.167553	0.691852	0.494804	0.329184
Eif2s1	0.0363062	0.246275	0.80729	0.432748
Erh	0.272582	1.47828	0.150643	0.161686
Pcnx	0.256819	0.964621	0.343103	0.263145
Psmc1	0.400488	2.8683	0.00781624	0.0335524
Rps6ka5	-0.760864	-1.53866	0.135264	0.15226
Tc2n	-1.7991	-1.92685	0.0643416	0.100872
Pitrm1	-0.127046	-0.852006	0.401537	0.291373
Otub2	1.53776	1.72308	0.0960506	0.126865
Entpd5	0.312629	0.566754	0.575457	0.361357
Aldh6a1	1.27446	1.9886	0.0567337	0.0942728
Fos	-1.62867	-2.36637	0.0252182	0.0581657
Vash1	2.31631	2.66506	0.0127043	0.0404203
Ccnk	0.216536	1.18999	0.244178	0.214399
Evl	0.137383	0.132473	0.89557	0.460666
Wars	0.669799	3.94029	0.000502137	0.00987611
Hsp90aa1	0.00510984	0.0419739	0.966821	0.480412
Cdc42bpb	1.84134	1.91512	0.0658836	0.102269
Tnfaip2	0.118331	0.743279	0.463587	0.316384
Ppp1r13b	0.493589	1.33088	0.19411	0.184113
2010107E04Rik	0.585096	3.63767	0.00111614	0.0143736
Gpr132	1.48637	1.88038	0.0706377	0.106572
Aoah	-0.770571	-0.792382	0.43489	0.304356
Zkscan3	-0.1646	-0.555499	0.583024	0.36309
Gcnt2	-0.336709	-0.91834	0.366389	0.276004
Hivep1	-0.484979	-3.32177	0.0025255	0.0196544
Nup153	-0.288757	-2.17108	0.0386758	0.0757309
Nol8	-0.578127	-2.71443	0.0113057	0.0378635
Spin1	-0.099427	-0.364334	0.718383	0.407127
Ssr1	0.0489083	0.381881	0.705472	0.403178
Sema4d	0.192797	1.17647	0.249445	0.217085
Gadd45g	2.21531	2.51481	0.0180172	0.0478654
Sfxn1	0.0460266	0.322983	0.74914	0.416007
Lman2	0.63216	3.45294	0.00180376	0.0172172
Prelid1	0.446561	2.54271	0.0168968	0.0467522
Smad5	-0.250159	-0.805725	0.427283	0.302919
2210016F16Rik	0.841425	2.07476	0.0474427	0.086399
Gkap1	-0.157748	-0.212038	0.833634	0.442701
Golm1	-0.445601	-2.52737	0.0175047	0.046897
Rhobtb3	-1.72377	-3.52316	0.0015041	0.0161567
Arsk	0.61568	1.20759	0.237442	0.210929
Nsun2	-0.0647055	-0.562732	0.578156	0.361996
Mctp1	0.151208	0.27634	0.784344	0.425721
Clptm1l	0.136882	0.737468	0.467055	0.31716
Tert	-1.36277	-1.08243	0.288421	0.237082
Btf3	-0.214614	-1.6115	0.118439	0.140023
Iqgap2	-0.227101	-1.48851	0.147943	0.160794
Elovl7	-1.14598	-1.41331	0.168732	0.17223
Plk2	-1.1666	-0.985579	0.332894	0.258698
Rgs7bp	-1.39947	-1.69137	0.102019	0.13047
Emb	1.13141	1.15011	0.259957	0.222827
Psmd6	0.556433	2.54143	0.0169467	0.0467522
Map3k1	-0.243222	-0.703117	0.487866	0.326375
Il6st	-0.147304	-0.276595	0.78415	0.425721
BC067074	-0.146782	-0.11582	0.908633	0.463805
Kat6b	-0.0810686	-0.218542	0.828613	0.440467
Vdac2	0.0234331	0.151642	0.880572	0.456442
Nr1d2	0.317926	0.364203	0.718479	0.407127
Dlg5	-1.31763	-1.14136	0.263517	0.224456
Glud1	0.251328	1.37174	0.181183	0.18064
Bmpr1a	-1.30229	-1.1252	0.270184	0.227778
2700060E02Rik	-0.0633737	-0.328858	0.744743	0.414503
Txndc16	-0.397498	-0.516869	0.609361	0.37221
Peli2	-1.40663	-1.22966	0.229194	0.206265
Tmem254b	3.39069	3.21198	0.00333699	0.0218906
Pnp	-0.258051	-1.59877	0.121246	0.14164
Arhgef3	0.849926	1.13074	0.267885	0.226571
Tkt	0.186797	1.42063	0.166613	0.170837
Lats2	-0.613492	-1.19835	0.240961	0.212783
Mrpl57	0.14715	0.403568	0.689637	0.398938
Spata13	0.811737	1.63509	0.113374	0.136573
Lcp1	0.267399	0.888122	0.382143	0.283474
Tsc22d1	-0.195582	-0.766885	0.449654	0.311603
Epsti1	1.02365	3.16199	0.00378463	0.0236649
Diap3	-0.585213	-3.41021	0.0020136	0.0185128
Ccdc25	-0.387932	-1.42346	0.1658	0.170837
Clu	1.92915	2.49525	0.0188433	0.0493554
Ephx2	0.366712	0.820832	0.418769	0.298814
Bora	0.0735544	0.264732	0.793181	0.428657
Sorbs3	1.26282	1.81121	0.0809952	0.115783
Bmp1	-0.369747	-0.310352	0.758623	0.419121
Xpo7	-0.545988	-2.00439	0.0549205	0.0937068
Rcbtb2	0.195276	0.478486	0.636069	0.382047
Mbnl2	-0.731325	-3.27987	0.00280986	0.0203715
Nup155	-0.0771966	-0.483007	0.632897	0.380564
Fyb	0.187441	1.00627	0.323019	0.254498
Slc7a8	1.25439	1.47538	0.151417	0.162335
Drosha	0.175079	1.10402	0.279106	0.231891
Pdzd2	0.316589	0.328453	0.745046	0.414503
Psme1	0.386757	3.02611	0.00531041	0.0282982
Zscan26	-0.147616	-0.379806	0.706993	0.403583
Cct5	-0.057961	-0.462295	0.64749	0.385769
Tars	0.294733	1.71287	0.0979403	0.127187
Brix1	0.283019	1.13315	0.266891	0.225911
Ank	-0.601105	-1.88257	0.0703303	0.106437
Myo10	0.13935	0.33439	0.740611	0.41405
Fzd6	-0.735816	-1.62387	0.11576	0.138215
Angpt1	-0.306413	-1.78014	0.0860553	0.119482
Myc	-0.0522985	-0.38179	0.705538	0.403178
Mtss1	0.0391079	0.183992	0.855364	0.449169
Fbxo32	-0.928639	-1.502	0.144443	0.159277
Sla	-0.660015	-1.95883	0.060297	0.0970075
Asap1	-0.26104	-1.73207	0.0944133	0.125568
Deptor	-0.0985157	-0.33292	0.741708	0.414218
Tomm22	0.104769	0.463802	0.646423	0.385484
Samm50	0.0174434	0.0980389	0.922609	0.469065
C1qtnf6	2.0362	2.72374	0.0110586	0.0375003
Ndufa6	0.655871	2.26643	0.0314562	0.0676542
Srebf2	0.215093	1.3466	0.189053	0.182319
Hdac7	0.0615971	0.426869	0.672783	0.393901
Polr3h	0.631256	2.30472	0.0289172	0.0641285
Aco2	0.10832	0.670232	0.508274	0.33471
Vdr	-0.477879	-0.539598	0.593797	0.367471
Pde1b	-2.67209	-2.56233	0.0161477	0.045637
Nubp1	0.105075	0.358386	0.722779	0.408284
Ciita	0.0444954	0.164157	0.870802	0.453097
Crebbp	-0.458014	-2.98738	0.00584292	0.0290595
Hes1	2.27318	1.99435	0.0560671	0.0941163
Atp13a3	-0.205852	-1.25996	0.218225	0.198713
Lsg1	0.176256	0.792225	0.43498	0.304356
Cyc1	0.359476	1.36914	0.181983	0.180748
Ly6e	0.405786	2.59212	0.015069	0.0440564
Ptk2	-0.352399	-0.388858	0.700362	0.402345
Kif21a	0.285715	0.299656	0.766683	0.420567
Alcam	-0.902749	-0.838984	0.408679	0.293551
Cd200r1	0.430758	0.449151	0.656826	0.3889
Gbe1	0.182027	0.305276	0.762444	0.419631
Zbtb20	-1.13469	-5.21253	1.61185e-05	0.00196925
Cpox	0.268998	1.30666	0.202101	0.189755
Tbc1d23	-1.17646	-2.4522	0.0207859	0.0524185
Tomm70a	-0.0653873	-0.429745	0.670714	0.393036
Fgd4	-1.51611	-3.09002	0.00453126	0.0263531
Yars2	-0.119297	-0.435635	0.666486	0.391536
B4galt4	1.76056	2.01266	0.0539909	0.0925587
Tfrc	0.332694	1.88242	0.0703517	0.106437
Arhgap31	0.700565	0.855081	0.399861	0.290894
Zfp148	-0.293676	-1.39489	0.174163	0.175256
Fstl1	1.19738	1.29949	0.204517	0.190547
Rabl3	-0.632161	-1.39946	0.172803	0.174603
Mylk	1.17326	1.84847	0.0752642	0.111262
Dirc2	0.69107	0.746986	0.461382	0.315287
Dgkg	0.262001	0.34142	0.735371	0.413239
Atp5j	0.0653327	0.40385	0.689432	0.398938
Ets2	0.758678	1.82187	0.0793183	0.113947
Cd86	0.36241	0.328899	0.744713	0.414503
Parp9	0.277377	1.63547	0.113294	0.136573
Runx1	-0.216523	-1.4211	0.166478	0.170837
Itsn1	-0.790147	-1.66575	0.107065	0.134048
Gart	-0.010015	-0.0671084	0.946979	0.476938
Il10rb	-0.776449	-2.79283	0.00937695	0.0349649
Sod1	0.542855	3.79375	0.000740528	0.0125166
Scaf4	0.338359	1.90116	0.06776	0.104266
Tuba1b	0.0865123	0.778089	0.443129	0.308664
Cers5	1.38523	1.47981	0.150239	0.161686
Lima1	0.15941	0.161882	0.872577	0.453802
Slc11a2	0.0044043	0.0207794	0.983571	0.485169
Nr4a1	-2.22122	-1.30238	0.20354	0.190275
Krt7	-1.43415	-2.08784	0.0461566	0.0847706
Krt18	1.25718	1.52672	0.138198	0.154274
Csad	0.3468	0.517179	0.609147	0.37221
Map3k12	-1.85764	-1.93981	0.0626748	0.0986876
Calcoco1	0.956352	1.61884	0.116842	0.139201
Fhl1	0.404829	0.624879	0.537178	0.346243
Denr	0.307569	1.41265	0.168926	0.17223
P3h3	1.71133	2.18475	0.0375564	0.0747379
Kcnk5	-0.719261	-2.01369	0.0538758	0.0925081
Zfp605	2.35266	3.0664	0.00480551	0.0273597
March5	0.361971	1.36861	0.182148	0.180748
Tmem176a	0.547202	1.13685	0.265366	0.225498
Pisd	0.174261	0.585489	0.562972	0.355248
Cdca3	0.249184	1.01762	0.31769	0.251398
Fam132a	0.430039	1.49404	0.1465	0.160077
Rhebl1	2.28514	2.20493	0.0359582	0.0731161
Sfi1	-0.79902	-3.00462	0.00559985	0.0287092
Slc25a27	0.124582	0.121606	0.904092	0.462849
Tnfrsf21	0.346236	1.14807	0.260784	0.223359
Rhag	0.258331	0.648695	0.521892	0.340709
Hsp90ab1	0.220404	2.19397	0.0368188	0.0738937
Clic5	-1.31802	-1.18244	0.247108	0.216025
Ptk7	1.75199	2.13111	0.0421206	0.0795487
Tspo2	-0.0629549	-0.149714	0.882078	0.456442
Stk38	-0.594232	-2.967	0.00614318	0.0296668
Abcg1	0.0959359	0.270433	0.788837	0.427303
Sik1	-0.112618	-0.195472	0.846454	0.447313
Arhgap28	-0.771731	-0.673625	0.506147	0.333856
Epb4.1l3	-2.27365	-2.25326	0.0323752	0.0688052
Lpin2	-0.290156	-1.74023	0.0929487	0.124314
Emilin2	0.370645	1.87861	0.0708884	0.106791
Ehd3	0.0389394	0.225517	0.823237	0.438471
Prkd3	0.145297	0.636031	0.529991	0.344128
Crim1	-0.230486	-0.856878	0.398884	0.290894
Ttc27	-0.317563	-1.43638	0.162124	0.168632
Vapa	0.209285	1.05428	0.300889	0.2429
Hnrnpll	-0.474712	-2.29741	0.0293869	0.0646123
Lhcgr	0.556477	0.593053	0.55797	0.353593
Nrxn1	-0.883057	-1.60499	0.119869	0.140638
Lrpprc	-0.213125	-1.09673	0.282228	0.233409
Abca3	-0.112863	-0.631683	0.532787	0.344608
Mcfd2	0.645539	1.67157	0.105899	0.13336
Dusp1	-0.996633	-2.15114	0.0403611	0.0775499
Phf1	2.44333	2.8974	0.00728282	0.0324205
Pdzph1	-1.04397	-1.41536	0.168139	0.171913
Map3k8	0.971693	1.03792	0.308306	0.246314
Svil	-0.280831	-1.54986	0.132555	0.150306
Thada	-0.756811	-3.96303	0.000472634	0.00972321
Adamts10	1.5745	2.04538	0.0504472	0.0897553
Myo1f	1.68197	1.72227	0.0961996	0.126907
Tapbp	0.527983	2.91526	0.00697264	0.0318255
Wdr46	0.0337762	0.184793	0.854741	0.449113
Col11a2	2.14686	2.51023	0.0182078	0.0480506
Psmb8	0.716438	3.95304	0.000485375	0.00972321
Tmem173	1.34703	1.12656	0.269618	0.227503
Hspa9	0.0660641	0.541868	0.592253	0.366891
Etf1	0.0687177	0.508837	0.614906	0.373952
Stard4	0.215833	1.04476	0.305191	0.24473
Csnk2b	0.750518	3.23004	0.00318814	0.0216903
Ltb	0.3332	0.271801	0.787796	0.426952
Zfp521	1.83081	2.09438	0.0455252	0.083753
Nr3c1	-0.563394	-3.9122	0.000541073	0.0103413
Mrps18b	0.516753	1.63439	0.113523	0.1366
Arap3	0.265884	1.37555	0.180011	0.179829
Gabbr1	0.578046	0.921578	0.364727	0.275327
Lars	0.267237	1.59176	0.122819	0.142859
Tcerg1	-0.152554	-0.980517	0.33534	0.260039
Rab27b	-0.764274	-3.03754	0.00516225	0.0281416
Mbd2	-0.215673	-1.27688	0.212272	0.194989
Smad4	-0.170893	-0.717126	0.479316	0.323456
Sec11c	0.0797268	0.445301	0.659572	0.389603
Afg3l2	0.106832	0.525182	0.603646	0.370808
Spire1	-0.70219	-3.30219	0.00265477	0.0199032
Setbp1	-1.7283	-1.42205	0.166203	0.170837
Txnl1	-0.204093	-1.3196	0.197799	0.186384
Fech	-0.0978479	-0.45222	0.654641	0.388244
Slc27a6	-0.159481	-0.17243	0.864356	0.451481
Cd74	1.17577	3.71114	0.000920579	0.0139751
Camk2a	0.348442	0.467211	0.644013	0.384634
Gnaq	-0.267263	-1.05518	0.300484	0.242754
Psat1	0.289745	1.64359	0.111594	0.13625
Cndp2	0.259414	1.06518	0.296015	0.241015
Anxa1	1.50609	2.17061	0.0387143	0.0757309
Fads3	2.54764	2.58398	0.0153571	0.0444238
Slc15a3	0.0114602	0.0116364	0.990799	0.487204
Ddb1	0.00149218	0.0140385	0.9889	0.48691
Fen1	0.32005	1.68714	0.102838	0.130722
Zfand5	-0.457288	-2.36697	0.0251844	0.0581657
Jak2	-0.583315	-3.72432	0.000889212	0.0137415
Slc25a45	0.618169	1.10225	0.279862	0.232341
Pola2	0.0985238	0.603208	0.551291	0.350569
Asah2	-0.849874	-1.66259	0.107702	0.134136
Minpp1	-0.119688	-0.804078	0.428217	0.302964
Mtl5	2.66252	3.09306	0.00449704	0.0262955
Smarca2	-0.20656	-1.1469	0.261257	0.223588
Ltbp3	0.804842	1.87796	0.0709799	0.106791
Capn1	0.28289	1.2177	0.233636	0.208572
Map4k2	-0.29802	-0.885511	0.383524	0.283948
Pdcd4	-0.471719	-2.59463	0.0149814	0.043919
Acsl5	-0.150265	-1.20598	0.238054	0.210929
Tcf7l2	1.27872	1.86587	0.0727102	0.108789
Aldh18a1	0.156678	0.84277	0.406595	0.292439
Ablim1	1.51796	1.42322	0.165867	0.170837
Slc18a2	-0.659292	-2.00493	0.054859	0.0937068
Hdgfrp3	0.0824132	0.0834238	0.934116	0.471979
P4hb	0.264888	1.96235	0.0598662	0.0970075
Alyref	0.789023	3.23207	0.00317188	0.0216903
Maged1	1.05543	1.00244	0.324829	0.254995
Arhgap19	-0.292148	-1.41918	0.167031	0.171104
Cutc	1.94696	3.21175	0.003339	0.0218906
Dnmbp	2.37879	2.83838	0.00840323	0.0344325
Chuk	0.290246	1.13341	0.266782	0.225911
Parp6	-0.724989	-1.42944	0.16409	0.170023
Fam120c	-0.628769	-2.21473	0.0352034	0.0721235
Fgd1	0.748602	0.820333	0.419048	0.298816
Maged2	-0.00324004	-0.00307304	0.99757	0.487848
Tro	-1.71403	-1.3368	0.192193	0.183554
Abhd6	-1.44427	-1.48118	0.149876	0.161643
Padi4	0.852892	0.824003	0.416995	0.297745
Rps26	0.166344	1.13427	0.266427	0.225911
Pa2g4	0.0959441	0.795109	0.433328	0.30413
Atp5b	0.019888	0.176717	0.86102	0.450849
Nab2	3.27062	3.34667	0.00236992	0.0187128
Shmt2	0.412498	1.91361	0.0660841	0.102269
Pip4k2c	0.133137	0.46155	0.648018	0.385769
Agap2	0.519696	2.1832	0.0376824	0.0747431
Atp5a1	0.18439	1.62455	0.115615	0.138215
Sirt3	0.722718	1.35378	0.18678	0.181419
Psmd13	0.417629	1.75007	0.0912078	0.123907
Ifitm1	1.7927	3.82157	0.000688031	0.0122051
Taldo1	0.405873	2.25938	0.0319451	0.0682936
Rplp2	0.458703	2.033	0.0517628	0.0910478
Rptor	-0.143105	-0.641134	0.526719	0.342871
Pde8a	-0.289206	-0.300659	0.765926	0.420567
Klhl4	-2.16846	-1.99866	0.0555723	0.0938018
Cct8	0.165616	0.997741	0.327065	0.255833
Uqcrc1	0.279637	1.44186	0.160584	0.167675
Rps6ka6	0.576041	0.712467	0.48215	0.324356
Crispld1	-1.61968	-1.67659	0.104904	0.132725
Itih5	0.439482	1.35799	0.185455	0.181367
Atp5c1	0.0625264	0.407356	0.686886	0.398355
St8sia2	-1.14198	-0.980946	0.335132	0.260039
Rpl14	-0.0702179	-0.578958	0.567308	0.357209
Rassf3	0.264889	1.33012	0.194355	0.184113
Fam20c	-2.52626	-2.67964	0.0122754	0.0397854
Xiap	-0.589557	-2.94358	0.00650626	0.0306446
Stag2	-0.394981	-2.31667	0.028164	0.062947
Nop16	0.384736	1.57964	0.125572	0.144508
Unc5a	1.97846	2.09718	0.0452581	0.0835517
Rb1cc1	-0.489314	-2.03756	0.0512754	0.0904846
Cops5	-0.616284	-2.39323	0.0237462	0.0564391
Stau2	1.63125	1.92592	0.0644628	0.100915
Paqr8	1.1538	1.74289	0.0924755	0.124314
Eya1	1.53442	1.74925	0.0913519	0.123907
Eef1b2	0.101575	0.865406	0.394269	0.288183
Ndufs1	-0.166583	-0.82904	0.414188	0.296524
Hspd1	-0.0518163	-0.367193	0.716273	0.406947
Slc40a1	-1.34046	-3.31088	0.00259659	0.0198649
Acadl	-0.0831501	-0.500433	0.620733	0.375977
Trak2	-0.189057	-1.16182	0.255247	0.220856
Clk1	-0.597851	-2.81023	0.00899299	0.034811
Nif3l1	-0.481099	-2.09714	0.0452613	0.0835517
Orc2	-0.0874888	-0.519569	0.607502	0.371947
Il1rl1	-0.288438	-1.16511	0.253936	0.220285
Map4k4	-0.0605115	-0.196976	0.845289	0.447134
Inpp1	-0.270402	-0.587709	0.561501	0.355149
Stat1	0.243951	2.22236	0.0346263	0.0714828
Dst	0.191435	0.99419	0.328759	0.256705
Smap1	-0.468787	-2.24486	0.0329736	0.0695305
Atic	0.146623	0.987603	0.331918	0.258497
Fn1	1.02392	1.10491	0.278727	0.231754
Tuba4a	0.126205	0.916507	0.367333	0.276329
Obsl1	-0.101811	-0.0833894	0.934143	0.471979
Psmd1	0.195216	1.33155	0.193891	0.184113
Ncl	0.0911587	0.81968	0.419414	0.298865
Ndufa10	-0.0324076	-0.17699	0.860807	0.450849
Mlph	-1.21243	-1.33662	0.192251	0.183554
Lrrfip1	0.0951532	0.517476	0.608943	0.37221
Scly	0.441819	2.24519	0.03295	0.0695305
Pam	0.879644	1.52226	0.139309	0.155198
Tmem163	-1.67407	-1.42347	0.165797	0.170837
Rgs18	-0.600906	-2.73059	0.01088	0.0370349
Rgs1	-0.175655	-0.348954	0.72977	0.410946
Rgs2	-0.00389349	-0.00429922	0.996601	0.487848
Tfcp2l1	-0.82104	-0.761157	0.453012	0.312671
Epb4.1l5	-0.673881	-0.730216	0.471405	0.319512
Steap3	0.207747	0.865877	0.394015	0.288183
Nek7	-0.146656	-0.571049	0.572583	0.359901
Slc45a3	-0.00651898	-0.0163201	0.987096	0.486465
Cdk18	0.0398346	0.0465693	0.963192	0.47986
Pik3c2b	-0.928334	-1.72101	0.0964326	0.126958
Atp2b4	-0.538587	-2.365	0.0252956	0.0582201
Glul	-0.235339	-1.35486	0.186439	0.181367
Lamc1	1.28581	1.71444	0.0976469	0.126958
Ncf2	-0.0155052	-0.047763	0.962249	0.47986
Adck3	-0.710119	-1.3339	0.193131	0.183999
Cdc42bpa	-0.689982	-2.98958	0.00581134	0.0290595
Ahctf1	-0.435286	-2.51013	0.0182119	0.0480506
Capn2	-0.266327	-0.314367	0.755604	0.418094
Uck2	-0.017548	-0.116227	0.908314	0.463805
Soat1	0.042258	0.06862	0.945786	0.476749
Ptpn14	-0.525037	-2.65033	0.0131522	0.041001
Eprs	-0.0692838	-0.514041	0.611311	0.372975
Iars2	-0.00565503	-0.035274	0.972115	0.481828
Ppp2r5a	-0.605226	-2.47904	0.0195542	0.0506046
Irf6	0.860343	0.650619	0.520667	0.340321
Fam107b	0.0744239	0.376045	0.709756	0.404519
Mcm10	0.613235	2.80405	0.00912774	0.034811
Optn	0.0941133	0.500508	0.620682	0.375977
Prdx6	-0.0489979	-0.340807	0.735827	0.413281
Rabgap1l	-0.769181	-5.31002	1.23736e-05	0.00191216
Vim	0.538798	2.77297	0.00983391	0.0354594
Plxdc2	0.328819	0.628448	0.534872	0.345225
Abi2	0.63685	1.57804	0.125939	0.144622
Stxbp1	-0.132447	-0.728535	0.472417	0.319874
Ak1	2.36818	2.57576	0.015653	0.0450334
Nr4a2	-0.41602	-0.760805	0.453219	0.312671
Col5a1	-0.260258	-0.911063	0.370143	0.278057
Kynu	-0.37628	-0.461112	0.648328	0.385769
Psmd5	-0.330143	-1.96092	0.0600407	0.0970075
Traf1	1.04289	1.18598	0.245731	0.215238
Stom	-0.359402	-1.49645	0.145875	0.159881
Dab2ip	1.47995	2.68637	0.012082	0.0397256
Ifih1	-0.265801	-1.48811	0.148048	0.160794
Psmd14	-0.191555	-1.13313	0.266896	0.225911
Nmi	-0.103879	-0.559155	0.580561	0.362577
Sapcd2	1.59018	3.82145	0.000688249	0.0122051
Zmynd19	0.401949	1.82542	0.0787677	0.113912
Hnmt	-1.13885	-0.965625	0.34261	0.263145
Baz2b	-0.418073	-2.40091	0.02334	0.0559823
Pkp4	0.699461	1.80834	0.0814522	0.115783
Ssfa2	0.56885	2.03908	0.051113	0.0904846
Itga4	-0.386782	-3.05957	0.00488777	0.0275382
Slc25a12	0.640356	2.65088	0.0131353	0.041001
Xirp2	-2.08135	-1.51754	0.140492	0.156355
Stk39	0.182663	0.177399	0.860489	0.450849
Dhrs9	0.172087	0.178193	0.859871	0.450849
Slc43a3	0.423974	2.1844	0.0375849	0.0747379
Smtnl1	-0.330193	-0.315354	0.754862	0.418094
Ube2l6	0.636308	2.70095	0.0116726	0.0388518
Prrg4	1.88523	2.78511	0.00955206	0.0350447
Tcp11l1	-0.248101	-0.472203	0.640491	0.383624
Hipk3	-0.447549	-2.32777	0.0274799	0.0618901
Caprin1	-0.10413	-1.06089	0.297927	0.24159
Nat10	-0.183365	-1.1991	0.240674	0.212703
Trim44	-0.264305	-1.43407	0.162775	0.168984
Dut	0.205982	1.1277	0.269145	0.227281
Fbn1	0.441721	1.43289	0.16311	0.16917
Mapk8ip1	2.22982	2.17121	0.0386648	0.0757309
Ell3	-4.13758	-3.62375	0.00115748	0.0145593
Lrp4	0.962878	1.29634	0.205582	0.190728
Mkks	-1.23249	-2.03469	0.051582	0.0908774
Ubox5	2.0917	2.85102	0.00815035	0.0339101
Nusap1	-0.279931	-1.56937	0.127947	0.146307
Casc5	-0.461458	-2.20263	0.036137	0.0732043
Smox	0.624063	0.754447	0.456964	0.313158
Rassf2	0.984028	1.71902	0.0967991	0.126958
Hdc	-1.43488	-1.74216	0.0926048	0.124314
Usp50	0.242736	0.529316	0.600814	0.370042
Dusp2	1.09719	1.15697	0.257191	0.221686
Nop56	-0.134078	-1.01677	0.318087	0.251527
Cpxm1	-1.5973	-1.63707	0.112957	0.136527
Snx5	-0.188543	-1.39528	0.174049	0.175256
Xrn2	-0.320816	-2.46788	0.0200579	0.0512092
Cd93	-0.0178081	-0.0583904	0.953858	0.477922
Acss1	-0.545648	-2.4308	0.0218187	0.0542584
Fam110a	1.79232	1.87016	0.0720932	0.108315
Rbck1	0.232494	1.11908	0.27274	0.228694
Tpx2	0.213413	1.18213	0.247228	0.216025
Ccm2l	-0.75166	-0.583496	0.564293	0.355724
Pkia	0.296425	0.283587	0.778841	0.423798
Tpd52	1.12234	2.05923	0.0490104	0.0881963
Pag1	0.197884	0.490219	0.62785	0.378371
Rbm38	0.408888	1.4212	0.16645	0.170837
Zbp1	0.29114	1.22663	0.230313	0.206756
Nfatc2	0.973749	0.80133	0.429779	0.303666
Lrrcc1	0.174621	0.53054	0.599977	0.370042
Car1	-0.152638	-0.953629	0.348542	0.26592
Psma7	0.500488	2.78187	0.00962663	0.0350506
Gid8	0.310551	1.27894	0.211558	0.194934
Pcmtd2	-0.835542	-2.56039	0.0162204	0.045637
Procr	1.38985	1.48206	0.149642	0.161551
Eif6	0.876382	3.74001	0.000853259	0.0135737
Sla2	1.46429	1.53087	0.137173	0.153609
Samhd1	0.299187	1.94933	0.0614742	0.097364
Rpn2	0.0654175	0.508684	0.615012	0.373952
Skil	0.118102	0.260736	0.79623	0.428998
Slc2a10	-0.711281	-0.587233	0.561816	0.355149
Actl6a	0.0746708	0.404447	0.688998	0.398938
Ndufb5	0.408987	1.84411	0.0759172	0.111872
Ncoa3	-0.317573	-1.58971	0.12328	0.143088
Mecom	-0.451511	-0.831145	0.413018	0.295882
Nceh1	0.179391	0.501142	0.620241	0.375977
Sec62	0.34018	1.44308	0.160242	0.16748
Dcun1d1	-0.331309	-1.48498	0.148872	0.161384
Acad9	-0.967028	-2.54187	0.0169296	0.0467522
Anxa5	1.71696	3.26419	0.00292396	0.0209101
Ccna2	-0.0774822	-0.528	0.601715	0.370042
Exosc8	0.0302188	0.130089	0.897439	0.46097
Ift80	-0.4237	-0.768805	0.448532	0.311424
Nbea	-1.75873	-2.87557	0.00767964	0.0332297
Ppid	0.357036	1.88788	0.0695868	0.105873
Ccnl1	-0.352765	-1.26988	0.214721	0.196314
Vangl1	-0.795134	-0.904069	0.373775	0.279033
Ampd2	0.0710084	0.392601	0.697627	0.401715
Gstm4	2.7874	3.65338	0.00107119	0.0143028
Dennd2d	0.0618136	0.170507	0.865854	0.451827
S100a11	0.837483	1.74474	0.0921477	0.124314
Nup210l	2.91789	2.90409	0.00716515	0.0324012
Adar	0.0331589	0.19705	0.845231	0.447134
Pmvk	4.18683	5.80961	3.21374e-06	0.000695291
Ndst3	-2.79465	-2.53881	0.0170493	0.0467522
Rrh	-1.25268	-1.68916	0.102446	0.130658
Pdgfc	-0.596392	-0.435328	0.666707	0.391536
Scamp3	0.201263	1.01339	0.319669	0.25241
Lmna	1.11513	2.23018	0.0340435	0.0709566
Pear1	0.461067	0.973174	0.338911	0.261869
Fmo5	-1.33995	-2.02461	0.0526717	0.0914415
Tars2	0.158188	0.76374	0.451496	0.31208
Gclm	0.156384	1.317	0.198658	0.186868
Rwdd3	-4.14036	-4.40407	0.000144593	0.00494458
Rorc	-0.726434	-0.928978	0.360947	0.273413
Eif4e	-0.263353	-1.34141	0.190711	0.182929
Dapp1	-0.191918	-1.28021	0.211117	0.194702
Wls	-0.254374	-0.774504	0.445211	0.309914
Adgrl2	-0.543874	-2.53965	0.0170165	0.0467522
Trp53inp1	-0.844258	-1.59435	0.122235	0.142333
Cpne3	-0.258861	-0.996631	0.327593	0.25605
Rps20	0.144134	1.1121	0.275679	0.230132
Faxc	-2.50249	-1.93543	0.0632335	0.0992784
Gbp3	0.496234	3.26228	0.00293815	0.0209101
Gbp2	0.853336	4.70408	6.41333e-05	0.00385423
Smc2	-0.220826	-1.35857	0.185273	0.181367
Exosc3	-0.287659	-1.11319	0.275218	0.230132
Tmod1	2.20221	2.65951	0.0128714	0.040711
Ncbp1	0.361372	2.33448	0.0270744	0.0612899
Coro2a	0.0244147	0.0729378	0.942381	0.475254
Fmn2	-1.15155	-0.956147	0.347291	0.265499
Zfp618	-0.721355	-0.710777	0.48318	0.32441
Txn1	0.072415	0.41106	0.6842	0.398096
Ugcg	-0.557781	-3.30138	0.00266019	0.0199032
Snx30	0.765508	2.80525	0.00910128	0.034811
Alad	0.288081	0.89781	0.377045	0.280707
Mpdz	1.34586	1.29047	0.207586	0.192256
Aco1	-0.50859	-2.1455	0.0408504	0.0782028
Slc44a1	-1.38848	-3.49291	0.00162675	0.0167756
Bag1	0.00144711	0.00831183	0.993428	0.487365
Epb4.1l4b	-0.0755346	-0.156038	0.877138	0.455491
Stoml2	0.410856	1.94227	0.0623623	0.0984633
Cd72	3.5847	2.40831	0.0229543	0.0556726
Gba2	-0.589079	-1.72402	0.0958793	0.126794
Rgp1	0.434021	1.77781	0.0864456	0.119581
Npr2	-1.79963	-1.60775	0.119261	0.140381
Reck	2.77377	3.15358	0.00386536	0.0238934
Mllt3	-0.259665	-0.964347	0.343238	0.263145
Hacd4	0.222311	0.23875	0.813062	0.435061
Usp24	-0.0303393	-0.209271	0.835772	0.443392
Prkaa2	0.0219036	0.0213339	0.983133	0.485169
Pde4b	-0.791642	-2.5267	0.0175315	0.046897
Eps15	-0.209574	-1.06601	0.295647	0.241015
Osbpl9	-0.195155	-0.725798	0.474067	0.320714
Nfia	-0.404027	-1.7789	0.0862633	0.119482
Cyp2j13	-4.29845	-4.3889	0.000150642	0.00494458
Hook1	0.0328229	0.0844833	0.933281	0.471979
Fggy	1.86054	2.60129	0.014751	0.0437565
Plaa	-0.070709	-0.387037	0.701694	0.402683
Laptm5	0.312817	1.57187	0.127365	0.14595
Hivep3	-1.53207	-1.31995	0.197685	0.186384
Ccdc30	-2.90514	-3.66219	0.00104674	0.0141539
Ybx1	0.32351	3.17355	0.00367631	0.023405
Ermap	-0.501134	-2.42575	0.0220689	0.0547546
Ppt1	-0.441294	-1.77351	0.0871691	0.120428
Pithd1	0.934535	2.71751	0.0112232	0.037704
Urod	0.119694	0.633966	0.531317	0.344369
Lurap1	0.982258	0.916829	0.367167	0.276329
Pdzk1ip1	0.0197998	0.0284593	0.9775	0.483498
Mrto4	0.0997903	0.422239	0.676119	0.395558
Tinagl1	-1.50785	-1.59482	0.12213	0.142333
Azin2	-1.01979	-0.869814	0.391897	0.287023
Khdrbs1	0.00385893	0.0354086	0.972009	0.481828
Ak2	0.230896	1.45143	0.157921	0.166016
Eif3i	0.396562	2.83343	0.00850422	0.0346727
Srrm1	-0.234461	-1.94165	0.0624414	0.0984633
Psmb2	0.226315	0.973878	0.338568	0.261791
Csf3r	0.000961489	0.000850029	0.999328	0.488487
Sytl1	-0.747803	-0.791512	0.435389	0.304356
Hgf	1.30328	1.70569	0.0992858	0.128472
Cdca8	0.305454	1.58765	0.123745	0.14332
Rcc1	0.367577	1.98894	0.0566939	0.0942728
Necap2	0.00994111	0.042182	0.966657	0.480412
Cdk14	-1.18718	-1.78142	0.0858414	0.119356
Kcnab2	0.297854	1.53715	0.135633	0.152363
Rpl22	0.0304285	0.220756	0.826906	0.439992
Acot7	0.906126	2.45345	0.0207269	0.0524185
Prkag2	0.802702	1.08734	0.286282	0.235827
Nol9	-0.187156	-1.23449	0.227419	0.204837
Abcf2	0.123773	0.759292	0.454108	0.312886
Per3	-0.405542	-1.05807	0.29919	0.242251
Park7	0.168439	0.852631	0.401195	0.291373
Abcb1b	1.71401	2.85759	0.0080217	0.0337644
Abcb8	0.40441	1.42737	0.16468	0.170418
Tomm7	0.14455	0.800216	0.430413	0.303916
Rint1	-0.257828	-1.32235	0.196896	0.185857
Orc5	-0.296254	-1.11202	0.275712	0.230132
Dnajc2	0.289974	1.64089	0.112158	0.136475
Atad3a	0.554758	2.73288	0.0108207	0.0370349
Ski	-0.302827	-1.53713	0.135638	0.152363
Mib2	-0.307566	-0.603033	0.551406	0.350569
Mrpl20	0.794036	2.19642	0.0366243	0.07364
Adgra3	2.7506	4.09566	0.00033164	0.00826551
Nsg1	2.57235	2.82603	0.0086574	0.034755
Fosl2	0.861267	1.05702	0.299659	0.24245
Ppm1g	0.456738	3.45065	0.00181443	0.0172172
Ociad2	1.27372	1.8294	0.0781527	0.113716
Emilin1	0.869109	2.42159	0.0222773	0.0548993
Dhx15	-0.340424	-3.06327	0.00484305	0.0274291
Pgm1	-0.0179614	-0.0958367	0.924342	0.469439
Cenpa	-0.502542	-2.84918	0.00818661	0.0339305
Apbb2	-1.78345	-1.90685	0.0669892	0.103227
Gfi1	1.18319	1.27839	0.211748	0.194943
Tgfbr3	-0.0762868	-0.437257	0.665324	0.391536
Abcg3	1.21898	1.83366	0.0774989	0.113392
Plac8	0.309474	1.42204	0.166208	0.170837
Hnrnpdl	0.0802071	0.606406	0.549196	0.350282
Cds1	-1.69531	-1.67505	0.105209	0.132801
Antxr2	1.7068	2.29911	0.0292775	0.0645027
Rfc5	0.134806	0.772807	0.446198	0.310202
Tmed2	0.524355	3.27778	0.0028248	0.0203715
Cdk2ap1	0.547741	3.36596	0.00225575	0.0185128
Stx2	0.0201389	0.0928341	0.926705	0.470419
Ran	0.171978	1.36071	0.184605	0.181367
Rhof	2.18958	2.5608	0.0162051	0.045637
Aldh2	0.108045	0.678061	0.503373	0.332424
Fam168a	-0.241172	-1.01506	0.318884	0.251974
Arpc3	0.251038	1.48886	0.147852	0.160794
Atp2a2	0.0843598	0.624521	0.53741	0.346243
Ift81	1.84619	1.91956	0.0652955	0.101777
Ncor2	0.172403	0.966987	0.34194	0.263014
Dhx37	0.296225	1.45731	0.156304	0.165343
Golga3	-0.201833	-1.02849	0.31264	0.247945
Ep400	0.0966156	0.797142	0.432166	0.30413
Prkab1	-0.462037	-1.38316	0.177692	0.17831
Cit	0.025064	0.13902	0.890443	0.45934
Tes	1.47916	2.18931	0.0371897	0.0742249
Tfec	0.638128	0.640397	0.527191	0.342927
Oasl2	-0.370378	-1.78517	0.0852184	0.119125
Tmem106b	-0.527209	-2.15505	0.0400258	0.0771798
Fscn1	0.632293	0.516857	0.60937	0.37221
Zfp12	-0.246621	-0.756004	0.456045	0.313158
Pdap1	0.195133	0.907766	0.371852	0.278418
Polr1d	0.614357	3.3879	0.00213235	0.0185128
Pomp	0.308343	1.571	0.127567	0.146026
Wasl	-0.584206	-1.60954	0.118868	0.140358
Cux1	-0.476648	-4.04719	0.000377565	0.00887892
Ephb4	0.548537	0.549959	0.586767	0.364371
Tfr2	0.211329	1.09338	0.283671	0.234245
Gm20605	2.04494	1.89485	0.0686231	0.105295
Mcm7	0.0839197	0.623019	0.538382	0.346663
Cald1	-2.25088	-1.89401	0.0687377	0.105321
Plxna4	0.207445	0.176662	0.861063	0.450849
Irf5	1.70667	1.59019	0.123171	0.143088
Gars	0.246398	1.33341	0.193289	0.183999
Fkbp9	2.67616	2.82914	0.00859266	0.0346832
Abcg2	-0.308103	-1.15331	0.258665	0.222602
Tmem176b	0.818219	2.7474	0.010453	0.0366343
Osbpl3	-0.401693	-0.632765	0.53209	0.344457
Ptn	-2.01666	-1.60542	0.119773	0.140638
Ephb6	1.03306	1.12073	0.272052	0.228487
Prdm5	2.56428	2.78869	0.00947051	0.0349649
Tbxas1	-0.834492	-2.62887	0.013831	0.0417194
Add2	0.0832419	0.268552	0.790269	0.42765
Cct7	0.0981821	0.651342	0.520208	0.340226
Mogs	0.571085	3.34776	0.0023633	0.0187128
Gp9	1.80898	2.2664	0.0314584	0.0676542
Rpn1	0.337256	2.28834	0.0299797	0.0655161
Plxna1	0.576765	2.74632	0.0104801	0.0366343
Slc41a3	0.220094	0.508487	0.615149	0.373952
Nup210	0.01903	0.130693	0.896965	0.46097
Usp18	0.83657	2.157	0.0398591	0.0770266
Gdf3	1.15684	2.87963	0.00760442	0.0330364
Plxnd1	0.511806	0.758212	0.454744	0.312941
Tmcc1	-0.534596	-1.32293	0.196704	0.185857
Bms1	0.160388	0.971076	0.339936	0.262287
Clec1b	-4.4207	-5.01938	2.72323e-05	0.0025429
Gabarapl1	-0.282231	-1.2267	0.230287	0.206756
Adipor2	0.234444	1.33327	0.193335	0.183999
Ybx3	0.177449	1.17167	0.251334	0.218378
Etv6	0.0506307	0.363704	0.718847	0.407127
Art4	0.00248139	0.00566591	0.99552	0.487848
Strap	0.0294258	0.259156	0.797436	0.428998
Plekha5	-0.409612	-0.905467	0.373048	0.278883
Ldhb	2.43704	2.55533	0.0164113	0.0459921
Rad18	-0.648084	-2.67839	0.0123115	0.0397854
Srgap3	-0.232555	-0.698969	0.490414	0.327674
Camk1	-0.717768	-1.57812	0.12592	0.144622
Dennd5b	-0.496973	-0.880307	0.386287	0.284575
Tamm41	0.579199	1.80837	0.0814466	0.115783
Cand2	0.201555	0.383762	0.704092	0.40291
Klrb1c	-0.587211	-0.55386	0.58413	0.363568
Ing4	0.810208	1.41277	0.168891	0.17223
Cd27	0.495929	0.983642	0.333828	0.259238
Scnn1a	-1.03749	-1.03214	0.310957	0.246973
Tnfrsf1a	0.606479	1.49618	0.145945	0.159881
Rpl28	0.28988	2.02351	0.0527919	0.0914415
Zdhhc13	-0.156266	-0.747326	0.46118	0.315287
Tjp1	0.697407	3.07142	0.00474591	0.0271634
Blm	-0.39222	-1.62442	0.115643	0.138215
Sema4b	0.58625	1.36869	0.182125	0.180748
Pak4	0.192546	0.739006	0.466137	0.316937
Psmc4	0.0940272	0.412641	0.683055	0.397807
Mfge8	1.83632	3.45393	0.00179913	0.0172172
Det1	-0.971104	-3.53558	0.00145638	0.0161567
Zfand6	-0.324145	-0.697738	0.491172	0.327978
Pde2a	0.93654	0.958041	0.346352	0.265156
Pik3c2a	-1.55834	-1.71883	0.0968334	0.126958
Ipo5	0.0842073	0.563252	0.577807	0.361996
Kif22	0.178745	0.738999	0.466141	0.316937
Ino80e	0.398477	1.7998	0.0828232	0.116659
Fchsd2	-0.060348	-0.174499	0.862746	0.451293
Plekhb1	0.986457	0.965051	0.342892	0.263145
Coro1a	0.979891	3.05672	0.00492246	0.02759
Sult1a1	-0.509851	-0.552234	0.585228	0.364042
Psma1	0.288757	1.80557	0.081894	0.116258
Pak1	-0.116855	-0.228038	0.821296	0.437869
Tead2	1.47877	1.74141	0.0927382	0.124314
9130019O22Rik	3.26506	4.02765	0.0003978	0.00902985
Itgal	0.304947	0.993884	0.328905	0.256705
Nomo1	0.277387	2.12383	0.0427769	0.0799203
Plk1	0.513283	1.95444	0.0608394	0.0970075
Ndufab1	-0.897635	-3.56265	0.00135742	0.0157036
Eri2	-0.486144	-1.63632	0.113115	0.136565
Oat	-0.21648	-1.38114	0.178306	0.178594
Mki67	-0.303554	-1.91365	0.0660789	0.102269
Fgf3	-0.0603742	-0.0536973	0.957563	0.478719
Dock11	-0.228606	-0.885066	0.38376	0.283948
[truncated: 1,128 more rows]

## Sheet: VI. MTB-BCG @ MPPs
Gene	logFC_MTB_minus_BCG_at_MPPs	t_MTB_minus_BCG_at_MPPs	p_MTB_minus_BCG_at_MPPs	Fdr_MTB_minus_BCG_at_MPPs
[truncated: 3,542 more rows]

[truncated: 3 more sheets: VII. MPP-HSC @ PBS, VIII. MPP-HSC @ BCG, IX. MPP-HSC @ MTB]
