# Supplementary material for: M. tuberculosis Reprograms Hematopoietic Stem Cells to Limit Myelopoiesis and Impair Trained Immunity
Source: Cell. 2020 Oct 29;183(3):752–770.e22. doi: 10.1016/j.cell.2020.09.062 (PMC7599081; doi:10.1016/j.cell.2020.09.062)
Supplement: Table S2. Bulk RNA-Seq Gene Ontology Enrichment Results for Mtb versus BCG in MPPs and HSCs, Related to Figure 2 [file mmc2.xlsx]

## Sheet: I. BCG effects @ HSCs
GOID	GOTerm	Total_size	Number_of_genes	Percentage_of_genes	P_value	Fdr
GO:0001525	angiogenesis	265	60	22.6415	9.18439e-09	1.34704e-07
GO:0001568	blood vessel development	389	85	21.8509	4.94543e-11	2.17599e-09
GO:0001776	leukocyte homeostasis	78	17	21.7949	0.00301414	0.00457318
GO:0001944	vasculature development	408	88	21.5686	4.60294e-11	4.05058e-09
GO:0002262	myeloid cell homeostasis	124	27	21.7742	0.000218645	0.000506336
GO:0002696	positive regulation of leukocyte activation	177	36	20.339	9.60009e-05	0.000264002
GO:0003018	vascular process in circulatory system	93	22	23.6559	0.000238543	0.000538251
GO:0006836	neurotransmitter transport	89	18	20.2247	0.00537488	0.00666183
GO:0006939	smooth muscle contraction	47	12	25.5319	0.00306514	0.00457174
GO:0006940	regulation of smooth muscle contraction	28	10	35.7143	0.000392975	0.000823377
GO:0007266	Rho protein signal transduction	113	29	25.6637	4.83845e-06	3.87076e-05
GO:0007269	neurotransmitter secretion	66	14	21.2121	0.00866773	0.00977898
GO:0009755	hormone-mediated signaling pathway	64	19	29.6875	2.3154e-05	0.00010724
GO:0010594	regulation of endothelial cell migration	73	15	20.5479	0.00907817	0.0101124
GO:0010595	positive regulation of endothelial cell migration	43	11	25.5814	0.00443275	0.0057365
GO:0014020	primary neural tube formation	80	17	21.25	0.00397797	0.00530396
GO:0016525	negative regulation of angiogenesis	48	12	25	0.00369883	0.00508589
GO:0022408	negative regulation of cell-cell adhesion	99	20	20.202	0.00350198	0.00497056
GO:0022409	positive regulation of cell-cell adhesion	137	31	22.6277	3.55101e-05	0.00014204
GO:0030218	erythrocyte differentiation	99	22	22.2222	0.000604624	0.00120925
GO:0031960	response to corticosteroid	100	27	27	3.62229e-06	3.18761e-05
GO:0032479	regulation of type I interferon production	55	12	21.8182	0.0116215	0.0124718
GO:0032963	collagen metabolic process	42	10	23.8095	0.0110971	0.0120561
GO:0034097	response to cytokine	444	92	20.7207	1.61173e-10	4.72775e-09
GO:0034110	regulation of homotypic cell-cell adhesion	194	39	20.1031	6.5401e-05	0.000205546
GO:0034111	negative regulation of homotypic cell-cell adhesion	74	16	21.6216	0.00428459	0.00562752
GO:0034341	response to interferon-gamma	58	21	36.2069	2.20954e-07	2.77771e-06
GO:0035023	regulation of Rho protein signal transduction	80	23	28.75	6.00361e-06	4.40265e-05
GO:0035456	response to interferon-beta	35	14	40	6.03389e-06	4.08448e-05
GO:0035904	aorta development	38	10	26.3158	0.00527306	0.00672507
GO:0042308	negative regulation of protein import into nucleus	50	13	26	0.00175052	0.00280083
GO:0042310	vasoconstriction	44	11	25	0.00535371	0.00673038
GO:0042475	odontogenesis of dentin-containing tooth	45	10	22.2222	0.0179657	0.0183835
GO:0042476	odontogenesis	64	13	20.3125	0.015991	0.0165554
GO:0043244	regulation of protein complex disassembly	69	14	20.2899	0.0128215	0.0135939
GO:0043270	positive regulation of ion transport	134	27	20.1493	0.000797602	0.00146227
GO:0043401	steroid hormone mediated signaling pathway	41	14	34.1463	4.95933e-05	0.000161637
GO:0043506	regulation of JUN kinase activity	63	13	20.6349	0.014073	0.0147431
GO:0043507	positive regulation of JUN kinase activity	50	10	20	0.0356624	0.0356624
GO:0045580	regulation of T cell differentiation	87	20	22.9885	0.000667722	0.00130577
GO:0045582	positive regulation of T cell differentiation	57	14	24.5614	0.00213071	0.00334826
GO:0045619	regulation of lymphocyte differentiation	107	23	21.4953	0.000752765	0.00140943
GO:0045765	regulation of angiogenesis	120	29	24.1667	1.70104e-05	8.31618e-05
GO:0045766	positive regulation of angiogenesis	65	14	21.5385	0.00754924	0.00874123
GO:0046427	positive regulation of JAK-STAT cascade	37	11	29.7297	0.00119565	0.00202341
GO:0046823	negative regulation of nucleocytoplasmic transport	59	15	25.4237	0.00102668	0.00177152
GO:0048514	blood vessel morphogenesis	319	71	22.2571	8.73375e-10	1.53714e-08
GO:0048545	response to steroid hormone	272	56	20.5882	8.26746e-07	8.08374e-06
GO:0048565	digestive tract development	73	19	26.0274	0.00016633	0.000418201
GO:0048705	skeletal system morphogenesis	128	27	21.0938	0.000375907	0.000806824
GO:0048872	homeostasis of number of cells	228	46	20.1754	1.36014e-05	7.48078e-05
GO:0050671	positive regulation of lymphocyte proliferation	86	18	20.9302	0.00367401	0.00513196
GO:0050863	regulation of T cell activation	177	37	20.904	4.18747e-05	0.000160216
GO:0050867	positive regulation of cell activation	184	38	20.6522	4.38616e-05	0.000154393
GO:0050870	positive regulation of T cell activation	112	26	23.2143	9.42992e-05	0.000267688
GO:0050880	regulation of blood vessel size	75	18	24	0.000710756	0.00135971
GO:0051251	positive regulation of lymphocyte activation	161	33	20.4969	0.000158396	0.000409965
GO:0051588	regulation of neurotransmitter transport	41	10	24.3902	0.00932214	0.0102544
GO:0051928	positive regulation of calcium ion transport	58	13	22.4138	0.00698036	0.00830097
GO:0055123	digestive system development	84	22	26.1905	4.71446e-05	0.000159566
GO:0060348	bone development	119	24	20.1681	0.00149917	0.0024431
GO:0060349	bone morphogenesis	48	15	31.25	8.64765e-05	0.000253664
GO:0060840	artery development	59	13	22.0339	0.00810257	0.00926008
GO:0060976	coronary vasculature development	47	10	21.2766	0.0240193	0.0242954
GO:0060993	kidney morphogenesis	53	13	24.5283	0.00307032	0.00450314
GO:0061138	morphogenesis of a branching epithelium	132	30	22.7273	4.32355e-05	0.00015853
GO:0061326	renal tubule development	57	16	28.0702	0.000208957	0.000510783
GO:0061333	renal tubule morphogenesis	42	14	33.3333	6.71669e-05	0.000203817
GO:0070555	response to interleukin-1	77	16	20.7792	0.00642587	0.00774625
GO:0071345	cellular response to cytokine stimulus	357	77	21.5686	7.84822e-10	1.72661e-08
GO:0071346	cellular response to interferon-gamma	41	13	31.7073	0.000215732	0.000513092
GO:0071383	cellular response to steroid hormone stimulus	111	28	25.2252	1.00027e-05	5.86823e-05
GO:0071384	cellular response to corticosteroid stimulus	35	13	37.1429	3.32534e-05	0.000139347
GO:0071396	cellular response to lipid	283	59	20.8481	2.69037e-07	2.95941e-06
GO:0071887	leukocyte apoptotic process	71	15	21.1268	0.006984	0.00819456
GO:0072006	nephron development	77	17	22.0779	0.00261028	0.0040299
GO:0072080	nephron tubule development	53	14	26.4151	0.000997699	0.00175595
GO:0072088	nephron epithelium morphogenesis	39	12	30.7692	0.000511408	0.0010466
GO:0090277	positive regulation of peptide hormone secretion	47	10	21.2766	0.0240193	0.0242954
GO:0097191	extrinsic apoptotic signaling pathway	173	35	20.2312	0.000133291	0.000355443
GO:0097192	extrinsic apoptotic signaling pathway in absence of ligand	51	12	23.5294	0.00625246	0.0076419
GO:1901342	regulation of vasculature development	132	31	23.4848	1.63175e-05	8.44672e-05
GO:1902106	negative regulation of leukocyte differentiation	54	14	25.9259	0.00121716	0.00202095
GO:1903037	regulation of leukocyte cell-cell adhesion	184	40	21.7391	7.81136e-06	4.91e-05
GO:1903038	negative regulation of leukocyte cell-cell adhesion	66	15	22.7273	0.00339484	0.00489748
GO:1903039	positive regulation of leukocyte cell-cell adhesion	116	28	24.1379	2.42017e-05	0.000106488
GO:1903707	negative regulation of hemopoiesis	87	21	24.1379	0.000243468	0.00053563
GO:1904018	positive regulation of vasculature development	73	16	21.9178	0.00371684	0.00503203
GO:2000106	regulation of leukocyte apoptotic process	59	13	22.0339	0.00810257	0.00926008
GO:2001239	regulation of extrinsic apoptotic signaling pathway in absence of ligand	31	10	32.2581	0.000986332	0.00177137

## Sheet: II. BCG effects @ MPPs
GOID	GOTerm	Total_size	Number_of_genes	Percentage_of_genes	P_value	Fdr
GO:0000302	response to reactive oxygen species	164	63	38.4146	4.95885e-05	0.000152516
GO:0000768	syncytium formation by plasma membrane fusion	34	16	47.0588	0.0034969	0.0047935
GO:0001525	angiogenesis	265	107	40.3774	6.25975e-09	8.18239e-08
GO:0001541	ovarian follicle development	47	22	46.8085	0.000718827	0.0013423
GO:0001568	blood vessel development	389	149	38.3033	6.10631e-10	1.24162e-08
GO:0001649	osteoblast differentiation	140	51	36.4286	0.00105003	0.00174688
GO:0001666	response to hypoxia	202	73	36.1386	0.000133948	0.000345245
GO:0001667	ameboidal-type cell migration	214	79	36.9159	3.12016e-05	0.000104769
GO:0001704	formation of primary germ layer	67	24	35.8209	0.0252749	0.0267359
GO:0001763	morphogenesis of a branching structure	140	56	40	3.42437e-05	0.000112912
GO:0001776	leukocyte homeostasis	78	30	38.4615	0.00428479	0.00570266
GO:0001818	negative regulation of cytokine production	126	51	40.4762	5.22078e-05	0.000157918
GO:0001885	endothelial cell development	43	16	37.2093	0.0435139	0.0442392
GO:0001944	vasculature development	408	153	37.5	2.06204e-09	3.59385e-08
GO:0002237	response to molecule of bacterial origin	242	87	35.9504	3.99526e-05	0.000128269
GO:0002262	myeloid cell homeostasis	124	61	49.1936	2.07561e-09	3.45306e-08
GO:0002274	myeloid leukocyte activation	117	41	35.0427	0.00675392	0.00832301
GO:0002275	myeloid cell activation involved in immune response	51	21	41.1765	0.00637531	0.00799097
GO:0002285	lymphocyte activation involved in immune response	111	39	35.1351	0.00771858	0.00932344
GO:0002286	T cell activation involved in immune response	57	23	40.3509	0.00593403	0.00748916
GO:0002366	leukocyte activation involved in immune response	157	58	36.9427	0.000327566	0.000673535
GO:0002367	cytokine production involved in immune response	51	19	37.2549	0.0290533	0.0302949
GO:0002429	immune response-activating cell surface receptor signaling pathway	92	38	41.3043	0.000277387	0.000590254
GO:0002520	immune system development	674	259	38.4273	1.08722e-16	1.98962e-14
GO:0002521	leukocyte differentiation	375	150	40	1.26982e-11	5.80941e-10
GO:0002526	acute inflammatory response	67	25	37.3134	0.0132627	0.0149819
GO:0002573	myeloid leukocyte differentiation	146	58	39.726	3.16968e-05	0.000105464
GO:0002683	negative regulation of immune system process	253	95	37.5494	2.21772e-06	1.56093e-05
GO:0002684	positive regulation of immune system process	496	174	35.0806	4.82529e-08	5.51892e-07
GO:0002685	regulation of leukocyte migration	93	34	36.5591	0.00626627	0.00788129
GO:0002688	regulation of leukocyte chemotaxis	51	19	37.2549	0.0290533	0.0302949
GO:0002694	regulation of leukocyte activation	291	107	36.7698	1.65075e-06	1.31342e-05
GO:0002695	negative regulation of leukocyte activation	98	40	40.8163	0.000261758	0.000560255
GO:0002696	positive regulation of leukocyte activation	177	65	36.7232	0.000180319	0.000415073
GO:0002699	positive regulation of immune effector process	114	42	36.8421	0.00217614	0.00317317
GO:0002702	positive regulation of production of molecular mediator of immune response	48	20	41.6667	0.0065701	0.00820702
GO:0002718	regulation of cytokine production involved in immune response	41	16	39.0244	0.0278891	0.0292476
GO:0002761	regulation of myeloid leukocyte differentiation	78	31	39.7436	0.00205319	0.00303011
GO:0002768	immune response-regulating cell surface receptor signaling pathway	104	41	39.4231	0.000522982	0.00101815
GO:0002819	regulation of adaptive immune response	101	37	36.6337	0.00430889	0.00571396
GO:0002821	positive regulation of adaptive immune response	68	25	36.7647	0.0162005	0.0178596
GO:0002822	regulation of adaptive immune response based on somatic recombination of immune receptors built from immunoglobulin superfamily domains	91	33	36.2637	0.00804807	0.00962613
GO:0002824	positive regulation of adaptive immune response based on somatic recombination of immune receptors built from immunoglobulin superfamily domains	62	22	35.4839	0.0348048	0.0359846
GO:0003158	endothelium development	77	33	42.8571	0.000305548	0.000642704
GO:0006119	oxidative phosphorylation	50	23	46	0.000743909	0.00136819
GO:0006164	purine nucleotide biosynthetic process	136	54	39.7059	5.94865e-05	0.000175581
GO:0006323	DNA packaging	113	48	42.4779	1.95324e-05	7.5251e-05
GO:0006333	chromatin assembly or disassembly	104	45	43.2692	2.00765e-05	7.65416e-05
GO:0006334	nucleosome assembly	69	31	44.9275	0.000164751	0.00039155
GO:0006342	chromatin silencing	76	28	36.8421	0.0110289	0.012774
GO:0006413	translational initiation	97	36	37.1134	0.00377132	0.00511223
GO:0006418	tRNA aminoacylation for protein translation	46	21	45.6522	0.0014074	0.00224938
GO:0006446	regulation of translational initiation	68	29	42.6471	0.000762854	0.0013822
GO:0006520	cellular amino acid metabolic process	228	84	36.8421	1.93562e-05	7.53657e-05
GO:0006575	cellular modified amino acid metabolic process	130	48	36.9231	0.00104071	0.00173927
GO:0006606	protein import into nucleus	205	73	35.6098	0.000225427	0.000491109
GO:0006778	porphyrin-containing compound metabolic process	33	21	63.6364	2.14255e-06	1.53759e-05
GO:0006779	porphyrin-containing compound biosynthetic process	25	17	68	5.4158e-06	2.87273e-05
GO:0006873	cellular ion homeostasis	280	102	36.4286	4.63043e-06	2.56778e-05
GO:0006875	cellular metal ion homeostasis	241	89	36.9295	9.94551e-06	4.43909e-05
GO:0006919	activation of cysteine-type endopeptidase activity involved in apoptotic process	60	22	36.6667	0.0239191	0.0254488
GO:0006935	chemotaxis	267	100	37.4532	1.38334e-06	1.17745e-05
GO:0006954	inflammatory response	349	137	39.255	4.55549e-10	9.8077e-09
GO:0007159	leukocyte cell-cell adhesion	332	134	40.3614	7.81027e-11	2.19889e-09
GO:0007187	G-protein coupled receptor signaling pathway, coupled to cyclic nucleotide second messenger	46	18	39.1304	0.0197969	0.0214369
GO:0007188	adenylate cyclase-modulating G-protein coupled receptor signaling pathway	43	16	37.2093	0.0435139	0.0442392
GO:0007265	Ras protein signal transduction	234	82	35.0427	0.000176671	0.00040925
GO:0007266	Rho protein signal transduction	113	44	38.9381	0.000457132	0.000894707
GO:0007338	single fertilization	53	19	35.8491	0.0430538	0.0438933
GO:0007369	gastrulation	122	45	36.8852	0.00150388	0.00236232
GO:0007548	sex differentiation	171	69	40.3509	3.09397e-06	1.9524e-05
GO:0007596	blood coagulation	124	46	37.0968	0.00116916	0.00191889
GO:0008064	regulation of actin polymerization or depolymerization	116	44	37.931	0.000873664	0.00153731
GO:0008154	actin polymerization or depolymerization	131	51	38.9313	0.000169188	0.000396942
GO:0008406	gonad development	142	56	39.4366	5.47962e-05	0.000164389
GO:0008584	male gonad development	87	39	44.8276	2.65858e-05	9.35615e-05
GO:0008585	female gonad development	73	30	41.0959	0.00129077	0.00209037
GO:0008625	extrinsic apoptotic signaling pathway via death domain receptors	62	27	43.5484	0.000776637	0.00140024
GO:0009064	glutamine family amino acid metabolic process	46	24	52.1739	4.82903e-05	0.000151062
GO:0009123	nucleoside monophosphate metabolic process	200	77	38.5	6.92739e-06	3.38057e-05
GO:0009124	nucleoside monophosphate biosynthetic process	74	37	50	1.82149e-06	1.36054e-05
GO:0009141	nucleoside triphosphate metabolic process	188	72	38.2979	1.67808e-05	6.90087e-05
GO:0009142	nucleoside triphosphate biosynthetic process	56	27	48.2143	9.93834e-05	0.000273491
GO:0009144	purine nucleoside triphosphate metabolic process	168	65	38.6905	2.92403e-05	0.000100018
GO:0009145	purine nucleoside triphosphate biosynthetic process	41	21	51.2195	0.000200149	0.000452188
GO:0009150	purine ribonucleotide metabolic process	289	102	35.2941	2.18311e-05	8.0709e-05
GO:0009152	purine ribonucleotide biosynthetic process	127	52	40.9449	3.05845e-05	0.000103648
GO:0009156	ribonucleoside monophosphate biosynthetic process	66	35	53.0303	5.72115e-07	5.23485e-06
GO:0009161	ribonucleoside monophosphate metabolic process	189	75	39.6825	2.47385e-06	1.61684e-05
GO:0009167	purine ribonucleoside monophosphate metabolic process	179	71	39.6648	4.63085e-06	2.52969e-05
GO:0009168	purine ribonucleoside monophosphate biosynthetic process	56	31	55.3571	7.28752e-07	6.35055e-06
GO:0009199	ribonucleoside triphosphate metabolic process	168	67	39.8809	6.85405e-06	3.38997e-05
GO:0009201	ribonucleoside triphosphate biosynthetic process	46	24	52.1739	4.82903e-05	0.000151062
GO:0009205	purine ribonucleoside triphosphate metabolic process	161	63	39.1304	2.56813e-05	9.1256e-05
GO:0009259	ribonucleotide metabolic process	301	106	35.2159	1.69104e-05	6.87688e-05
GO:0009260	ribonucleotide biosynthetic process	137	56	40.8759	1.63328e-05	6.79297e-05
GO:0009566	fertilization	78	29	37.1795	0.00851006	0.0101126
GO:0009617	response to bacterium	328	116	35.3659	5.46817e-06	2.85907e-05
GO:0009725	response to hormone	521	191	36.6603	1.79247e-10	4.10028e-09
GO:0010038	response to metal ion	221	82	37.1041	1.7951e-05	7.14137e-05
GO:0010039	response to iron ion	24	16	66.6667	1.52122e-05	6.47402e-05
GO:0010522	regulation of calcium ion transport into cytosol	47	18	38.2979	0.0249113	0.0264276
GO:0010594	regulation of endothelial cell migration	73	29	39.726	0.00283937	0.00401239
GO:0010595	positive regulation of endothelial cell migration	43	18	41.8605	0.00915594	0.0108449
GO:0010631	epithelial cell migration	149	57	38.255	0.000126551	0.000328493
GO:0010632	regulation of epithelial cell migration	112	43	38.3929	0.00074458	0.00136258
GO:0010633	negative regulation of epithelial cell migration	34	15	44.1176	0.00962113	0.0112863
GO:0010634	positive regulation of epithelial cell migration	71	28	39.4366	0.00376289	0.00511976
GO:0010830	regulation of myotube differentiation	37	15	40.5405	0.0228564	0.0243891
GO:0010950	positive regulation of endopeptidase activity	100	36	36	0.00664304	0.00824188
GO:0010952	positive regulation of peptidase activity	107	38	35.514	0.00695947	0.00849055
GO:0014070	response to organic cyclic compound	568	207	36.4437	5.49211e-11	1.67509e-09
GO:0014074	response to purine-containing compound	106	46	43.3962	1.48727e-05	6.40403e-05
GO:0014902	myotube differentiation	73	29	39.726	0.00283937	0.00401239
GO:0015718	monocarboxylic acid transport	66	30	45.4545	0.000161653	0.000389244
GO:0015908	fatty acid transport	36	17	47.2222	0.00251931	0.00363018
GO:0015992	proton transport	90	38	42.2222	0.000161417	0.00039125
GO:0016337	single organismal cell-cell adhesion	477	178	37.3166	1.50691e-10	3.67685e-09
GO:0016525	negative regulation of angiogenesis	48	20	41.6667	0.0065701	0.00820702
GO:0018107	peptidyl-threonine phosphorylation	67	24	35.8209	0.0252749	0.0267359
GO:0018210	peptidyl-threonine modification	71	26	36.6197	0.0151992	0.0168573
GO:0019079	viral genome replication	68	26	38.2353	0.00820967	0.00978742
GO:0019221	cytokine-mediated signaling pathway	214	76	35.514	0.000186598	0.000426843
GO:0019693	ribose phosphate metabolic process	310	111	35.8064	4.52816e-06	2.5497e-05
GO:0022407	regulation of cell-cell adhesion	244	90	36.8852	9.38821e-06	4.24208e-05
GO:0022409	positive regulation of cell-cell adhesion	137	58	42.3358	3.1622e-06	1.92894e-05
GO:0022602	ovulation cycle process	61	28	45.9016	0.000215686	0.00047843
GO:0030003	cellular cation homeostasis	272	99	36.3971	6.64204e-06	3.33012e-05
GO:0030041	actin filament polymerization	113	43	38.0531	0.000921155	0.00161312
GO:0030042	actin filament depolymerization	40	20	50	0.000427189	0.000854377
GO:0030097	hemopoiesis	610	239	39.1803	1.29488e-16	1.57976e-14
GO:0030098	lymphocyte differentiation	252	103	40.873	5.56085e-09	7.53804e-08
GO:0030099	myeloid cell differentiation	278	118	42.446	2.48447e-11	8.26651e-10
GO:0030155	regulation of cell adhesion	414	154	37.1981	3.50656e-09	5.13361e-08
GO:0030168	platelet activation	73	26	35.6164	0.0220439	0.0237296
GO:0030183	B cell differentiation	91	40	43.956	3.67804e-05	0.000120193
GO:0030193	regulation of blood coagulation	52	19	36.5385	0.0355495	0.036651
GO:0030217	T cell differentiation	181	72	39.779	3.52128e-06	2.0457e-05
GO:0030218	erythrocyte differentiation	99	48	48.4848	1.8692e-07	1.95465e-06
GO:0030219	megakaryocyte differentiation	35	16	45.7143	0.00499519	0.00650619
GO:0030593	neutrophil chemotaxis	43	18	41.8605	0.00915594	0.0108449
GO:0030595	leukocyte chemotaxis	94	40	42.5532	8.92595e-05	0.0002513
GO:0030833	regulation of actin filament polymerization	103	38	36.8932	0.00334895	0.00462535
GO:0030834	regulation of actin filament depolymerization	36	18	50	0.000821739	0.00145998
GO:0030835	negative regulation of actin filament depolymerization	29	15	51.7241	0.00142711	0.00227096
GO:0030837	negative regulation of actin filament polymerization	33	17	51.5152	0.000738059	0.00136429
GO:0030851	granulocyte differentiation	29	16	55.1724	0.000386738	0.000782024
GO:0030888	regulation of B cell proliferation	41	17	41.4634	0.0124322	0.014175
GO:0031348	negative regulation of defense response	94	37	39.3617	0.000990038	0.00169324
GO:0031497	chromatin assembly	85	37	43.5294	9.13911e-05	0.000255337
GO:0031638	zymogen activation	71	27	38.0282	0.00776945	0.00935401
GO:0031663	lipopolysaccharide-mediated signaling pathway	38	17	44.7368	0.0050604	0.00656775
GO:0031960	response to corticosteroid	100	42	42	8.64053e-05	0.00024515
GO:0032092	positive regulation of protein binding	61	22	36.0656	0.0289776	0.0303023
GO:0032231	regulation of actin filament bundle assembly	61	22	36.0656	0.0289776	0.0303023
GO:0032271	regulation of protein polymerization	133	48	36.0902	0.00181575	0.00276902
GO:0032272	negative regulation of protein polymerization	42	19	45.2381	0.00266652	0.00378273
GO:0032355	response to estradiol	92	37	40.2174	0.000614232	0.00117088
GO:0032479	regulation of type I interferon production	55	21	38.1818	0.0167962	0.0184607
GO:0032496	response to lipopolysaccharide	227	85	37.4449	8.46486e-06	3.87268e-05
GO:0032526	response to retinoic acid	65	23	35.3846	0.0324315	0.0336258
GO:0032602	chemokine production	45	21	46.6667	0.000991384	0.00168766
GO:0032611	interleukin-1 beta production	36	16	44.4444	0.0069759	0.00848232
GO:0032612	interleukin-1 production	41	18	43.9024	0.00506836	0.00655484
GO:0032956	regulation of actin cytoskeleton organization	205	74	36.0976	0.000126012	0.000329432
GO:0032970	regulation of actin filament-based process	226	80	35.3982	0.000144864	0.000360682
GO:0032984	macromolecular complex disassembly	127	46	36.2205	0.00205597	0.00302202
GO:0033993	response to lipid	552	198	35.8696	6.93296e-10	1.33551e-08
GO:0034097	response to cytokine	444	171	38.5135	1.88207e-11	6.88839e-10
GO:0034101	erythrocyte homeostasis	107	52	48.5981	5.2899e-08	5.86698e-07
GO:0034109	homotypic cell-cell adhesion	358	145	40.5028	9.41297e-12	5.74191e-10
GO:0034110	regulation of homotypic cell-cell adhesion	194	77	39.6907	1.80823e-06	1.40811e-05
GO:0034111	negative regulation of homotypic cell-cell adhesion	74	28	37.8378	0.00734569	0.00890239
GO:0034112	positive regulation of homotypic cell-cell adhesion	115	51	44.3478	2.41666e-06	1.60818e-05
GO:0034341	response to interferon-gamma	58	25	43.1034	0.00143341	0.00227112
GO:0034599	cellular response to oxidative stress	187	71	37.9679	2.6806e-05	9.34382e-05
GO:0034612	response to tumor necrosis factor	107	39	36.4486	0.00381013	0.00514579
GO:0034614	cellular response to reactive oxygen species	113	45	39.823	0.000219033	0.000480035
GO:0034728	nucleosome organization	90	35	38.8889	0.00171392	0.00264682
GO:0035023	regulation of Rho protein signal transduction	80	34	42.5	0.000301718	0.000638317
GO:0035239	tube morphogenesis	267	95	35.5805	2.88074e-05	9.94672e-05
GO:0035265	organ growth	93	34	36.5591	0.00626627	0.00788129
GO:0035456	response to interferon-beta	35	18	51.4286	0.000531792	0.00102982
GO:0035710	CD4-positive, alpha-beta T cell activation	53	24	45.283	0.000761467	0.00138655
GO:0036293	response to decreased oxygen levels	209	76	36.3636	7.80537e-05	0.000223185
GO:0042060	wound healing	233	87	37.3391	7.57969e-06	3.60281e-05
GO:0042089	cytokine biosynthetic process	74	26	35.1351	0.0262629	0.0277009
GO:0042098	T cell proliferation	123	51	41.4634	2.42262e-05	8.77902e-05
GO:0042100	B cell proliferation	56	24	42.8571	0.00194601	0.0029071
GO:0042102	positive regulation of T cell proliferation	60	24	40	0.00569859	0.00726719
GO:0042110	T cell activation	304	127	41.7763	1.59468e-11	6.48501e-10
GO:0042113	B cell activation	172	67	38.9535	1.71624e-05	6.90268e-05
GO:0042129	regulation of T cell proliferation	96	37	38.5417	0.00155386	0.00243039
GO:0042168	heme metabolic process	27	16	59.2593	0.000124285	0.000327255
GO:0042398	cellular modified amino acid biosynthetic process	38	20	52.6316	0.000175014	0.000407994
GO:0042455	ribonucleoside biosynthetic process	91	35	38.4615	0.00213895	0.00313142
GO:0042476	odontogenesis	64	25	39.0625	0.00691038	0.00848725
GO:0042542	response to hydrogen peroxide	108	45	41.6667	6.19033e-05	0.000181253
GO:0042552	myelination	81	29	35.8025	0.0150488	0.0167412
GO:0042632	cholesterol homeostasis	39	15	38.4615	0.0372589	0.0383055
GO:0042698	ovulation cycle	74	32	43.2432	0.000308142	0.000644458
GO:0043154	negative regulation of cysteine-type endopeptidase activity involved in apoptotic process	66	25	37.8788	0.0107671	0.0125502
GO:0043241	protein complex disassembly	115	43	37.3913	0.00138801	0.00222813
GO:0043242	negative regulation of protein complex disassembly	53	23	43.3962	0.00196548	0.00292425
GO:0043244	regulation of protein complex disassembly	69	29	42.029	0.00101164	0.00171417
GO:0043281	regulation of cysteine-type endopeptidase activity involved in apoptotic process	152	54	35.5263	0.00147976	0.00233444
GO:0043367	CD4-positive, alpha-beta T cell differentiation	47	20	42.5532	0.0049555	0.00647755
GO:0043393	regulation of protein binding	133	47	35.3383	0.00325903	0.0045182
GO:0043506	regulation of JUN kinase activity	63	23	36.5079	0.0224002	0.0239721
GO:0043507	positive regulation of JUN kinase activity	50	18	36	0.0462276	0.0468679
GO:0043534	blood vessel endothelial cell migration	55	23	41.8182	0.0035012	0.00478149
GO:0043535	regulation of blood vessel endothelial cell migration	38	18	47.3684	0.00181702	0.00275946
GO:0043542	endothelial cell migration	100	40	40	0.000429936	0.000855199
GO:0043624	cellular protein complex disassembly	97	38	39.1753	0.000946757	0.00164224
GO:0043627	response to estrogen	136	53	38.9706	0.000123488	0.000329902
GO:0045069	regulation of viral genome replication	60	24	40	0.00569859	0.00726719
GO:0045137	development of primary sexual characteristics	146	59	40.411	1.48435e-05	6.46754e-05
GO:0045321	leukocyte activation	516	199	38.5659	3.30254e-13	3.02183e-11
GO:0045446	endothelial cell differentiation	63	24	38.0952	0.0113959	0.0131161
GO:0045471	response to ethanol	87	37	42.5287	0.000163935	0.000392159
GO:0045576	mast cell activation	39	18	46.1538	0.00261022	0.00373181
GO:0045580	regulation of T cell differentiation	87	35	40.2299	0.00084586	0.00149558
GO:0045582	positive regulation of T cell differentiation	57	25	43.8597	0.00105905	0.00175391
GO:0045619	regulation of lymphocyte differentiation	107	44	41.1215	0.000107573	0.000289497
GO:0045621	positive regulation of lymphocyte differentiation	66	28	42.4242	0.00103071	0.00173046
GO:0045637	regulation of myeloid cell differentiation	136	58	42.6471	2.38739e-06	1.61812e-05
GO:0045638	negative regulation of myeloid cell differentiation	56	27	48.2143	9.93834e-05	0.000273491
GO:0045639	positive regulation of myeloid cell differentiation	67	27	40.2985	0.00307879	0.0043009
GO:0045646	regulation of erythrocyte differentiation	35	16	45.7143	0.00499519	0.00650619
GO:0045667	regulation of osteoblast differentiation	73	32	43.8356	0.000227864	0.000490577
GO:0045669	positive regulation of osteoblast differentiation	38	16	42.1053	0.0127993	0.0145033
GO:0045765	regulation of angiogenesis	120	49	40.8333	5.56583e-05	0.000165617
GO:0045766	positive regulation of angiogenesis	65	27	41.5385	0.00183213	0.00277091
GO:0045785	positive regulation of cell adhesion	241	99	41.0788	8.06544e-09	1.01791e-07
GO:0045814	negative regulation of gene expression, epigenetic	81	30	37.037	0.00801152	0.00961382
GO:0046034	ATP metabolic process	149	58	38.9262	6.292e-05	0.000182768
GO:0046129	purine ribonucleoside biosynthetic process	77	31	40.2597	0.00160933	0.00250644
GO:0046390	ribose phosphate biosynthetic process	140	58	41.4286	7.12306e-06	3.43032e-05
GO:0046394	carboxylic acid biosynthetic process	192	68	35.4167	0.000432985	0.000856608
GO:0046427	positive regulation of JAK-STAT cascade	37	16	43.2432	0.00954084	0.0112643
GO:0046545	development of primary female sexual characteristics	77	32	41.5584	0.000718976	0.00133576
GO:0046578	regulation of Ras protein signal transduction	151	56	37.0861	0.000367525	0.000751476
GO:0046620	regulation of organ growth	53	20	37.7358	0.0221208	0.0237425
GO:0046631	alpha-beta T cell activation	97	48	49.4845	8.41677e-08	9.0604e-07
GO:0046632	alpha-beta T cell differentiation	70	29	41.4286	0.00132809	0.00214133
GO:0046633	alpha-beta T cell proliferation	23	16	69.5652	6.56936e-06	3.33943e-05
GO:0046634	regulation of alpha-beta T cell activation	58	31	53.4483	2.01476e-06	1.47481e-05
GO:0046635	positive regulation of alpha-beta T cell activation	42	23	54.7619	2.4986e-05	8.96556e-05
GO:0046637	regulation of alpha-beta T cell differentiation	36	15	41.6667	0.0174582	0.019017
GO:0046649	lymphocyte activation	444	176	39.6396	5.10038e-13	3.73348e-11
GO:0046651	lymphocyte proliferation	180	70	38.8889	1.19911e-05	5.28764e-05
GO:0046660	female sex differentiation	84	36	42.8571	0.000165917	0.000391779
GO:0046661	male sex differentiation	98	40	40.8163	0.000261758	0.000560255
GO:0046683	response to organophosphorus	85	37	43.5294	9.13911e-05	0.000255337
GO:0046942	carboxylic acid transport	136	50	36.7647	0.000925136	0.00161238
GO:0048514	blood vessel morphogenesis	319	125	39.185	3.0296e-09	4.62013e-08
GO:0048520	positive regulation of behavior	75	27	36	0.0171915	0.0188386
GO:0048534	hematopoietic or lymphoid organ development	637	248	38.9325	8.16366e-17	2.9879e-14
GO:0048545	response to steroid hormone	272	99	36.3971	6.64204e-06	3.33012e-05
GO:0048565	digestive tract development	73	28	38.3562	0.00592597	0.00750486
GO:0048660	regulation of smooth muscle cell proliferation	68	27	39.7059	0.00393313	0.00529238
GO:0048661	positive regulation of smooth muscle cell proliferation	44	17	38.6364	0.026382	0.0277466
GO:0048747	muscle fiber development	34	15	44.1176	0.00962113	0.0112863
GO:0048754	branching morphogenesis of an epithelial tube	111	45	40.5405	0.000134536	0.000344336
GO:0048821	erythrocyte development	29	18	62.069	1.92037e-05	7.55758e-05
GO:0048844	artery morphogenesis	33	15	45.4545	0.00691926	0.00846973
GO:0048872	homeostasis of number of cells	228	93	40.7895	3.42933e-08	4.04882e-07
GO:0050663	cytokine secretion	102	41	40.1961	0.000324734	0.000671484
GO:0050670	regulation of lymphocyte proliferation	132	49	37.1212	0.000809397	0.00144507
GO:0050671	positive regulation of lymphocyte proliferation	86	32	37.2093	0.00582524	0.00740291
GO:0050672	negative regulation of lymphocyte proliferation	46	17	36.9565	0.0406949	0.0416043
GO:0050707	regulation of cytokine secretion	87	34	39.0805	0.00179692	0.00275177
GO:0050715	positive regulation of cytokine secretion	62	26	41.9355	0.00187748	0.00282782
GO:0050727	regulation of inflammatory response	159	63	39.6226	1.62428e-05	6.8332e-05
GO:0050728	negative regulation of inflammatory response	65	27	41.5385	0.00183213	0.00277091
GO:0050729	positive regulation of inflammatory response	49	18	36.7347	0.0380415	0.0390005
GO:0050777	negative regulation of immune response	76	29	38.1579	0.00561618	0.00718714
GO:0050778	positive regulation of immune response	299	105	35.1171	2.11936e-05	7.99677e-05
GO:0050795	regulation of behavior	126	45	35.7143	0.00312514	0.00434906
GO:0050801	ion homeostasis	368	137	37.2283	2.45668e-08	2.99715e-07
GO:0050818	regulation of coagulation	56	21	37.5	0.0208127	0.0224704
GO:0050851	antigen receptor-mediated signaling pathway	80	35	43.75	0.000123897	0.000328596
GO:0050852	T cell receptor signaling pathway	52	19	36.5385	0.0355495	0.036651
GO:0050853	B cell receptor signaling pathway	33	18	54.5455	0.000203852	0.00045773
GO:0050863	regulation of T cell activation	177	71	40.113	2.88259e-06	1.85092e-05
GO:0050864	regulation of B cell activation	81	30	37.037	0.00801152	0.00961382
GO:0050865	regulation of cell activation	316	114	36.0759	2.23466e-06	1.54318e-05
GO:0050866	negative regulation of cell activation	110	42	38.1818	0.000970553	0.00166771
GO:0050867	positive regulation of cell activation	184	68	36.9565	0.000103846	0.000281539
GO:0050870	positive regulation of T cell activation	112	49	43.75	6.02958e-06	3.1082e-05
GO:0050900	leukocyte migration	167	67	40.1198	5.3969e-06	2.9048e-05
GO:0050920	regulation of chemotaxis	99	36	36.3636	0.00553121	0.00710323
GO:0051208	sequestering of calcium ion	67	26	38.806	0.00657452	0.00818461
GO:0051209	release of sequestered calcium ion into cytosol	65	24	36.9231	0.0172611	0.0188584
GO:0051238	sequestering of metal ion	74	28	37.8378	0.00734569	0.00890239
GO:0051241	negative regulation of multicellular organismal process	615	220	35.7724	9.81963e-11	2.56713e-09
GO:0051249	regulation of lymphocyte activation	252	95	37.6984	1.81568e-06	1.38446e-05
GO:0051250	negative regulation of lymphocyte activation	86	35	40.6977	0.000658758	0.00124281
GO:0051251	positive regulation of lymphocyte activation	161	62	38.5093	5.20759e-05	0.000158832
GO:0051261	protein depolymerization	80	34	42.5	0.000301718	0.000638317
GO:0051384	response to glucocorticoid	94	40	42.5532	8.92595e-05	0.0002513
GO:0051494	negative regulation of cytoskeleton organization	97	39	40.2062	0.000446435	0.000878468
GO:0051591	response to cAMP	66	28	42.4242	0.00103071	0.00173046
GO:0051592	response to calcium ion	78	28	35.8974	0.0160852	0.0177861
GO:0052548	regulation of endopeptidase activity	221	78	35.2941	0.000194067	0.00044117
GO:0052652	cyclic purine nucleotide metabolic process	52	19	36.5385	0.0355495	0.036651
GO:0055001	muscle cell development	90	32	35.5556	0.0123193	0.0140901
GO:0055002	striated muscle cell development	81	30	37.037	0.00801152	0.00961382
GO:0055065	metal ion homeostasis	290	108	37.2414	7.28466e-07	6.50289e-06
GO:0055080	cation homeostasis	328	120	36.5854	5.29008e-07	5.09518e-06
GO:0055123	digestive system development	84	30	35.7143	0.0140783	0.0158543
GO:0060326	cell chemotaxis	129	53	41.0853	2.29974e-05	8.41707e-05
GO:0060348	bone development	119	43	36.1345	0.00297061	0.00416569
GO:0060349	bone morphogenesis	48	19	39.5833	0.0148244	0.0165418
GO:0060402	calcium ion transport into cytosol	73	28	38.3562	0.00592597	0.00750486
GO:0060562	epithelial tube morphogenesis	239	85	35.5649	7.56225e-05	0.000217936
GO:0060840	artery development	59	23	38.983	0.00961424	0.0113145
GO:0060993	kidney morphogenesis	53	19	35.8491	0.0430538	0.0438933
GO:0061041	regulation of wound healing	80	29	36.25	0.0125293	0.0142414
GO:0061138	morphogenesis of a branching epithelium	132	53	40.1515	4.86811e-05	0.000150994
GO:0061326	renal tubule development	57	25	43.8597	0.00105905	0.00175391
GO:0061333	renal tubule morphogenesis	42	20	47.6191	0.000947916	0.0016365
GO:0061515	myeloid cell development	57	32	56.1403	3.13354e-07	3.18577e-06
GO:0070228	regulation of lymphocyte apoptotic process	44	18	40.9091	0.0120122	0.013782
GO:0070301	cellular response to hydrogen peroxide	72	31	43.0556	0.000417088	0.000838759
GO:0070486	leukocyte aggregation	309	129	41.7476	1.16521e-11	6.09237e-10
GO:0070527	platelet aggregation	42	19	45.2381	0.00266652	0.00378273
GO:0070542	response to fatty acid	50	20	40	0.0110804	0.0127931
GO:0070663	regulation of leukocyte proliferation	137	50	36.4963	0.00111555	0.00183915
GO:0070664	negative regulation of leukocyte proliferation	48	18	37.5	0.0309634	0.0321949
GO:0070665	positive regulation of leukocyte proliferation	90	33	36.6667	0.00666683	0.00824344
GO:0071103	DNA conformation change	169	63	37.2781	0.000137936	0.000350586
GO:0071219	cellular response to molecule of bacterial origin	129	47	36.4341	0.00160996	0.0024968
GO:0071241	cellular response to inorganic substance	105	42	40	0.000312782	0.000650445
GO:0071248	cellular response to metal ion	87	36	41.3793	0.000380777	0.000774247
GO:0071277	cellular response to calcium ion	35	19	54.2857	0.000148056	0.000366139
GO:0071345	cellular response to cytokine stimulus	357	138	38.6555	1.31703e-09	2.41016e-08
GO:0071346	cellular response to interferon-gamma	41	19	46.3415	0.00188905	0.00283358
GO:0071356	cellular response to tumor necrosis factor	92	35	38.0435	0.00265185	0.00377656
GO:0071384	cellular response to corticosteroid stimulus	35	17	48.5714	0.00171768	0.00264147
GO:0071396	cellular response to lipid	283	102	36.0424	7.90187e-06	3.7078e-05
GO:0071453	cellular response to oxygen levels	99	37	37.3737	0.00291593	0.00410474
GO:0071456	cellular response to hypoxia	88	33	37.5	0.0044908	0.00591235
GO:0071621	granulocyte chemotaxis	50	22	44	0.00197217	0.00292232
GO:0071887	leukocyte apoptotic process	71	27	38.0282	0.00776945	0.00935401
GO:0072006	nephron development	77	30	38.961	0.00342648	0.00471463
GO:0072009	nephron epithelium development	63	26	41.2698	0.00246208	0.00356174
GO:0072028	nephron morphogenesis	41	17	41.4634	0.0124322	0.014175
GO:0072073	kidney epithelium development	86	35	40.6977	0.000658758	0.00124281
GO:0072080	nephron tubule development	53	22	41.5094	0.00472686	0.00620083
GO:0072091	regulation of stem cell proliferation	76	31	40.7895	0.00125087	0.00203476
GO:0072164	mesonephric tubule development	56	22	39.2857	0.0101019	0.0118125
GO:0072503	cellular divalent inorganic cation homeostasis	196	71	36.2245	0.000151282	0.000371606
GO:0072507	divalent inorganic cation homeostasis	209	75	35.8852	0.000141185	0.00035637
GO:0072522	purine-containing compound biosynthetic process	144	57	39.5833	4.16984e-05	0.00013271
GO:0072676	lymphocyte migration	36	15	41.6667	0.0174582	0.019017
GO:0097191	extrinsic apoptotic signaling pathway	173	67	38.7283	2.13905e-05	7.98869e-05
GO:0097192	extrinsic apoptotic signaling pathway in absence of ligand	51	21	41.1765	0.00637531	0.00799097
GO:0097202	activation of cysteine-type endopeptidase activity	64	24	37.5	0.0140872	0.0158157
GO:0097285	cell-type specific apoptotic process	328	117	35.6707	3.11047e-06	1.92954e-05
GO:0097305	response to alcohol	239	99	41.4226	4.80077e-09	6.758e-08
GO:0097306	cellular response to alcohol	88	37	42.0455	0.000216834	0.000478081
GO:0097529	myeloid leukocyte migration	86	31	36.0465	0.0110036	0.0127851
GO:0098754	detoxification	58	27	46.5517	0.00020859	0.000465512
GO:0098771	inorganic ion homeostasis	335	122	36.4179	5.62991e-07	5.28346e-06
GO:1900180	regulation of protein localization to nucleus	168	60	35.7143	0.000718436	0.00134845
GO:1900182	positive regulation of protein localization to nucleus	94	35	37.234	0.00399942	0.00536186
GO:1900407	regulation of cellular response to oxidative stress	48	18	37.5	0.0309634	0.0321949
GO:1901293	nucleoside phosphate biosynthetic process	188	73	38.8298	8.37671e-06	3.88086e-05
GO:1901342	regulation of vasculature development	132	52	39.3939	0.000102882	0.000281007
GO:1901605	alpha-amino acid metabolic process	165	61	36.9697	0.000227554	0.000492808
GO:1901607	alpha-amino acid biosynthetic process	63	29	46.0317	0.00015739	0.000384031
GO:1901654	response to ketone	110	42	38.1818	0.000970553	0.00166771
GO:1901655	cellular response to ketone	51	21	41.1765	0.00637531	0.00799097
GO:1901879	regulation of protein depolymerization	59	26	44.0678	0.00077707	0.00139415
GO:1902041	regulation of extrinsic apoptotic signaling pathway via death domain receptors	37	15	40.5405	0.0228564	0.0243891
GO:1902105	regulation of leukocyte differentiation	179	74	41.3408	4.53797e-07	4.48891e-06
GO:1902106	negative regulation of leukocyte differentiation	54	27	50	4.44117e-05	0.000140127
GO:1902107	positive regulation of leukocyte differentiation	105	43	40.9524	0.000143288	0.000359201
GO:1902600	hydrogen ion transmembrane transport	68	35	51.4706	1.44649e-06	1.20322e-05
GO:1902882	regulation of response to oxidative stress	51	20	39.2157	0.0141159	0.0157995
GO:1903034	regulation of response to wounding	238	91	38.2353	1.48296e-06	1.20614e-05
GO:1903035	negative regulation of response to wounding	98	37	37.7551	0.00237825	0.00345413
GO:1903036	positive regulation of response to wounding	81	31	38.2716	0.00406582	0.00543099
GO:1903037	regulation of leukocyte cell-cell adhesion	184	73	39.6739	3.3846e-06	1.998e-05
GO:1903038	negative regulation of leukocyte cell-cell adhesion	66	26	39.3939	0.00521797	0.00672457
GO:1903039	positive regulation of leukocyte cell-cell adhesion	116	51	43.9655	3.29578e-06	1.97747e-05
GO:1903706	regulation of hemopoiesis	246	102	41.4634	2.63582e-09	4.1944e-08
GO:1903707	negative regulation of hemopoiesis	87	41	47.1264	3.60859e-06	2.06366e-05
GO:1903708	positive regulation of hemopoiesis	134	54	40.2985	3.68217e-05	0.000119263
GO:1904018	positive regulation of vasculature development	73	31	42.4657	0.000556753	0.00106687
GO:1904019	epithelial cell apoptotic process	60	22	36.6667	0.0239191	0.0254488
GO:1904589	regulation of protein import	135	48	35.5556	0.00257794	0.0037001
GO:1990748	cellular detoxification	55	25	45.4545	0.00055542	0.00106991
GO:2000021	regulation of ion homeostasis	108	42	38.8889	0.000627761	0.00119047
GO:2000106	regulation of leukocyte apoptotic process	59	24	40.678	0.00443147	0.0058553
GO:2000116	regulation of cysteine-type endopeptidase activity	161	57	35.4037	0.00122119	0.00199533
GO:2000648	positive regulation of stem cell proliferation	52	20	38.4615	0.0177706	0.0192998
GO:2001236	regulation of extrinsic apoptotic signaling pathway	119	48	40.3361	9.47943e-05	0.000262839
GO:2001237	negative regulation of extrinsic apoptotic signaling pathway	67	27	40.2985	0.00307879	0.0043009
GO:2001239	regulation of extrinsic apoptotic signaling pathway in absence of ligand	31	16	51.6129	0.00102559	0.0017298

## Sheet: III. MTB effects @ HSCs
GOID	GOTerm	Total_size	Number_of_genes	Percentage_of_genes	P_value	Fdr
GO:0000060	protein import into nucleus, translocation	42	12	28.5714	0.0162072	0.0239668
GO:0000082	G1/S transition of mitotic cell cycle	139	31	22.3022	0.0116351	0.0183296
GO:0000122	negative regulation of transcription from RNA polymerase II promoter	545	114	20.9174	5.6212e-05	0.000320409
GO:0000187	activation of MAPK activity	63	17	26.9841	0.00871697	0.0146923
GO:0000302	response to reactive oxygen species	164	39	23.7805	0.00153826	0.00415727
GO:0001501	skeletal system development	292	66	22.6027	0.000225623	0.00101047
GO:0001525	angiogenesis	265	65	24.5283	1.86314e-05	0.000140745
GO:0001541	ovarian follicle development	47	12	25.5319	0.0379952	0.0465293
GO:0001562	response to protozoan	26	11	42.3077	0.000662798	0.00224635
GO:0001568	blood vessel development	389	91	23.3933	3.65762e-06	4.09523e-05
GO:0001649	osteoblast differentiation	140	41	29.2857	8.22396e-06	6.96814e-05
GO:0001655	urogenital system development	215	50	23.2558	0.000631543	0.0021757
GO:0001656	metanephros development	52	16	30.7692	0.00266178	0.00625071
GO:0001658	branching involved in ureteric bud morphogenesis	30	10	33.3333	0.00885141	0.0147996
GO:0001666	response to hypoxia	202	51	25.2475	6.49049e-05	0.000353873
GO:0001667	ameboidal-type cell migration	214	50	23.3645	0.000564118	0.00200967
GO:0001776	leukocyte homeostasis	78	18	23.0769	0.0343888	0.0427813
GO:0001819	positive regulation of cytokine production	237	48	20.2532	0.0137297	0.0209453
GO:0001822	kidney development	177	39	22.0339	0.0063158	0.0115116
GO:0001823	mesonephros development	58	16	27.5862	0.00861644	0.014562
GO:0001841	neural tube formation	93	21	22.5806	0.0295973	0.0378725
GO:0001889	liver development	121	31	25.6198	0.0012805	0.00369987
GO:0001890	placenta development	106	24	22.6415	0.0204468	0.028426
GO:0001932	regulation of protein phosphorylation	849	172	20.2591	5.46477e-06	5.03884e-05
GO:0001934	positive regulation of protein phosphorylation	549	123	22.4044	8.34309e-07	1.2455e-05
GO:0001935	endothelial cell proliferation	66	20	30.303	0.00102547	0.00310614
GO:0001936	regulation of endothelial cell proliferation	52	16	30.7692	0.00266178	0.00625071
GO:0001938	positive regulation of endothelial cell proliferation	35	10	28.5714	0.0270216	0.0352969
GO:0001944	vasculature development	408	94	23.0392	5.01325e-06	4.69151e-05
GO:0002009	morphogenesis of an epithelium	336	81	24.1071	3.72703e-06	4.09973e-05
GO:0002062	chondrocyte differentiation	61	19	31.1475	0.000939024	0.0029292
GO:0002064	epithelial cell development	156	36	23.0769	0.00389747	0.00798599
GO:0002065	columnar/cuboidal epithelial cell differentiation	87	20	22.9885	0.0278145	0.0359582
GO:0002237	response to molecule of bacterial origin	242	54	22.314	0.00110548	0.00328502
GO:0002262	myeloid cell homeostasis	124	31	25	0.00195309	0.00503946
GO:0002367	cytokine production involved in immune response	51	13	25.4902	0.0319695	0.0401701
GO:0002520	immune system development	674	144	21.365	1.73843e-06	2.13724e-05
GO:0002521	leukocyte differentiation	375	85	22.6667	2.69145e-05	0.000185444
GO:0002573	myeloid leukocyte differentiation	146	32	21.9178	0.0134958	0.0206892
GO:0002683	negative regulation of immune system process	253	62	24.5059	2.96861e-05	0.000200141
GO:0002684	positive regulation of immune system process	496	102	20.5645	0.000266302	0.00112061
GO:0002685	regulation of leukocyte migration	93	22	23.6559	0.0158493	0.0234929
GO:0002694	regulation of leukocyte activation	291	60	20.6186	0.00431333	0.00866814
GO:0002696	positive regulation of leukocyte activation	177	43	24.2938	0.000569597	0.00201773
GO:0002718	regulation of cytokine production involved in immune response	41	11	26.8293	0.0327879	0.041034
GO:0002790	peptide secretion	130	27	20.7692	0.0410619	0.0491332
GO:0002821	positive regulation of adaptive immune response	68	16	23.5294	0.0377546	0.0464159
GO:0003002	regionalization	193	42	21.7617	0.00594042	0.0110852
GO:0003007	heart morphogenesis	146	33	22.6027	0.00770411	0.0135307
GO:0003018	vascular process in circulatory system	93	22	23.6559	0.0158493	0.0234929
GO:0003158	endothelium development	77	20	25.974	0.00738584	0.013156
GO:0006163	purine nucleotide metabolic process	302	64	21.1921	0.00164465	0.00440683
GO:0006164	purine nucleotide biosynthetic process	136	31	22.7941	0.00847116	0.0144332
GO:0006275	regulation of DNA replication	113	25	22.1239	0.0239746	0.0320513
GO:0006278	RNA-dependent DNA replication	46	13	28.2609	0.0138438	0.0210681
GO:0006323	DNA packaging	113	28	24.7788	0.00360404	0.007583
GO:0006405	RNA export from nucleus	54	14	25.9259	0.0231487	0.0313482
GO:0006412	translation	532	109	20.4887	0.000192223	0.000879736
GO:0006413	translational initiation	97	23	23.7113	0.0134768	0.0207107
GO:0006418	tRNA aminoacylation for protein translation	46	15	32.6087	0.00189244	0.00492349
GO:0006446	regulation of translational initiation	68	17	25	0.0187944	0.0269043
GO:0006518	peptide metabolic process	629	129	20.5087	4.80548e-05	0.000281592
GO:0006520	cellular amino acid metabolic process	228	47	20.614	0.0106751	0.016988
GO:0006575	cellular modified amino acid metabolic process	130	30	23.0769	0.00793727	0.0138241
GO:0006606	protein import into nucleus	205	47	22.9268	0.0012456	0.00366662
GO:0006611	protein export from nucleus	53	15	28.3019	0.00841497	0.0144158
GO:0006665	sphingolipid metabolic process	85	20	23.5294	0.0219656	0.0302027
GO:0006690	icosanoid metabolic process	38	14	36.8421	0.000685144	0.00229725
GO:0006693	prostaglandin metabolic process	18	10	55.5556	7.01024e-05	0.000366285
GO:0006749	glutathione metabolic process	40	11	27.5	0.0275672	0.0357121
GO:0006812	cation transport	539	113	20.9647	5.48356e-05	0.000315431
GO:0006836	neurotransmitter transport	89	23	25.8427	0.00455723	0.00904236
GO:0006898	receptor-mediated endocytosis	151	32	21.1921	0.0215303	0.0297346
GO:0006915	apoptotic process	1230	246	20	1.22411e-07	2.55839e-06
GO:0006935	chemotaxis	267	57	21.3483	0.00241463	0.00591396
GO:0006936	muscle contraction	128	28	21.875	0.020379	0.0283948
GO:0006937	regulation of muscle contraction	66	18	27.2727	0.00628208	0.0115509
GO:0006939	smooth muscle contraction	47	17	36.1702	0.000243558	0.00105318
GO:0006940	regulation of smooth muscle contraction	28	13	46.4286	6.7601e-05	0.000362272
GO:0006954	inflammatory response	349	78	22.3496	9.38311e-05	0.00047831
GO:0007009	plasma membrane organization	211	44	20.8531	0.0107878	0.017124
GO:0007015	actin filament organization	234	52	22.2222	0.00148864	0.0040759
GO:0007050	cell cycle arrest	106	27	25.4717	0.00278584	0.00651761
GO:0007159	leukocyte cell-cell adhesion	332	74	22.2892	0.000153714	0.000724652
GO:0007162	negative regulation of cell adhesion	146	31	21.2329	0.0228095	0.0310229
GO:0007166	cell surface receptor signaling pathway	1374	279	20.3057	2.99033e-09	1.70449e-07
GO:0007167	enzyme linked receptor protein signaling pathway	481	104	21.6216	2.95775e-05	0.000201577
GO:0007178	transmembrane receptor protein serine/threonine kinase signaling pathway	177	43	24.2938	0.000569597	0.00201773
GO:0007215	glutamate receptor signaling pathway	36	11	30.5556	0.0125253	0.019439
GO:0007254	JNK cascade	128	31	24.2188	0.00330724	0.00717522
GO:0007265	Ras protein signal transduction	234	47	20.0855	0.0169006	0.0245862
GO:0007266	Rho protein signal transduction	113	31	27.4336	0.000366302	0.00142653
GO:0007269	neurotransmitter secretion	66	19	28.7879	0.00262533	0.00623516
GO:0007338	single fertilization	53	15	28.3019	0.00841497	0.0144158
GO:0007389	pattern specification process	260	52	20	0.0135293	0.0206899
GO:0007423	sensory organ development	322	66	20.4969	0.00330668	0.00719892
GO:0007517	muscle organ development	210	53	25.2381	4.75693e-05	0.000281377
GO:0007519	skeletal muscle tissue development	112	27	24.1071	0.00625281	0.0115649
GO:0007565	female pregnancy	118	25	21.1864	0.0388456	0.0472936
GO:0007569	cell aging	77	20	25.974	0.00738584	0.013156
GO:0007584	response to nutrient	125	27	21.6	0.0261476	0.0343701
GO:0007605	sensory perception of sound	67	19	28.3582	0.00316517	0.00711313
GO:0007611	learning or memory	146	32	21.9178	0.0134958	0.0206892
GO:0008064	regulation of actin polymerization or depolymerization	116	27	23.2759	0.0101426	0.0164325
GO:0008154	actin polymerization or depolymerization	131	31	23.6641	0.00478596	0.00931925
GO:0008284	positive regulation of cell proliferation	511	115	22.5049	1.52052e-06	1.90673e-05
GO:0008285	negative regulation of cell proliferation	401	87	21.6958	0.0001154	0.000574255
GO:0008544	epidermis development	161	38	23.6025	0.00202478	0.0051818
GO:0008625	extrinsic apoptotic signaling pathway via death domain receptors	62	16	25.8065	0.0165625	0.0242633
GO:0008643	carbohydrate transport	96	21	21.875	0.0405566	0.0488081
GO:0009117	nucleotide metabolic process	399	84	21.0526	0.00042199	0.0015939
GO:0009123	nucleoside monophosphate metabolic process	200	45	22.5	0.0023168	0.00576442
GO:0009124	nucleoside monophosphate biosynthetic process	74	20	27.027	0.00458287	0.00906454
GO:0009141	nucleoside triphosphate metabolic process	188	41	21.8085	0.00626417	0.0115519
GO:0009144	purine nucleoside triphosphate metabolic process	168	38	22.619	0.00441936	0.00882465
GO:0009150	purine ribonucleotide metabolic process	289	61	21.1073	0.00230171	0.00577268
GO:0009152	purine ribonucleotide biosynthetic process	127	29	22.8346	0.0103762	0.0167246
GO:0009165	nucleotide biosynthetic process	185	41	22.1622	0.00468018	0.00917023
GO:0009167	purine ribonucleoside monophosphate metabolic process	179	41	22.905	0.00250872	0.00598087
GO:0009168	purine ribonucleoside monophosphate biosynthetic process	56	16	28.5714	0.00599131	0.0111141
GO:0009187	cyclic nucleotide metabolic process	79	19	24.0506	0.0201776	0.0282397
GO:0009199	ribonucleoside triphosphate metabolic process	168	39	23.2143	0.00244941	0.00588422
GO:0009201	ribonucleoside triphosphate biosynthetic process	46	14	30.4348	0.00536034	0.0100627
GO:0009206	purine ribonucleoside triphosphate biosynthetic process	40	12	30	0.0108576	0.0171911
GO:0009259	ribonucleotide metabolic process	301	63	20.9302	0.00243253	0.00593461
GO:0009260	ribonucleotide biosynthetic process	137	31	22.6277	0.00943551	0.015651
GO:0009306	protein secretion	279	56	20.0717	0.00995429	0.0162959
GO:0009566	fertilization	78	19	24.359	0.0177133	0.0256495
GO:0009615	response to virus	255	51	20	0.0143502	0.0216809
GO:0009617	response to bacterium	328	76	23.1707	3.24712e-05	0.000209891
GO:0009725	response to hormone	521	131	25.144	1.97541e-10	1.7694e-08
GO:0009743	response to carbohydrate	149	33	22.1477	0.0105011	0.0168394
GO:0009755	hormone-mediated signaling pathway	64	20	31.25	0.00066464	0.00224048
GO:0009887	organ morphogenesis	565	130	23.0088	8.17239e-08	1.89781e-06
GO:0009891	positive regulation of biosynthetic process	1255	252	20.0797	5.79909e-08	1.51501e-06
GO:0009913	epidermal cell differentiation	94	26	27.6596	0.000923276	0.00289447
GO:0009952	anterior/posterior pattern specification	125	29	23.2	0.00829291	0.0142848
GO:0010038	response to metal ion	221	55	24.8869	5.23132e-05	0.000303707
GO:0010039	response to iron ion	24	10	41.6667	0.00134127	0.00378818
GO:0010243	response to organonitrogen compound	503	124	24.6521	2.29985e-09	1.44201e-07
GO:0010557	positive regulation of macromolecule biosynthetic process	1180	237	20.0847	1.51559e-07	3.0654e-06
GO:0010594	regulation of endothelial cell migration	73	18	24.6575	0.0182803	0.0262885
GO:0010595	positive regulation of endothelial cell migration	43	15	34.8837	0.000866174	0.0027291
GO:0010628	positive regulation of gene expression	1231	250	20.3087	2.3287e-08	8.58878e-07
GO:0010631	epithelial cell migration	149	38	25.5034	0.000427286	0.00160424
GO:0010632	regulation of epithelial cell migration	112	29	25.8929	0.00151513	0.00411251
GO:0010634	positive regulation of epithelial cell migration	71	21	29.5775	0.00109917	0.00328182
GO:0010720	positive regulation of cell development	317	66	20.8202	0.00222918	0.00563588
GO:0010721	negative regulation of cell development	192	41	21.3542	0.00905821	0.015065
GO:0010941	regulation of cell death	1048	222	21.1832	4.23709e-09	2.04358e-07
GO:0010942	positive regulation of cell death	428	93	21.729	6.3845e-05	0.000351148
GO:0010950	positive regulation of endopeptidase activity	100	23	23	0.0192007	0.027299
GO:0010952	positive regulation of peptidase activity	107	25	23.3645	0.0124147	0.0193151
GO:0010959	regulation of metal ion transport	184	39	21.1957	0.0120981	0.0189165
GO:0012501	programmed cell death	1250	251	20.08	6.18521e-08	1.55125e-06
GO:0014020	primary neural tube formation	80	19	23.75	0.0228978	0.0310755
GO:0014033	neural crest cell differentiation	40	11	27.5	0.0275672	0.0357121
GO:0014065	phosphatidylinositol 3-kinase signaling	73	23	31.5069	0.000236606	0.00104473
GO:0014066	regulation of phosphatidylinositol 3-kinase signaling	53	16	30.1887	0.00329766	0.00720429
GO:0014068	positive regulation of phosphatidylinositol 3-kinase signaling	39	12	30.7692	0.00875501	0.0146775
GO:0014070	response to organic cyclic compound	568	139	24.4718	3.98194e-10	3.12085e-08
GO:0014074	response to purine-containing compound	106	33	31.1321	1.53088e-05	0.000118501
GO:0014075	response to amine	32	11	34.375	0.00472289	0.00922508
GO:0014706	striated muscle tissue development	230	54	23.4783	0.000305131	0.00124232
GO:0014902	myotube differentiation	73	18	24.6575	0.0182803	0.0262885
GO:0015672	monovalent inorganic cation transport	281	66	23.4875	6.82503e-05	0.000362652
GO:0015980	energy derivation by oxidation of organic compounds	172	35	20.3488	0.0297495	0.0379896
GO:0015985	energy coupled proton transport, down electrochemical gradient	18	10	55.5556	7.01024e-05	0.000366285
GO:0015992	proton transport	90	28	31.1111	6.698e-05	0.000362039
GO:0016202	regulation of striated muscle tissue development	69	19	27.5362	0.00452388	0.00900468
GO:0016331	morphogenesis of embryonic epithelium	121	26	21.4876	0.0304373	0.0387103
GO:0016337	single organismal cell-cell adhesion	477	106	22.2222	7.14204e-06	6.21953e-05
GO:0016477	cell migration	754	179	23.7401	1.52539e-11	2.39105e-09
GO:0017038	protein import	250	56	22.4	0.00082045	0.00261128
GO:0018105	peptidyl-serine phosphorylation	199	42	21.1055	0.0102092	0.0164979
GO:0018107	peptidyl-threonine phosphorylation	67	17	25.3731	0.0162795	0.0240171
GO:0018209	peptidyl-serine modification	210	44	20.9524	0.00992269	0.0162867
GO:0019221	cytokine-mediated signaling pathway	214	47	21.9626	0.00312352	0.0070702
GO:0019693	ribose phosphate metabolic process	310	67	21.6129	0.000754617	0.00243889
GO:0021536	diencephalon development	43	15	34.8837	0.000866174	0.0027291
GO:0021543	pallium development	122	26	21.3115	0.0334103	0.0416466
GO:0021761	limbic system development	72	17	23.6111	0.0319223	0.0401913
GO:0021915	neural tube development	135	28	20.7407	0.0386379	0.0472241
GO:0021987	cerebral cortex development	88	20	22.7273	0.0311465	0.0393728
GO:0022407	regulation of cell-cell adhesion	244	52	21.3115	0.00378444	0.00783117
GO:0022409	positive regulation of cell-cell adhesion	137	34	24.8175	0.00139162	0.0038953
GO:0022603	regulation of anatomical structure morphogenesis	616	125	20.2922	0.000102431	0.000517935
GO:0022612	gland morphogenesis	93	27	29.0323	0.00032135	0.00128335
GO:0023061	signal release	215	47	21.8605	0.00343685	0.00725557
GO:0030036	actin cytoskeleton organization	411	90	21.8978	6.20913e-05	0.000344524
GO:0030041	actin filament polymerization	113	25	22.1239	0.0239746	0.0320513
GO:0030097	hemopoiesis	610	133	21.8033	1.42664e-06	1.90319e-05
GO:0030098	lymphocyte differentiation	252	55	21.8254	0.00170631	0.00451416
GO:0030099	myeloid cell differentiation	278	67	24.1007	2.5543e-05	0.000179949
GO:0030155	regulation of cell adhesion	414	83	20.0483	0.00207865	0.00527657
GO:0030183	B cell differentiation	91	22	24.1758	0.0123347	0.0192385
GO:0030216	keratinocyte differentiation	57	18	31.5789	0.00106028	0.00319614
GO:0030217	T cell differentiation	181	42	23.2044	0.00172489	0.00454415
GO:0030278	regulation of ossification	122	30	24.5902	0.00299383	0.00687594
GO:0030282	bone mineralization	58	15	25.8621	0.0195687	0.0275721
GO:0030308	negative regulation of cell growth	109	25	22.9358	0.0156188	0.0232613
GO:0030334	regulation of cell migration	437	103	23.5698	5.73705e-07	9.99203e-06
GO:0030500	regulation of bone mineralization	42	11	26.1905	0.0386714	0.0471731
GO:0030509	BMP signaling pathway	63	16	25.3968	0.0192334	0.0272835
GO:0030518	intracellular steroid hormone receptor signaling pathway	83	21	25.3012	0.00843669	0.0144136
GO:0030522	intracellular receptor signaling pathway	157	35	22.293	0.00774609	0.0135665
GO:0030595	leukocyte chemotaxis	94	26	27.6596	0.000923276	0.00289447
GO:0030834	regulation of actin filament depolymerization	36	11	30.5556	0.0125253	0.019439
GO:0030850	prostate gland development	35	12	34.2857	0.00329684	0.00722769
GO:0030855	epithelial cell differentiation	350	80	22.8571	3.38513e-05	0.000216579
GO:0030900	forebrain development	256	55	21.4844	0.00246298	0.00589423
GO:0031328	positive regulation of cellular biosynthetic process	1237	248	20.0485	8.67468e-08	1.87553e-06
GO:0031347	regulation of defense response	380	87	22.8947	1.45228e-05	0.000113822
GO:0031348	negative regulation of defense response	94	30	31.9149	2.15879e-05	0.000157391
GO:0031401	positive regulation of protein modification process	723	146	20.1936	3.45223e-05	0.000218641
GO:0031497	chromatin assembly	85	19	22.3529	0.0408661	0.0489924
GO:0031668	cellular response to extracellular stimulus	143	32	22.3776	0.00997839	0.0162928
GO:0031669	cellular response to nutrient levels	126	27	21.4286	0.028732	0.036916
GO:0031960	response to corticosteroid	100	33	33	3.787e-06	4.09388e-05
GO:0032092	positive regulation of protein binding	61	16	26.2295	0.0141869	0.0215379
GO:0032101	regulation of response to external stimulus	540	111	20.5556	0.000147063	0.00070388
GO:0032102	negative regulation of response to external stimulus	166	35	21.0843	0.0181088	0.0261017
GO:0032103	positive regulation of response to external stimulus	167	35	20.9581	0.0197433	0.0277557
GO:0032147	activation of protein kinase activity	175	37	21.1429	0.0147956	0.0222467
GO:0032330	regulation of chondrocyte differentiation	28	10	35.7143	0.00511349	0.00971563
GO:0032355	response to estradiol	92	28	30.4348	0.000102991	0.000516604
GO:0032409	regulation of transporter activity	114	29	25.4386	0.00202786	0.00516856
GO:0032412	regulation of ion transmembrane transporter activity	102	26	25.4902	0.003267	0.0072127
GO:0032526	response to retinoic acid	65	23	35.3846	3.11714e-05	0.000203588
GO:0032535	regulation of cellular component size	242	50	20.6612	0.00828704	0.014314
GO:0032640	tumor necrosis factor production	77	18	23.3766	0.0305406	0.0387631
GO:0032870	cellular response to hormone stimulus	316	77	24.3671	4.22509e-06	4.20497e-05
GO:0032872	regulation of stress-activated MAPK cascade	147	30	20.4082	0.0403253	0.048623
GO:0032956	regulation of actin cytoskeleton organization	205	45	21.9512	0.00381336	0.00786506
GO:0032963	collagen metabolic process	42	11	26.1905	0.0386714	0.0471731
GO:0032970	regulation of actin filament-based process	226	49	21.6814	0.00339706	0.00724475
GO:0033077	T cell differentiation in thymus	67	16	23.8806	0.0332934	0.0415836
GO:0033273	response to vitamin	65	16	24.6154	0.0255462	0.033721
GO:0033559	unsaturated fatty acid metabolic process	44	14	31.8182	0.00342428	0.00725346
GO:0033674	positive regulation of kinase activity	319	67	21.0031	0.00164812	0.00439731
GO:0033993	response to lipid	552	141	25.5435	1.1223e-11	2.3456e-09
GO:0034097	response to cytokine	444	120	27.027	8.33914e-12	2.61432e-09
GO:0034101	erythrocyte homeostasis	107	24	22.4299	0.0227693	0.0310355
GO:0034109	homotypic cell-cell adhesion	358	79	22.067	0.00013202	0.00063674
GO:0034110	regulation of homotypic cell-cell adhesion	194	43	22.1649	0.00383067	0.00787486
GO:0034111	negative regulation of homotypic cell-cell adhesion	74	17	22.973	0.0405834	0.0487467
GO:0034220	ion transmembrane transport	492	110	22.3577	3.56399e-06	4.06294e-05
GO:0034341	response to interferon-gamma	58	26	44.8276	4.18465e-08	1.24942e-06
GO:0034504	protein localization to nucleus	277	61	22.0217	0.000779597	0.0025067
GO:0034599	cellular response to oxidative stress	187	41	21.9251	0.00569237	0.0106541
GO:0034612	response to tumor necrosis factor	107	24	22.4299	0.0227693	0.0310355
GO:0034614	cellular response to reactive oxygen species	113	25	22.1239	0.0239746	0.0320513
GO:0034644	cellular response to UV	65	18	27.6923	0.00528479	0.0099806
GO:0035023	regulation of Rho protein signal transduction	80	23	28.75	0.00100457	0.00307251
GO:0035239	tube morphogenesis	267	68	25.4682	3.05565e-06	3.54794e-05
GO:0035265	organ growth	93	23	24.7312	0.00805198	0.013985
GO:0035295	tube development	444	98	22.0721	2.11559e-05	0.000156056
GO:0035308	negative regulation of protein dephosphorylation	63	15	23.8095	0.0394395	0.0477386
GO:0035456	response to interferon-beta	35	15	42.8571	5.96747e-05	0.000337081
GO:0035914	skeletal muscle cell differentiation	42	16	38.0952	0.000184043	0.000854777
GO:0036293	response to decreased oxygen levels	209	53	25.3589	4.14174e-05	0.000249699
GO:0036294	cellular response to decreased oxygen levels	95	26	27.3684	0.0010952	0.0032856
GO:0040014	regulation of multicellular organism growth	61	16	26.2295	0.0141869	0.0215379
GO:0040017	positive regulation of locomotion	270	67	24.8148	9.24853e-06	7.73177e-05
GO:0040018	positive regulation of multicellular organism growth	29	11	37.931	0.00193673	0.00501788
GO:0042060	wound healing	233	51	21.8884	0.0023085	0.00576664
GO:0042100	B cell proliferation	56	14	25	0.0311876	0.0393453
GO:0042110	T cell activation	304	67	22.0395	0.000431191	0.00159975
GO:0042113	B cell activation	172	36	20.9302	0.0186272	0.0267259
GO:0042127	regulation of cell proliferation	940	199	21.1702	3.17225e-08	1.04684e-06
GO:0042254	ribosome biogenesis	230	48	20.8696	0.00789819	0.0137943
GO:0042273	ribosomal large subunit biogenesis	43	13	30.2326	0.00762262	0.0134252
GO:0042325	regulation of phosphorylation	926	186	20.0864	3.88751e-06	4.06245e-05
GO:0042327	positive regulation of phosphorylation	577	127	22.0104	1.4844e-06	1.939e-05
GO:0042398	cellular modified amino acid biosynthetic process	38	12	31.5789	0.00698368	0.0125466
GO:0042542	response to hydrogen peroxide	108	32	29.6296	6.09238e-05	0.000341065
GO:0042632	cholesterol homeostasis	39	12	30.7692	0.00875501	0.0146775
GO:0042698	ovulation cycle	74	20	27.027	0.00458287	0.00906454
GO:0042742	defense response to bacterium	111	29	26.1261	0.00130378	0.00373274
GO:0042981	regulation of apoptotic process	969	207	21.3622	7.48079e-09	3.35032e-07
GO:0043043	peptide biosynthetic process	546	111	20.3297	0.000231048	0.00102743
GO:0043065	positive regulation of apoptotic process	400	89	22.25	3.6735e-05	0.000225812
GO:0043066	negative regulation of apoptotic process	553	117	21.1573	2.65692e-05	0.000185099
GO:0043067	regulation of programmed cell death	982	211	21.4868	3.1381e-09	1.63966e-07
GO:0043069	negative regulation of programmed cell death	565	122	21.5929	6.4825e-06	5.80647e-05
GO:0043200	response to amino acid	84	20	23.8095	0.0194209	0.0274874
GO:0043269	regulation of ion transport	298	60	20.1342	0.00733035	0.0130944
GO:0043270	positive regulation of ion transport	134	29	21.6418	0.0212425	0.0294019
GO:0043279	response to alkaloid	91	21	23.0769	0.0236424	0.0317425
GO:0043281	regulation of cysteine-type endopeptidase activity involved in apoptotic process	152	31	20.3947	0.0379297	0.0465399
GO:0043393	regulation of protein binding	133	32	24.0602	0.00320085	0.00714211
GO:0043401	steroid hormone mediated signaling pathway	41	15	36.5854	0.000485084	0.0017683
GO:0043405	regulation of MAP kinase activity	209	46	22.0096	0.00328836	0.00723439
GO:0043406	positive regulation of MAP kinase activity	119	29	24.3697	0.00399907	0.00814096
GO:0043410	positive regulation of MAPK cascade	277	61	22.0217	0.000779597	0.0025067
GO:0043434	response to peptide hormone	219	47	21.4612	0.00497543	0.00951096
GO:0043506	regulation of JUN kinase activity	63	18	28.5714	0.0036764	0.00768368
GO:0043507	positive regulation of JUN kinase activity	50	13	26	0.0274216	0.035597
GO:0043523	regulation of neuron apoptotic process	143	34	23.7762	0.00298375	0.00687797
GO:0043524	negative regulation of neuron apoptotic process	95	25	26.3158	0.00244502	0.00589627
GO:0043542	endothelial cell migration	100	26	26	0.00243269	0.005912
GO:0043549	regulation of kinase activity	524	107	20.4198	0.000250854	0.0010773
GO:0043588	skin development	134	32	23.8806	0.0036212	0.00759362
GO:0043603	cellular amide metabolic process	728	155	21.2912	8.49604e-07	1.23884e-05
GO:0043604	amide biosynthetic process	602	131	21.7608	1.91375e-06	2.264e-05
GO:0043627	response to estrogen	136	37	27.2059	0.00012552	0.000614851
GO:0043902	positive regulation of multi-organism process	103	23	22.3301	0.0266674	0.03498
GO:0044843	cell cycle G1/S phase transition	144	35	24.3056	0.00175806	0.00461216
GO:0045010	actin nucleation	37	10	27.027	0.0389313	0.047306
GO:0045069	regulation of viral genome replication	60	16	26.6667	0.0120848	0.018943
GO:0045087	innate immune response	373	78	20.9115	0.000820342	0.00262426
GO:0045088	regulation of innate immune response	152	31	20.3947	0.0379297	0.0465399
GO:0045333	cellular respiration	112	25	22.3214	0.0216187	0.029791
GO:0045446	endothelial cell differentiation	63	15	23.8095	0.0394395	0.0477386
GO:0045471	response to ethanol	87	22	25.2874	0.00717213	0.0128484
GO:0045580	regulation of T cell differentiation	87	23	26.4368	0.00335325	0.00720029
GO:0045595	regulation of cell differentiation	990	204	20.6061	1.82473e-07	3.57533e-06
GO:0045596	negative regulation of cell differentiation	386	90	23.3161	4.77231e-06	4.60345e-05
GO:0045597	positive regulation of cell differentiation	553	119	21.519	9.99461e-06	8.03413e-05
GO:0045619	regulation of lymphocyte differentiation	107	26	24.2991	0.00646098	0.0117082
GO:0045621	positive regulation of lymphocyte differentiation	66	18	27.2727	0.00628208	0.0115509
GO:0045637	regulation of myeloid cell differentiation	136	33	24.2647	0.00241002	0.00592581
GO:0045638	negative regulation of myeloid cell differentiation	56	17	30.3571	0.00233183	0.00577889
GO:0045664	regulation of neuron differentiation	371	75	20.2156	0.00265882	0.00626721
GO:0045666	positive regulation of neuron differentiation	205	43	20.9756	0.0105054	0.0168033
GO:0045667	regulation of osteoblast differentiation	73	21	28.7671	0.00162155	0.00436356
GO:0045669	positive regulation of osteoblast differentiation	38	11	28.9474	0.0189621	0.0270826
GO:0045740	positive regulation of DNA replication	62	18	29.0323	0.00303878	0.00692843
GO:0045765	regulation of angiogenesis	120	30	25	0.0022887	0.00576311
GO:0045766	positive regulation of angiogenesis	65	17	26.1538	0.0120368	0.018915
GO:0045778	positive regulation of ossification	57	14	24.5614	0.0358927	0.044388
GO:0045785	positive regulation of cell adhesion	241	54	22.4066	0.000999654	0.00307246
GO:0045786	negative regulation of cell cycle	301	64	21.2625	0.00150918	0.00411416
GO:0045787	positive regulation of cell cycle	231	48	20.7792	0.00857479	0.0145308
GO:0045807	positive regulation of endocytosis	80	19	23.75	0.0228978	0.0310755
GO:0045859	regulation of protein kinase activity	485	99	20.4124	0.000428638	0.00159974
GO:0045860	positive regulation of protein kinase activity	299	64	21.4047	0.00126746	0.00369626
GO:0045892	negative regulation of transcription, DNA-templated	839	169	20.143	9.41832e-06	7.77012e-05
GO:0045926	negative regulation of growth	157	33	21.0191	0.0221838	0.0303034
GO:0045927	positive regulation of growth	173	36	20.8092	0.0202678	0.0283027
GO:0045937	positive regulation of phosphate metabolic process	643	140	21.7729	8.08922e-07	1.26799e-05
GO:0046034	ATP metabolic process	149	35	23.4899	0.00323411	0.00719073
GO:0046209	nitric oxide metabolic process	42	12	28.5714	0.0162072	0.0239668
GO:0046328	regulation of JNK cascade	118	28	23.7288	0.00682608	0.0122987
GO:0046330	positive regulation of JNK cascade	86	20	23.2558	0.0247588	0.0329592
GO:0046390	ribose phosphate biosynthetic process	140	33	23.5714	0.00393406	0.00803471
GO:0046394	carboxylic acid biosynthetic process	192	45	23.4375	0.000969326	0.00299393
GO:0046427	positive regulation of JAK-STAT cascade	37	10	27.027	0.0389313	0.047306
GO:0046496	nicotinamide nucleotide metabolic process	106	23	21.6981	0.0361706	0.0446437
GO:0046545	development of primary female sexual characteristics	77	18	23.3766	0.0305406	0.0387631
GO:0046578	regulation of Ras protein signal transduction	151	32	21.1921	0.0215303	0.0297346
GO:0046620	regulation of organ growth	53	14	26.4151	0.0197637	0.0277223
GO:0046649	lymphocyte activation	444	89	20.045	0.00146969	0.00404166
GO:0046651	lymphocyte proliferation	180	36	20	0.0351934	0.0436092
GO:0046660	female sex differentiation	84	21	25	0.00971759	0.0160763
GO:0046683	response to organophosphorus	85	28	32.9412	2.09168e-05	0.000156129
GO:0046822	regulation of nucleocytoplasmic transport	171	39	22.807	0.00340887	0.00724529
GO:0046824	positive regulation of nucleocytoplasmic transport	86	24	27.907	0.0012477	0.00365564
GO:0048015	phosphatidylinositol-mediated signaling	88	25	28.4091	0.000750826	0.00243921
GO:0048145	regulation of fibroblast proliferation	70	24	34.2857	3.83218e-05	0.00023328
GO:0048146	positive regulation of fibroblast proliferation	43	18	41.8605	1.63807e-05	0.000125253
GO:0048514	blood vessel morphogenesis	319	77	24.1379	6.13304e-06	5.57306e-05
GO:0048524	positive regulation of viral process	62	15	24.1935	0.0346285	0.0429942
GO:0048534	hematopoietic or lymphoid organ development	637	139	21.821	7.78675e-07	1.25187e-05
GO:0048545	response to steroid hormone	272	75	27.5735	2.99577e-08	1.04353e-06
GO:0048546	digestive tract morphogenesis	27	10	37.037	0.00378211	0.00785226
GO:0048562	embryonic organ morphogenesis	176	36	20.4545	0.0258871	0.0340991
GO:0048565	digestive tract development	73	22	30.137	0.000638469	0.00218754
GO:0048568	embryonic organ development	286	60	20.979	0.00287828	0.00665935
GO:0048638	regulation of developmental growth	213	46	21.5962	0.00479583	0.00930955
GO:0048639	positive regulation of developmental growth	109	27	24.7706	0.00422861	0.00852521
GO:0048641	regulation of skeletal muscle tissue development	34	10	29.4118	0.0221607	0.030338
GO:0048645	organ formation	35	12	34.2857	0.00329684	0.00722769
GO:0048705	skeletal system morphogenesis	128	30	23.4375	0.0063088	0.0115661
GO:0048729	tissue morphogenesis	412	95	23.0583	4.3042e-06	4.21677e-05
GO:0048732	gland development	320	84	26.25	5.14566e-08	1.40275e-06
GO:0048754	branching morphogenesis of an epithelial tube	111	30	27.027	0.000594417	0.00207055
GO:0048762	mesenchymal cell differentiation	109	26	23.8532	0.0083139	0.0142817
GO:0048863	stem cell differentiation	169	37	21.8935	0.0085189	0.0144752
GO:0048864	stem cell development	104	24	23.0769	0.0163585	0.0240769
GO:0048870	cell motility	813	189	23.2472	2.73991e-11	3.43584e-09
GO:0048872	homeostasis of number of cells	228	54	23.6842	0.000241897	0.00105326
GO:0048878	chemical homeostasis	590	118	20	0.000293486	0.00121063
GO:0050658	RNA transport	110	24	21.8182	0.0309722	0.0392315
GO:0050678	regulation of epithelial cell proliferation	187	51	27.2727	6.73722e-06	5.94963e-05
GO:0050679	positive regulation of epithelial cell proliferation	99	27	27.2727	0.000940193	0.00291832
GO:0050680	negative regulation of epithelial cell proliferation	79	22	27.8481	0.00201261	0.00517176
GO:0050708	regulation of protein secretion	222	45	20.2703	0.0163844	0.0240586
GO:0050714	positive regulation of protein secretion	126	27	21.4286	0.028732	0.036916
GO:0050715	positive regulation of cytokine secretion	62	15	24.1935	0.0346285	0.0429942
GO:0050727	regulation of inflammatory response	159	50	31.4465	7.63848e-08	1.84205e-06
GO:0050728	negative regulation of inflammatory response	65	20	30.7692	0.000828306	0.00262297
GO:0050729	positive regulation of inflammatory response	49	14	28.5714	0.00981814	0.0161574
GO:0050730	regulation of peptidyl-tyrosine phosphorylation	142	31	21.831	0.0157	0.0233267
GO:0050731	positive regulation of peptidyl-tyrosine phosphorylation	98	22	22.449	0.0281033	0.0362567
GO:0050766	positive regulation of phagocytosis	35	10	28.5714	0.0270216	0.0352969
GO:0050767	regulation of neurogenesis	450	93	20.6667	0.000412103	0.00156599
GO:0050769	positive regulation of neurogenesis	258	53	20.5426	0.00754472	0.0133631
GO:0050776	regulation of immune response	379	84	22.1636	6.97179e-05	0.000367337
GO:0050777	negative regulation of immune response	76	20	26.3158	0.00632833	0.011501
GO:0050778	positive regulation of immune response	299	61	20.4013	0.00513627	0.00972942
GO:0050795	regulation of behavior	126	28	22.2222	0.0166711	0.0243655
GO:0050801	ion homeostasis	368	76	20.6522	0.00136996	0.00385186
GO:0050830	defense response to Gram-positive bacterium	49	16	32.6531	0.00133042	0.00377454
GO:0050863	regulation of T cell activation	177	39	22.0339	0.0063158	0.0115116
GO:0050865	regulation of cell activation	316	64	20.2532	0.00501802	0.00956322
GO:0050867	positive regulation of cell activation	184	45	24.4565	0.000367183	0.00142113
GO:0050870	positive regulation of T cell activation	112	28	25	0.00314598	0.00709543
GO:0050880	regulation of blood vessel size	75	18	24	0.023817	0.0319087
GO:0050890	cognition	165	34	20.6061	0.0269192	0.0352367
GO:0050900	leukocyte migration	167	43	25.7485	0.000147193	0.000699165
GO:0050920	regulation of chemotaxis	99	23	23.2323	0.0171137	0.0248387
GO:0051017	actin filament bundle assembly	99	24	24.2424	0.00891685	0.0148693
GO:0051046	regulation of secretion	380	76	20	0.00334362	0.00720429
GO:0051050	positive regulation of transport	589	123	20.8829	3.10125e-05	0.000204682
GO:0051056	regulation of small GTPase mediated signal transduction	170	34	20	0.0397724	0.0480487
GO:0051093	negative regulation of developmental process	525	119	22.6667	6.7559e-07	1.11472e-05
GO:0051094	positive regulation of developmental process	753	165	21.9123	4.98978e-08	1.42209e-06
GO:0051099	positive regulation of binding	108	24	22.2222	0.025291	0.0334545
GO:0051146	striated muscle cell differentiation	164	33	20.122	0.0392196	0.0475642
GO:0051149	positive regulation of muscle cell differentiation	47	12	25.5319	0.0379952	0.0465293
GO:0051168	nuclear export	114	32	28.0702	0.00018787	0.000866136
GO:0051169	nuclear transport	322	75	23.2919	3.02957e-05	0.000202079
GO:0051174	regulation of phosphorus metabolic process	1072	216	20.1493	4.57835e-07	8.44302e-06
GO:0051216	cartilage development	106	30	28.3019	0.000251645	0.00107334
GO:0051222	positive regulation of protein transport	304	62	20.3947	0.00484845	0.00938265
GO:0051240	positive regulation of multicellular organismal process	911	195	21.405	1.83694e-08	7.19851e-07
GO:0051241	negative regulation of multicellular organismal process	615	130	21.1382	9.89296e-06	8.0557e-05
GO:0051249	regulation of lymphocyte activation	252	53	21.0317	0.00463349	0.00910721
GO:0051251	positive regulation of lymphocyte activation	161	40	24.8447	0.000542121	0.00194234
GO:0051270	regulation of cellular component movement	498	113	22.6908	1.23075e-06	1.75382e-05
GO:0051271	negative regulation of cellular component movement	155	32	20.6452	0.030346	0.0386726
GO:0051272	positive regulation of cellular component movement	267	65	24.3446	2.40088e-05	0.000173029
GO:0051302	regulation of cell division	227	46	20.2643	0.0154455	0.0231129
GO:0051346	negative regulation of hydrolase activity	233	49	21.03	0.00631297	0.01154
GO:0051347	positive regulation of transferase activity	371	78	21.0243	0.00069592	0.00230869
GO:0051402	neuron apoptotic process	165	38	23.0303	0.00319644	0.00715774
GO:0051403	stress-activated MAPK cascade	162	34	20.9877	0.0209275	0.0290299
GO:0051495	positive regulation of cytoskeleton organization	142	31	21.831	0.0157	0.0233267
GO:0051588	regulation of neurotransmitter transport	41	13	31.7073	0.00488503	0.00942434
GO:0051591	response to cAMP	66	20	30.303	0.00102547	0.00310614
GO:0051648	vesicle localization	121	26	21.4876	0.0304373	0.0387103
GO:0051707	response to other organism	568	125	22.007	1.81506e-06	2.18854e-05
GO:0051781	positive regulation of cell division	83	19	22.8916	0.0327462	0.0410637
GO:0051897	positive regulation of protein kinase B signaling	54	14	25.9259	0.0231487	0.0313482
GO:0051960	regulation of nervous system development	497	102	20.5231	0.000287502	0.0011938
GO:0051962	positive regulation of nervous system development	285	58	20.3509	0.00658976	0.0119071
GO:0052547	regulation of peptidase activity	231	49	21.2121	0.00531864	0.0100144
GO:0052548	regulation of endopeptidase activity	221	47	21.267	0.00594309	0.0110573
GO:0055085	transmembrane transport	683	146	21.3763	1.4219e-06	1.93812e-05
GO:0055088	lipid homeostasis	77	21	27.2727	0.00331443	0.00716602
GO:0055123	digestive system development	84	25	29.7619	0.000348169	0.00136439
GO:0060216	definitive hemopoiesis	22	10	45.4545	0.000586768	0.00206688
GO:0060284	regulation of cell development	566	114	20.1413	0.000279235	0.0011672
GO:0060326	cell chemotaxis	129	31	24.031	0.00374961	0.00781066
GO:0060348	bone development	119	32	26.8908	0.000437689	0.0016143
GO:0060349	bone morphogenesis	48	19	39.5833	2.49263e-05	0.0001776
GO:0060350	endochondral bone morphogenesis	30	12	40	0.000698485	0.002305
GO:0060389	pathway-restricted SMAD protein phosphorylation	33	10	30.303	0.0179662	0.0259558
GO:0060395	SMAD protein signal transduction	30	11	36.6667	0.0026536	0.00627853
GO:0060429	epithelium development	695	148	21.295	1.50965e-06	1.93173e-05
GO:0060485	mesenchyme development	136	34	25	0.00121581	0.00359581
GO:0060537	muscle tissue development	244	58	23.7705	0.000130548	0.000634522
GO:0060538	skeletal muscle organ development	117	29	24.7863	0.00307295	0.00698093
GO:0060548	negative regulation of cell death	613	135	22.0228	6.62392e-07	1.12249e-05
GO:0060562	epithelial tube morphogenesis	239	59	24.6862	3.65507e-05	0.000226904
GO:0060563	neuroepithelial cell differentiation	53	14	26.4151	0.0197637	0.0277223
GO:0060993	kidney morphogenesis	53	15	28.3019	0.00841497	0.0144158
GO:0061035	regulation of cartilage development	34	13	38.2353	0.00070299	0.00230772
GO:0061138	morphogenesis of a branching epithelium	132	39	29.5455	1.07839e-05	8.55885e-05
GO:0061326	renal tubule development	57	17	29.8246	0.00287224	0.00666999
GO:0061333	renal tubule morphogenesis	42	15	35.7143	0.00065233	0.00222288
GO:0061448	connective tissue development	152	39	25.6579	0.000316779	0.00128142
GO:0061515	myeloid cell development	57	15	26.3158	0.0167362	0.0244037
GO:0070228	regulation of lymphocyte apoptotic process	44	12	27.2727	0.0233354	0.031533
GO:0070301	cellular response to hydrogen peroxide	72	20	27.7778	0.00325563	0.007213
GO:0070371	ERK1 and ERK2 cascade	147	31	21.0884	0.0249313	0.0331185
GO:0070372	regulation of ERK1 and ERK2 cascade	135	29	21.4815	0.0233423	0.0314744
GO:0070374	positive regulation of ERK1 and ERK2 cascade	88	22	25	0.00825727	0.014302
GO:0070486	leukocyte aggregation	309	69	22.3301	0.000239421	0.00104977
GO:0070542	response to fatty acid	50	16	32	0.0016914	0.00449368
GO:0070555	response to interleukin-1	77	19	24.6753	0.0154891	0.0231231
GO:0070848	response to growth factor	358	85	23.743	4.11754e-06	4.16403e-05
GO:0070997	neuron death	214	47	21.9626	0.00312352	0.0070702
GO:0071103	DNA conformation change	169	35	20.7101	0.0233633	0.0314351
GO:0071219	cellular response to molecule of bacterial origin	129	29	22.4806	0.0128678	0.0198722
GO:0071229	cellular response to acid chemical	110	35	31.8182	4.9589e-06	4.71095e-05
GO:0071241	cellular response to inorganic substance	105	26	24.7619	0.00496357	0.00951731
GO:0071277	cellular response to calcium ion	35	11	31.4286	0.0100087	0.0162999
GO:0071300	cellular response to retinoic acid	31	10	32.2581	0.0113664	0.0179514
GO:0071310	cellular response to organic substance	1193	279	23.3864	7.79811e-17	4.88941e-14
GO:0071345	cellular response to cytokine stimulus	357	97	27.1709	6.56416e-10	4.57303e-08
GO:0071346	cellular response to interferon-gamma	41	18	43.9024	7.32049e-06	6.2876e-05
GO:0071363	cellular response to growth factor stimulus	342	82	23.9766	4.069e-06	4.1824e-05
GO:0071383	cellular response to steroid hormone stimulus	111	33	29.7297	4.36587e-05	0.000260705
GO:0071384	cellular response to corticosteroid stimulus	35	14	40	0.000254085	0.00107643
GO:0071396	cellular response to lipid	283	77	27.2085	3.65463e-08	1.14573e-06
GO:0071398	cellular response to fatty acid	30	11	36.6667	0.0026536	0.00627853
GO:0071407	cellular response to organic cyclic compound	287	73	25.4355	1.40548e-06	1.9583e-05
GO:0071417	cellular response to organonitrogen compound	290	65	22.4138	0.000321216	0.00129104
GO:0071426	ribonucleoprotein complex export from nucleus	54	16	29.6296	0.0040536	0.00819873
GO:0071456	cellular response to hypoxia	88	24	27.2727	0.0017608	0.00460009
GO:0071559	response to transforming growth factor beta	136	35	25.7353	0.000591305	0.00207122
GO:0071560	cellular response to transforming growth factor beta stimulus	132	33	25	0.00142354	0.00394939
GO:0071773	cellular response to BMP stimulus	68	18	26.4706	0.00873482	0.0146829
GO:0071887	leukocyte apoptotic process	71	17	23.9437	0.0281426	0.0362329
GO:0071900	regulation of protein serine/threonine kinase activity	317	67	21.1356	0.00139359	0.00388348
GO:0071902	positive regulation of protein serine/threonine kinase activity	188	41	21.8085	0.00626417	0.0115519
GO:0072001	renal system development	189	42	22.2222	0.00402816	0.00817364
GO:0072006	nephron development	77	20	25.974	0.00738584	0.013156
GO:0072009	nephron epithelium development	63	17	26.9841	0.00871697	0.0146923
GO:0072073	kidney epithelium development	86	21	24.4186	0.012748	0.0197358
GO:0072088	nephron epithelium morphogenesis	39	13	33.3333	0.00299819	0.00686082
GO:0072091	regulation of stem cell proliferation	76	18	23.6842	0.0270221	0.0352242
GO:0072164	mesonephric tubule development	56	15	26.7857	0.0142289	0.0215496
GO:0072330	monocarboxylic acid biosynthetic process	122	26	21.3115	0.0334103	0.0416466
GO:0072358	cardiovascular system development	638	136	21.3166	3.87252e-06	4.11538e-05
GO:0072521	purine-containing compound metabolic process	338	68	20.1183	0.00460744	0.00908448
GO:0072583	clathrin-mediated endocytosis	35	10	28.5714	0.0270216	0.0352969
GO:0090068	positive regulation of cell cycle process	155	32	20.6452	0.030346	0.0386726
GO:0090092	regulation of transmembrane receptor protein serine/threonine kinase signaling pathway	111	26	23.4234	0.0105812	0.0168815
GO:0090257	regulation of muscle system process	105	25	23.8095	0.0097613	0.0161061
GO:0090287	regulation of cellular response to growth factor stimulus	144	34	23.6111	0.00336259	0.00719572
GO:0090342	regulation of cell aging	28	12	42.8571	0.000327456	0.00129129
GO:0090596	sensory organ morphogenesis	158	34	21.519	0.014637	0.022061
GO:0097191	extrinsic apoptotic signaling pathway	173	41	23.6994	0.00126919	0.00368419
GO:0097285	cell-type specific apoptotic process	328	71	21.6463	0.000509049	0.00184494
GO:0097305	response to alcohol	239	67	28.0335	8.21769e-08	1.84017e-06
GO:0097306	cellular response to alcohol	88	27	30.6818	0.000116858	0.000576928
GO:0097529	myeloid leukocyte migration	86	23	26.7442	0.00285943	0.00666493
GO:0097530	granulocyte migration	57	14	24.5614	0.0358927	0.044388
GO:0098655	cation transmembrane transport	352	79	22.4432	7.31573e-05	0.000375981
GO:0098660	inorganic ion transmembrane transport	351	75	21.3675	0.000536475	0.00193316
GO:0098662	inorganic cation transmembrane transport	321	70	21.8069	0.000446408	0.00163683
GO:0099504	synaptic vesicle cycle	56	14	25	0.0311876	0.0393453
GO:0099531	presynaptic process involved in synaptic transmission	44	12	27.2727	0.0233354	0.031533
GO:1900180	regulation of protein localization to nucleus	168	41	24.4048	0.000685781	0.00228715
GO:1900182	positive regulation of protein localization to nucleus	94	28	29.7872	0.000155451	0.000727373
GO:1901214	regulation of neuron death	187	44	23.5294	0.00100785	0.0030676
GO:1901215	negative regulation of neuron death	118	32	27.1186	0.000371902	0.00143057
GO:1901342	regulation of vasculature development	132	35	26.5152	0.000323534	0.0012839
GO:1901566	organonitrogen compound biosynthetic process	946	194	20.5074	5.38806e-07	9.65232e-06
GO:1901607	alpha-amino acid biosynthetic process	63	19	30.1587	0.00144474	0.00399052
GO:1901652	response to peptide	247	52	21.0526	0.00490081	0.0094258
GO:1901653	cellular response to peptide	178	37	20.7865	0.0191139	0.0272373
GO:1901654	response to ketone	110	33	30	3.56808e-05	0.000223719
GO:1901655	cellular response to ketone	51	13	25.4902	0.0319695	0.0401701
GO:1901699	cellular response to nitrogen compound	335	74	22.0896	0.00020604	0.000936139
GO:1901701	cellular response to oxygen-containing compound	603	141	23.3831	7.53529e-09	3.14975e-07
GO:1901987	regulation of cell cycle phase transition	194	39	20.1031	0.0272399	0.0354344
GO:1901989	positive regulation of cell cycle phase transition	53	15	28.3019	0.00841497	0.0144158
GO:1902105	regulation of leukocyte differentiation	179	43	24.0223	0.000730366	0.0023851
GO:1902106	negative regulation of leukocyte differentiation	54	15	27.7778	0.0100924	0.0163936
GO:1902107	positive regulation of leukocyte differentiation	105	26	24.7619	0.00496357	0.00951731
GO:1902600	hydrogen ion transmembrane transport	68	23	33.8235	7.03311e-05	0.000364443
GO:1902806	regulation of cell cycle G1/S phase transition	90	24	26.6667	0.0024443	0.00591728
GO:1903034	regulation of response to wounding	238	64	26.8908	8.09081e-07	1.2373e-05
GO:1903035	negative regulation of response to wounding	98	23	23.4694	0.0152094	0.0228141
GO:1903036	positive regulation of response to wounding	81	20	24.6914	0.0131365	0.0202373
GO:1903037	regulation of leukocyte cell-cell adhesion	184	43	23.3696	0.00131999	0.00376196
GO:1903038	negative regulation of leukocyte cell-cell adhesion	66	16	24.2424	0.0292304	0.0374794
GO:1903039	positive regulation of leukocyte cell-cell adhesion	116	30	25.8621	0.00129457	0.00372338
GO:1903530	regulation of secretion by cell	352	72	20.4545	0.00234459	0.00578762
GO:1903532	positive regulation of secretion by cell	197	40	20.3046	0.0220422	0.0302417
GO:1903651	positive regulation of cytoplasmic transport	188	40	21.2766	0.01047	0.0168326
GO:1903706	regulation of hemopoiesis	246	57	23.1707	0.000302564	0.00123992
GO:1903707	negative regulation of hemopoiesis	87	25	28.7356	0.000623862	0.00216111
GO:1903708	positive regulation of hemopoiesis	134	29	21.6418	0.0212425	0.0294019
GO:1903829	positive regulation of cellular protein localization	257	54	21.0117	0.00438061	0.00877522
GO:1904018	positive regulation of vasculature development	73	21	28.7671	0.00162155	0.00436356
GO:1904062	regulation of cation transmembrane transport	122	27	22.1311	0.0194599	0.0274806
GO:1904589	regulation of protein import	135	31	22.963	0.0075896	0.0134047
GO:1904591	positive regulation of protein import	72	19	26.3889	0.00743283	0.0132022
GO:1904951	positive regulation of establishment of protein localization	331	72	21.7523	0.000402124	0.00153739
GO:2000026	regulation of multicellular organismal development	1056	230	21.7803	1.418e-10	1.48181e-08
GO:2000027	regulation of organ morphogenesis	105	30	28.5714	0.000209671	0.000945782
GO:2000045	regulation of G1/S transition of mitotic cell cycle	85	20	23.5294	0.0219656	0.0302027
GO:2000145	regulation of cell motility	461	108	23.4273	4.17858e-07	7.93931e-06
GO:2000146	negative regulation of cell motility	141	30	21.2766	0.0241648	0.0322368
GO:2000648	positive regulation of stem cell proliferation	52	13	25	0.0370374	0.0456237
GO:2001236	regulation of extrinsic apoptotic signaling pathway	119	26	21.8487	0.0250997	0.0332717

## Sheet: IV. MTB effects @ MPPs
GOID	GOTerm	Total_size	Number_of_genes	Percentage_of_genes	P_value	Fdr
GO:0000768	syncytium formation by plasma membrane fusion	34	15	44.1176	0.00312869	0.00363905
GO:0001525	angiogenesis	265	93	35.0943	4.50317e-07	2.73526e-06
GO:0001541	ovarian follicle development	47	19	40.4255	0.00317608	0.00366814
GO:0001666	response to hypoxia	202	76	37.6238	2.23545e-07	1.66643e-06
GO:0002429	immune response-activating cell surface receptor signaling pathway	92	34	36.9565	0.000691149	0.00105933
GO:0002688	regulation of leukocyte chemotaxis	51	20	39.2157	0.00380479	0.00427388
GO:0002690	positive regulation of leukocyte chemotaxis	38	15	39.4737	0.0107309	0.0111384
GO:0002768	immune response-regulating cell surface receptor signaling pathway	104	37	35.5769	0.000944673	0.00132416
GO:0006096	glycolytic process	55	20	36.3636	0.0100541	0.0105024
GO:0006119	oxidative phosphorylation	50	24	48	3.89352e-05	0.000112024
GO:0006163	purine nucleotide metabolic process	302	108	35.7616	1.71971e-08	2.35027e-07
GO:0006164	purine nucleotide biosynthetic process	136	50	36.7647	5.11147e-05	0.000135207
GO:0006323	DNA packaging	113	49	43.3628	2.48681e-07	1.69932e-06
GO:0006333	chromatin assembly or disassembly	104	46	44.2308	2.85432e-07	1.87243e-06
GO:0006334	nucleosome assembly	69	33	47.8261	1.61399e-06	8.82315e-06
GO:0006342	chromatin silencing	76	29	38.1579	0.000924348	0.00130684
GO:0006418	tRNA aminoacylation for protein translation	46	22	47.8261	8.7052e-05	0.000198285
GO:0006575	cellular modified amino acid metabolic process	130	48	36.9231	6.3223e-05	0.000159517
GO:0006749	glutathione metabolic process	40	16	40	0.0073762	0.00785517
GO:0006778	porphyrin-containing compound metabolic process	33	18	54.5455	4.22719e-05	0.000115543
GO:0007159	leukocyte cell-cell adhesion	332	119	35.8434	2.74422e-09	5.62565e-08
GO:0007266	Rho protein signal transduction	113	44	38.9381	2.86832e-05	8.71118e-05
GO:0007338	single fertilization	53	20	37.7358	0.0063208	0.00677524
GO:0007548	sex differentiation	171	60	35.0877	4.78613e-05	0.000128676
GO:0008584	male gonad development	87	31	35.6322	0.00229159	0.00282572
GO:0008652	cellular amino acid biosynthetic process	66	31	46.9697	5.33984e-06	2.36685e-05
GO:0009060	aerobic respiration	48	17	35.4167	0.022165	0.0224387
GO:0009123	nucleoside monophosphate metabolic process	200	81	40.5	1.80429e-09	4.2272e-08
GO:0009124	nucleoside monophosphate biosynthetic process	74	33	44.5946	1.07743e-05	4.01587e-05
GO:0009141	nucleoside triphosphate metabolic process	188	72	38.2979	2.06948e-07	1.61617e-06
GO:0009142	nucleoside triphosphate biosynthetic process	56	22	39.2857	0.0023992	0.00291458
GO:0009144	purine nucleoside triphosphate metabolic process	168	68	40.4762	3.68077e-08	4.0243e-07
GO:0009145	purine nucleoside triphosphate biosynthetic process	41	19	46.3415	0.000434105	0.000749403
GO:0009150	purine ribonucleotide metabolic process	289	104	35.9862	2.17766e-08	2.7472e-07
GO:0009152	purine ribonucleotide biosynthetic process	127	47	37.0079	7.02799e-05	0.000167042
GO:0009156	ribonucleoside monophosphate biosynthetic process	66	31	46.9697	5.33984e-06	2.36685e-05
GO:0009161	ribonucleoside monophosphate metabolic process	189	79	41.7989	4.90582e-10	1.60911e-08
GO:0009165	nucleotide biosynthetic process	185	65	35.1351	2.24982e-05	7.23473e-05
GO:0009167	purine ribonucleoside monophosphate metabolic process	179	76	42.4581	4.39068e-10	1.80018e-08
GO:0009168	purine ribonucleoside monophosphate biosynthetic process	56	28	50	3.28422e-06	1.63216e-05
GO:0009179	purine ribonucleoside diphosphate metabolic process	74	27	36.4865	0.00291122	0.00343482
GO:0009199	ribonucleoside triphosphate metabolic process	168	68	40.4762	3.68077e-08	4.0243e-07
GO:0009201	ribonucleoside triphosphate biosynthetic process	46	20	43.4783	0.000855575	0.00126409
GO:0009205	purine ribonucleoside triphosphate metabolic process	161	66	40.9938	3.24536e-08	3.8017e-07
GO:0009259	ribonucleotide metabolic process	301	106	35.2159	5.83826e-08	5.98421e-07
GO:0009260	ribonucleotide biosynthetic process	137	49	35.7664	0.000133696	0.000284755
GO:0009566	fertilization	78	28	35.8974	0.00322689	0.00370077
GO:0010038	response to metal ion	221	82	37.1041	1.51184e-07	1.23971e-06
GO:0010039	response to iron ion	24	15	62.5	2.08454e-05	6.8373e-05
GO:0010464	regulation of mesenchymal cell proliferation	30	15	50	0.000639638	0.000999054
GO:0010594	regulation of endothelial cell migration	73	27	36.9863	0.00232598	0.00284672
GO:0010595	positive regulation of endothelial cell migration	43	18	41.8605	0.00256609	0.00307181
GO:0010634	positive regulation of epithelial cell migration	71	26	36.6197	0.00325568	0.00370786
GO:0014074	response to purine-containing compound	106	41	38.6792	6.33881e-05	0.00015751
GO:0015992	proton transport	90	36	40	7.72558e-05	0.000180999
GO:0016202	regulation of striated muscle tissue development	69	26	37.6812	0.00205111	0.00258756
GO:0019079	viral genome replication	68	26	38.2353	0.00160791	0.00209283
GO:0019693	ribose phosphate metabolic process	310	111	35.8064	1.00513e-08	1.64841e-07
GO:0022409	positive regulation of cell-cell adhesion	137	50	36.4963	6.36132e-05	0.00015342
GO:0022602	ovulation cycle process	61	23	37.7049	0.00359001	0.00406043
GO:0022904	respiratory electron transport chain	49	21	42.8571	0.00080588	0.00121252
GO:0030098	lymphocyte differentiation	252	91	36.1111	1.37256e-07	1.25056e-06
GO:0030183	B cell differentiation	91	37	40.6593	4.06685e-05	0.000114994
GO:0030217	T cell differentiation	181	66	36.4641	4.80067e-06	2.24946e-05
GO:0030593	neutrophil chemotaxis	43	19	44.186	0.000901641	0.00128582
GO:0030595	leukocyte chemotaxis	94	40	42.5532	5.43103e-06	2.34392e-05
GO:0030888	regulation of B cell proliferation	41	19	46.3415	0.000434105	0.000749403
GO:0031348	negative regulation of defense response	94	34	36.1702	0.00107298	0.00147873
GO:0031497	chromatin assembly	85	40	47.0588	2.25397e-07	1.60718e-06
GO:0031960	response to corticosteroid	100	36	36	0.000858674	0.00124622
GO:0033077	T cell differentiation in thymus	67	24	35.8209	0.00631717	0.0068159
GO:0034097	response to cytokine	444	164	36.9369	1.35415e-13	2.22081e-11
GO:0034109	homotypic cell-cell adhesion	358	126	35.1955	3.40625e-09	6.20694e-08
GO:0034110	regulation of homotypic cell-cell adhesion	194	68	35.0515	1.60783e-05	5.49343e-05
GO:0034341	response to interferon-gamma	58	31	53.4483	1.4206e-07	1.2262e-06
GO:0034728	nucleosome organization	90	37	41.1111	3.04947e-05	8.9306e-05
GO:0035023	regulation of Rho protein signal transduction	80	35	43.75	9.89576e-06	3.7742e-05
GO:0035265	organ growth	93	33	35.4839	0.00182409	0.00233712
GO:0035456	response to interferon-beta	35	17	48.5714	0.000435893	0.000744651
GO:0035458	cellular response to interferon-beta	28	15	53.5714	0.000242005	0.00045101
GO:0035710	CD4-positive, alpha-beta T cell activation	53	20	37.7358	0.0063208	0.00677524
GO:0036293	response to decreased oxygen levels	209	79	37.799	1.03152e-07	9.95118e-07
GO:0036294	cellular response to decreased oxygen levels	95	36	37.8947	0.000278462	0.000507419
GO:0042035	regulation of cytokine biosynthetic process	66	24	36.3636	0.00509057	0.00560304
GO:0042098	T cell proliferation	123	47	38.2114	2.75467e-05	8.5239e-05
GO:0042100	B cell proliferation	56	23	41.0714	0.000948376	0.00131808
GO:0042102	positive regulation of T cell proliferation	60	24	40	0.00115727	0.00156854
GO:0042108	positive regulation of cytokine biosynthetic process	42	18	42.8571	0.00186934	0.00237653
GO:0042110	T cell activation	304	113	37.1711	6.10277e-10	1.66809e-08
GO:0042129	regulation of T cell proliferation	96	35	36.4583	0.000773997	0.00117533
GO:0042398	cellular modified amino acid biosynthetic process	38	22	57.8947	1.55171e-06	8.7752e-06
GO:0042475	odontogenesis of dentin-containing tooth	45	17	37.7778	0.0112172	0.01157
GO:0042476	odontogenesis	64	25	39.0625	0.00137808	0.00182262
GO:0042632	cholesterol homeostasis	39	18	46.1538	0.000649514	0.00100491
GO:0042698	ovulation cycle	74	27	36.4865	0.00291122	0.00343482
GO:0042773	ATP synthesis coupled electron transport	31	18	58.0645	1.32735e-05	4.63161e-05
GO:0043542	endothelial cell migration	100	36	36	0.000858674	0.00124622
GO:0045333	cellular respiration	112	42	37.5	0.0001186	0.00025934
GO:0045580	regulation of T cell differentiation	87	33	37.931	0.000481396	0.000797465
GO:0045582	positive regulation of T cell differentiation	57	22	38.5965	0.00311221	0.00364573
GO:0045619	regulation of lymphocyte differentiation	107	38	35.514	0.00084382	0.00125806
GO:0045621	positive regulation of lymphocyte differentiation	66	24	36.3636	0.00509057	0.00560304
GO:0045638	negative regulation of myeloid cell differentiation	56	21	37.5	0.00566651	0.00615436
GO:0045765	regulation of angiogenesis	120	44	36.6667	0.000150974	0.000309498
GO:0045766	positive regulation of angiogenesis	65	28	43.0769	0.000104266	0.000234241
GO:0045814	negative regulation of gene expression, epigenetic	81	31	38.2716	0.000589905	0.000939267
GO:0046031	ADP metabolic process	63	24	38.0952	0.0025316	0.00305281
GO:0046034	ATP metabolic process	149	63	42.2819	1.63509e-08	2.43776e-07
GO:0046128	purine ribonucleoside metabolic process	230	81	35.2174	2.09551e-06	1.10859e-05
GO:0046129	purine ribonucleoside biosynthetic process	77	29	37.6623	0.00117722	0.00158249
GO:0046390	ribose phosphate biosynthetic process	140	51	36.4286	5.71057e-05	0.000148656
GO:0046545	development of primary female sexual characteristics	77	27	35.0649	0.0054647	0.00597474
GO:0046578	regulation of Ras protein signal transduction	151	55	36.4238	2.98989e-05	8.91531e-05
GO:0046620	regulation of organ growth	53	20	37.7358	0.0063208	0.00677524
GO:0046631	alpha-beta T cell activation	97	41	42.268	5.10067e-06	2.32364e-05
GO:0046633	alpha-beta T cell proliferation	23	15	65.2174	9.804e-06	3.82823e-05
GO:0046634	regulation of alpha-beta T cell activation	58	26	44.8276	8.15329e-05	0.00018833
GO:0046635	positive regulation of alpha-beta T cell activation	42	20	47.6191	0.000195127	0.000385552
GO:0046651	lymphocyte proliferation	180	64	35.5556	1.69208e-05	5.6633e-05
GO:0046660	female sex differentiation	84	32	38.0952	0.00053312	0.000865661
GO:0046683	response to organophosphorus	85	33	38.8235	0.00029306	0.000528151
GO:0050671	positive regulation of lymphocyte proliferation	86	34	39.5349	0.000158372	0.000320655
GO:0050728	negative regulation of inflammatory response	65	25	38.4615	0.00178064	0.00229941
GO:0050851	antigen receptor-mediated signaling pathway	80	31	38.75	0.000459094	0.000776199
GO:0050853	B cell receptor signaling pathway	33	15	45.4545	0.00218529	0.00271505
GO:0050863	regulation of T cell activation	177	64	36.1582	9.12206e-06	3.74004e-05
GO:0050871	positive regulation of B cell activation	53	19	35.8491	0.0140713	0.0144231
GO:0050900	leukocyte migration	167	63	37.7246	2.1342e-06	1.09378e-05
GO:0051188	cofactor biosynthetic process	115	41	35.6522	0.000491034	0.000805295
GO:0051208	sequestering of calcium ion	67	28	41.791	0.000195767	0.000382211
GO:0051238	sequestering of metal ion	74	30	40.5405	0.000224682	0.000428463
GO:0051251	positive regulation of lymphocyte activation	161	58	36.0248	2.66813e-05	8.41488e-05
GO:0051384	response to glucocorticoid	94	34	36.1702	0.00107298	0.00147873
GO:0051591	response to cAMP	66	28	42.4242	0.000143643	0.000298195
GO:0060326	cell chemotaxis	129	50	38.7597	9.78713e-06	3.91485e-05
GO:0060402	calcium ion transport into cytosol	73	29	39.726	0.000426475	0.000744062
GO:0060419	heart growth	41	15	36.5854	0.0227096	0.0228489
GO:0061326	renal tubule development	57	20	35.0877	0.0153755	0.015662
GO:0061333	renal tubule morphogenesis	42	15	35.7143	0.0283649	0.0283649
GO:0065004	protein-DNA complex assembly	121	48	39.6694	6.99983e-06	2.94352e-05
GO:0070228	regulation of lymphocyte apoptotic process	44	19	43.1818	0.00126489	0.00168652
GO:0070486	leukocyte aggregation	309	115	37.2168	3.93953e-10	2.15361e-08
GO:0070665	positive regulation of leukocyte proliferation	90	35	38.8889	0.000187283	0.000374566
GO:0071103	DNA conformation change	169	66	39.0533	2.85691e-07	1.80205e-06
GO:0071241	cellular response to inorganic substance	105	40	38.0952	0.000114657	0.000254105
GO:0071248	cellular response to metal ion	87	34	39.0805	0.000205962	0.000397386
GO:0071345	cellular response to cytokine stimulus	357	129	36.1345	3.20191e-10	2.62557e-08
GO:0071346	cellular response to interferon-gamma	41	20	48.7805	0.000128461	0.000277205
GO:0071384	cellular response to corticosteroid stimulus	35	16	45.7143	0.00145718	0.00191182
GO:0071453	cellular response to oxygen levels	99	38	38.3838	0.000139897	0.000294143
GO:0071456	cellular response to hypoxia	88	33	37.5	0.000610668	0.000962976
GO:0071621	granulocyte chemotaxis	50	22	44	0.000391107	0.000689694
GO:0071824	protein-DNA complex subunit organization	142	52	36.6197	4.12777e-05	0.000114738
GO:0071887	leukocyte apoptotic process	71	29	40.8451	0.000243904	0.00044944
GO:0072073	kidney epithelium development	86	32	37.2093	0.000856517	0.00125419
GO:0072091	regulation of stem cell proliferation	76	28	36.8421	0.00208432	0.00260938
GO:0072164	mesonephric tubule development	56	21	37.5	0.00566651	0.00615436
GO:0072522	purine-containing compound biosynthetic process	144	52	36.1111	6.33898e-05	0.000155163
GO:0097192	extrinsic apoptotic signaling pathway in absence of ligand	51	20	39.2157	0.00380479	0.00427388
GO:0097305	response to alcohol	239	84	35.1464	1.49857e-06	8.77731e-06
GO:0097306	cellular response to alcohol	88	31	35.2273	0.00280914	0.0033384
GO:0097529	myeloid leukocyte migration	86	34	39.5349	0.000158372	0.000320655
GO:0097530	granulocyte migration	57	24	42.1053	0.000480535	0.00080416
GO:0097553	calcium ion transmembrane import into cytosol	66	27	40.9091	0.000382857	0.000682484
GO:0098754	detoxification	58	22	37.931	0.00399486	0.00445685
GO:1900407	regulation of cellular response to oxidative stress	48	17	35.4167	0.022165	0.0224387
GO:1902106	negative regulation of leukocyte differentiation	54	20	37.037	0.00801307	0.00847834
GO:1902600	hydrogen ion transmembrane transport	68	31	45.5882	1.14532e-05	4.08332e-05
GO:1902882	regulation of response to oxidative stress	51	19	37.2549	0.00896872	0.00942866
GO:1903037	regulation of leukocyte cell-cell adhesion	184	67	36.413	4.31132e-06	2.07958e-05
GO:1903039	positive regulation of leukocyte cell-cell adhesion	116	46	39.6552	1.09107e-05	3.97634e-05
GO:1903555	regulation of tumor necrosis factor superfamily cytokine production	76	28	36.8421	0.00208432	0.00260938
GO:1903707	negative regulation of hemopoiesis	87	32	36.7816	0.00107477	0.00146885
GO:1904018	positive regulation of vasculature development	73	31	42.4657	6.30907e-05	0.00016167
GO:1990266	neutrophil migration	48	21	43.75	0.000578538	0.000930199
GO:1990748	cellular detoxification	55	20	36.3636	0.0100541	0.0105024
GO:2000021	regulation of ion homeostasis	108	40	37.037	0.000231555	0.000436494
GO:2000106	regulation of leukocyte apoptotic process	59	24	40.678	0.000873218	0.00125621
GO:2000648	positive regulation of stem cell proliferation	52	20	38.4615	0.0049321	0.0054653
