# Supplementary material for: M. tuberculosis Reprograms Hematopoietic Stem Cells to Limit Myelopoiesis and Impair Trained Immunity
Source: Cell. 2020 Oct 29;183(3):752–770.e22. doi: 10.1016/j.cell.2020.09.062 (PMC7599081; doi:10.1016/j.cell.2020.09.062)
Supplement: Table S3. Bulk RNA-Seq GSEA Results for MPPs and HSCs of BCG versus Mtb, Related to Figure 2 [file mmc3.xlsx]

## Sheet: I. GSEA MTB-BCG @ HSCs
Name	Size	Normalized_enrichment_score	P_value	Fdr
HALLMARK_INTERFERON_ALPHA_RESPONSE	34	2.02519	0.00156495	0.00230976
HALLMARK_ALLOGRAFT_REJECTION	39	1.68491	0.00353357	0.113572
HALLMARK_OXIDATIVE_PHOSPHORYLATION	55	1.6382	0.00907716	0.120446
HALLMARK_INTERFERON_GAMMA_RESPONSE	64	1.57057	0.0112	0.153186
HALLMARK_MTORC1_SIGNALING	61	1.54078	0.0122324	0.154948
HALLMARK_MYC_TARGETS_V1	90	1.47849	0.0179104	0.194812
HALLMARK_DNA_REPAIR	19	1.47452	0.0684932	0.17101
HALLMARK_E2F_TARGETS	56	1.44178	0.0347003	0.186169
HALLMARK_EPITHELIAL_MESENCHYMAL_TRANSITION	30	1.41263	0.0585284	0.200378
HALLMARK_GLYCOLYSIS	28	1.40854	0.0699659	0.18557
HALLMARK_MYC_TARGETS_V2	25	1.40575	0.0848896	0.171869
HALLMARK_UV_RESPONSE_UP	34	1.29345	0.137255	0.303651
HALLMARK_PROTEIN_SECRETION	17	1.2295	0.21815	0.384979
HALLMARK_XENOBIOTIC_METABOLISM	37	1.19811	0.207987	0.41103
HALLMARK_APICAL_JUNCTION	38	1.17393	0.22335	0.431569
HALLMARK_INFLAMMATORY_RESPONSE	40	1.15991	0.2512	0.429805
HALLMARK_PI3K_AKT_MTOR_SIGNALING	28	0.976131	0.484751	0.806548
HALLMARK_UNFOLDED_PROTEIN_RESPONSE	23	0.962028	0.483816	0.797552
HALLMARK_ADIPOGENESIS	47	0.95149	0.538462	0.77947
HALLMARK_IL6_JAK_STAT3_SIGNALING	22	0.938177	0.536878	0.767667
HALLMARK_MYOGENESIS	22	0.880964	0.630137	0.864429
HALLMARK_FATTY_ACID_METABOLISM	24	0.874447	0.618644	0.840421
HALLMARK_HYPOXIA	42	0.868795	0.685155	0.815485
HALLMARK_KRAS_SIGNALING_UP	34	0.833363	0.715909	0.848466
HALLMARK_COAGULATION	20	0.799759	0.745331	0.872161
HALLMARK_KRAS_SIGNALING_DN	17	0.787227	0.753873	0.857415
HALLMARK_BILE_ACID_METABOLISM	18	0.671058	0.905085	0.967129
HALLMARK_G2M_CHECKPOINT	62	0.652944	0.97893	0.946578
HALLMARK_UV_RESPONSE_DN	34	-1.77804	0.00257069	0.0390938
HALLMARK_MITOTIC_SPINDLE	52	-1.45745	0.0345745	0.252192
HALLMARK_ESTROGEN_RESPONSE_EARLY	38	-1.36218	0.0808081	0.302374
HALLMARK_ANDROGEN_RESPONSE	24	-1.23579	0.17602	0.438668
HALLMARK_TNFA_SIGNALING_VIA_NFKB	56	-1.18225	0.185083	0.458901
HALLMARK_IL2_STAT5_SIGNALING	45	-1.10606	0.272727	0.537135
HALLMARK_ESTROGEN_RESPONSE_LATE	34	-1.06948	0.331707	0.534016
HALLMARK_APOPTOSIS	35	-1.01485	0.420918	0.583637
HALLMARK_COMPLEMENT	27	-0.990094	0.460976	0.571296
HALLMARK_P53_PATHWAY	32	-0.785802	0.829736	0.897871
HALLMARK_HEME_METABOLISM	43	-0.543364	0.994595	0.991639

## Sheet: II. GSEA MTB-BCG @ MPPs
Name	Size	Normalized_enrichment_score	P_value	Fdr
HALLMARK_ALLOGRAFT_REJECTION	56	2.18474	0	0
HALLMARK_IL6_JAK_STAT3_SIGNALING	31	1.93495	0	0.00551747
HALLMARK_MTORC1_SIGNALING	94	1.7971	0	0.0148646
HALLMARK_INTERFERON_GAMMA_RESPONSE	89	1.73188	0.00137931	0.0254696
HALLMARK_PI3K_AKT_MTOR_SIGNALING	35	1.699	0.00305344	0.0285368
HALLMARK_INTERFERON_ALPHA_RESPONSE	47	1.661	0.00745157	0.0351202
HALLMARK_GLYCOLYSIS	62	1.63408	0.00863309	0.0390654
HALLMARK_EPITHELIAL_MESENCHYMAL_TRANSITION	48	1.61959	0.00458716	0.0394529
HALLMARK_INFLAMMATORY_RESPONSE	60	1.60897	0.0101597	0.0389216
HALLMARK_HYPOXIA	73	1.50529	0.0168776	0.0863065
HALLMARK_IL2_STAT5_SIGNALING	66	1.42825	0.0366197	0.141973
HALLMARK_XENOBIOTIC_METABOLISM	54	1.42462	0.0349345	0.133368
HALLMARK_ANDROGEN_RESPONSE	33	1.34118	0.103774	0.214541
HALLMARK_UV_RESPONSE_DN	46	1.30173	0.111607	0.26043
HALLMARK_APICAL_JUNCTION	45	1.29154	0.125561	0.259564
HALLMARK_KRAS_SIGNALING_UP	48	1.25965	0.143472	0.292788
HALLMARK_PROTEIN_SECRETION	28	1.24469	0.177294	0.298999
HALLMARK_UNFOLDED_PROTEIN_RESPONSE	40	1.21062	0.181278	0.340371
HALLMARK_COAGULATION	31	1.20431	0.206299	0.333874
HALLMARK_UV_RESPONSE_UP	50	1.17508	0.220438	0.368439
HALLMARK_COMPLEMENT	52	1.11918	0.289985	0.456337
HALLMARK_CHOLESTEROL_HOMEOSTASIS	17	1.10587	0.322742	0.463515
HALLMARK_ESTROGEN_RESPONSE_LATE	52	1.02574	0.404545	0.621152
HALLMARK_TGF_BETA_SIGNALING	22	1.00765	0.459843	0.636174
HALLMARK_P53_PATHWAY	63	0.955325	0.532504	0.729887
HALLMARK_MYOGENESIS	41	0.923212	0.603245	0.774318
HALLMARK_REACTIVE_OXIGEN_SPECIES_PATHWAY	20	0.879957	0.642738	0.839732
HALLMARK_DNA_REPAIR	42	0.856647	0.726172	0.86051
HALLMARK_ESTROGEN_RESPONSE_EARLY	53	0.824052	0.759124	0.895524
HALLMARK_TNFA_SIGNALING_VIA_NFKB	80	0.782681	0.857349	0.936711
HALLMARK_APOPTOSIS	58	0.775859	0.837838	0.915992
HALLMARK_MITOTIC_SPINDLE	75	0.772446	0.863636	0.892685
HALLMARK_MYC_TARGETS_V2	32	0.617534	0.966206	1
HALLMARK_MYC_TARGETS_V1	117	0.402725	1	0.999895
HALLMARK_HEME_METABOLISM	96	-2.97017	0	0
HALLMARK_BILE_ACID_METABOLISM	32	-1.6802	0.00920245	0.0272733
HALLMARK_SPERMATOGENESIS	19	-1.49392	0.0437158	0.0914915
HALLMARK_PEROXISOME	19	-1.34528	0.128272	0.180994
HALLMARK_FATTY_ACID_METABOLISM	45	-1.14952	0.228986	0.437189
HALLMARK_KRAS_SIGNALING_DN	25	-1.07592	0.385445	0.525325
HALLMARK_E2F_TARGETS	94	-1.06882	0.282392	0.464893
HALLMARK_ADIPOGENESIS	71	-1.05429	0.325581	0.435976
HALLMARK_OXIDATIVE_PHOSPHORYLATION	96	-0.882806	0.737226	0.76214
HALLMARK_G2M_CHECKPOINT	86	-0.875485	0.761745	0.701132
