# Supplementary material for: M. tuberculosis Reprograms Hematopoietic Stem Cells to Limit Myelopoiesis and Impair Trained Immunity
Source: Cell. 2020 Oct 29;183(3):752–770.e22. doi: 10.1016/j.cell.2020.09.062 (PMC7599081; doi:10.1016/j.cell.2020.09.062)
Supplement: Table S4. DEGs following scRNA-Seq of Mice that Received Aerosol Treatment, Related to Figure 3 [file mmc4.xlsx]

## Sheet: HSC_LT (LKS)
Gene

## Sheet: HSC_ST_A (LKS)
Gene

## Sheet: HSC_ST_B (LKS)
Gene

## Sheet: HSC_ST_C (LKS)
Gene

## Sheet: MPP3 (LKS)
Gene

## Sheet: MPP4 (LKS)
Gene

## Sheet: CMP_MegP (PROG)
Gene

## Sheet: MEP_EP1 (PROG)
Gene

## Sheet: GMP_NP (PROG)
Gene

## Sheet: MEP_EP2 (PROG)
Gene

[truncated: 5 more sheets: GMP_BP2 (PROG), CMP_MEP (PROG), GMP_BP1 (PROG), GMP_MonP (PROG), MEP_EP3 (PROG)]
