# Supplementary material for: M. tuberculosis Reprograms Hematopoietic Stem Cells to Limit Myelopoiesis and Impair Trained Immunity
Source: Cell. 2020 Oct 29;183(3):752–770.e22. doi: 10.1016/j.cell.2020.09.062 (PMC7599081; doi:10.1016/j.cell.2020.09.062)
Supplement: Table S5. DEGs following scRNA-Seq of Secondary Engraftment Mice in Mtb versus PBS, Related to Figure 7 [file mmc5.xlsx]

## Sheet: HSC_LT_A (LKS)
Gene

## Sheet: HSC_LT_B (LKS)
Gene

## Sheet: HSC_ST_A (LKS)
Gene

## Sheet: HSC_ST_B (LKS)
Gene

## Sheet: MPP3_A (LKS)
Gene

## Sheet: MPP3_B (LKS)
Gene

## Sheet: MPP4 (LKS)
Gene

## Sheet: MEP_EP1 (PROG)
Gene

## Sheet: CMP_MonP (PROG)
Gene

## Sheet: CMP_MEP (PROG)
Gene

[truncated: 5 more sheets: MEP_EP2 (PROG), GMP_MonP (PROG), CMP_MegP (PROG), GMP_NP (PROG), GMP_BP (PROG)]
