# Supplementary material for: M. tuberculosis Reprograms Hematopoietic Stem Cells to Limit Myelopoiesis and Impair Trained Immunity
Source: Cell. 2020 Oct 29;183(3):752–770.e22. doi: 10.1016/j.cell.2020.09.062 (PMC7599081; doi:10.1016/j.cell.2020.09.062)
Supplement: Table S6. DEGs following scRNA-Seq of Secondary Engraftment Mice in BCG versus PBS, Related to Figure 7 [file mmc6.xlsx]

## Sheet: HSC_LT_A (LKS)
Gene	logFC	t	p	Fdr
Mrpl15	0.119013	1.70566	0.0881114	0.326663
Lypla1	0.0455002	0.747254	0.454932	0.773634
Gm37988	-0.00347875	-0.791004	0.428965	0.754466
Tcea1	0.0680883	0.976374	0.328909	0.66894
Atp6v1h	-0.181898	-2.65808	0.00787453	0.0645954
Rb1cc1	-0.0534306	-0.697693	0.48539	0.794046
4732440D04Rik	-0.0227111	-0.625814	0.531455	0.821752
St18	-0.00801185	-3.19687	0.0013947	0.017217
Pcmtd1	-0.123681	-1.80203	0.0715792	0.288276
Gm26901	0.0255733	1.33337	0.182449	0.498055
Rrs1	0.143702	1.98159	0.0475598	0.222098
Adhfe1	-0.0285361	-3.76481	0.000167882	0.00305374
Mybl1	0.0213538	1.24107	0.214616	0.540971
Vcpip1	0.125085	1.78765	0.07387	0.293698
1700034P13Rik	0.000858692	0.161298	0.871863	0.996655
Sgk3	0.0831422	1.23191	0.218018	0.54554
Mcmdc2	0.00990723	0.413933	0.678934	0.90708
Snhg6	0.0404337	0.588744	0.55605	0.83646
Tcf24	0.00188872	0.369144	0.71203	0.92294
Cops5	0.0646404	0.932514	0.351099	0.689891
Cspp1	-0.00826027	-0.1108	0.911778	0.999925
Arfgef1	-0.0158372	-0.221432	0.824761	0.978101
Cpa6	0.000152983	0.0581342	0.953643	0.999925
Prex2	-0.200334	-6.09121	1.17279e-09	6.9027e-08
Slco5a1	0.00174941	0.356257	0.721658	0.927612
Ncoa2	-0.00923569	-0.128925	0.89742	0.999925
Tram1	-0.0507897	-0.736651	0.461356	0.778162
Lactb2	-0.101087	-1.77402	0.0760975	0.300017
Eya1	-0.0701612	-0.887948	0.374595	0.710722
Kcnb2	-0.0497792	-8.15754	3.94428e-16	5.11825e-14
Terf1	-0.119771	-1.73734	0.0823656	0.313701
Sbspon	-0.224447	-9.16227	6.36817e-20	1.17919e-17
Rpl7	-0.219089	-8.59706	9.74839e-18	1.46049e-15
Rdh10	-0.257017	-7.45388	1.00195e-13	9.88753e-12
Stau2	-0.158222	-2.95344	0.00315179	0.0326265
Ube2w	-0.0208341	-0.392452	0.694734	0.914977
Eloc	0.0987292	1.50302	0.132875	0.41548
D030040B21Rik	-7.50843e-05	-0.0185388	0.985209	0.999925
Tmem70	0.0985562	1.46313	0.143471	0.433409
Ly96	0.00494554	0.157831	0.874594	0.998083
Jph1	0.0247113	1.96225	0.0497682	0.2291
Gdap1	0.000591117	0.0870366	0.930645	0.999925
Pi15	-0.00208262	-0.633903	0.526162	0.818111
Gm28154	-0.0111834	-1.04769	0.294815	0.638529
Gm16070	0.0789432	2.40716	0.0160997	0.108295
Crispld1	-0.16624	-2.94994	0.00318768	0.0328948
Il17f	-0.0122223	-0.864504	0.387337	0.722035
Mcm3	0.155227	1.69903	0.0893526	0.328837
6720483E21Rik	-0.00183678	-0.41208	0.680292	0.90779
Paqr8	0.0995943	2.90719	0.00365704	0.0364818
Efhc1	0.0115499	1.07471	0.282537	0.623572
Tram2	0.0349756	0.89951	0.368408	0.704906
Tmem14a	0.0107234	0.288489	0.77298	0.952071
Gsta3	0.00761894	1.25943	0.207911	0.532835
Khdc1b	-0.00428073	-1.02246	0.306595	0.649068
Kcnq5	-0.0300556	-0.829218	0.407006	0.737975
Gm26580	0.00557676	0.492655	0.62227	0.874926
Ogfrl1	0.0108774	0.152723	0.87862	0.999635
B3gat2	0.0179659	0.916401	0.359485	0.696567
Smap1	0.102032	1.47428	0.140447	0.428384
Sdhaf4	-0.00783428	-0.115709	0.907886	0.999925
Fam135a	-0.0724182	-4.44385	8.9564e-06	0.00023811
Col19a1	-0.000357034	-0.098812	0.92129	0.999925
Lmbrd1	-0.149966	-2.86524	0.00417788	0.0401466
Phf3	0.0789315	1.2005	0.229981	0.560279
Ptp4a1	-0.154802	-2.14602	0.0319017	0.172385
Khdrbs2	-0.00280601	-0.577796	0.563418	0.841755
Gm37724	-0.00262917	-0.490097	0.624079	0.87548
Prim2	0.0675541	1.27304	0.20304	0.526033
Rab23	0.0693541	1.90788	0.0564429	0.248578
Bag2	0.0806668	1.33757	0.181076	0.495876
Zfp451	-0.00367081	-0.0518291	0.958666	0.999925
Dst	-0.342384	-4.48231	7.48771e-06	0.00020532
Gm37233	0.00149914	0.0564867	0.954956	0.999925
Ccdc115	0.119641	1.74219	0.0815144	0.312098
Gm28306	1.29574e-05	0.00587081	0.995316	0.999925
Imp4	0.160659	2.31621	0.0205724	0.128344
Ptpn18	-0.24177	-4.99616	5.97308e-07	2.11691e-05
4930568A12Rik	0.013664	0.959405	0.337384	0.677234
Cfc1	0.00304102	0.229571	0.818431	0.975323
Arhgef4	0.0077229	0.318782	0.7499	0.941443
Gm38336	-0.0020863	-0.186449	0.852097	0.989191
Fam168b	0.0209094	0.300384	0.763892	0.947035
Plekhb2	-0.12268	-2.49004	0.0127932	0.092511
Hs6st1	-0.0339393	-0.704013	0.481445	0.790837
Gm33280	-0.00229187	-0.204464	0.837996	0.982702
Uggt1	-0.0690075	-1.05243	0.292635	0.636063
Neurl3	-0.250112	-3.52533	0.000425337	0.00660034
Arid5a	0.0406426	0.685794	0.492863	0.799604
4930403P22Rik	0.00968971	0.594049	0.552496	0.834141
Kansl3	-0.0480939	-0.745367	0.456072	0.774533
Lman2l	-0.0277598	-0.519438	0.60347	0.863897
Cnnm4	-0.0124702	-0.410579	0.681392	0.908061
Cnnm3	0.149726	2.64087	0.00828564	0.0668694
Gm38033	6.07673e-05	0.0112611	0.991015	0.999925
Ankrd23	0.0174959	1.99612	0.0459545	0.216544
Ankrd39	0.0649515	1.29938	0.193851	0.514258
Sema4c	0.0138579	0.537312	0.591067	0.858144
Fam178b	-7.33991e-05	-0.0169236	0.986498	0.999925
Cox5b	0.0379194	0.768884	0.441985	0.763235
Actr1b	0.0133533	0.220902	0.825174	0.978101
4933424G06Rik	7.3148e-05	0.0158134	0.987384	0.999925
Zap70	0.000106093	0.0392945	0.968657	0.999925
Tmem131	0.0198304	0.335156	0.737516	0.935185
Vwa3b	-0.00973066	-3.74347	0.000182782	0.00328131
Inpp4a	0.0326651	0.910248	0.36272	0.699955
Coa5	-0.0244758	-0.422309	0.672811	0.903146
Unc50	0.105721	1.70036	0.0891015	0.328426
Mgat4a	0.0207193	0.432207	0.665603	0.898007
2010300C02Rik	-0.000374357	-0.0659775	0.947397	0.999925
Tsga10	-0.00842547	-0.227907	0.819725	0.976322
Gm26805	-0.0146523	-1.22962	0.218877	0.546195
Lipt1	0.0126746	0.466706	0.640723	0.883756
Mitd1	0.157766	2.81303	0.00491977	0.0457034
Mrpl30	0.113746	1.70563	0.0881166	0.326663
Txndc9	-0.0894353	-1.28382	0.199243	0.522373
Eif5b	-0.167562	-2.29021	0.0220355	0.1342
Rev1	-0.0426743	-0.646939	0.51769	0.812837
Aff3	0.104651	1.42359	0.154604	0.453254
Gm16150	-0.00773659	-0.938532	0.347999	0.686583
Gm16151	0.000111612	0.0271505	0.97834	0.999925
Gm16152	0.0868978	1.67905	0.0931809	0.338019
Lonrf2	-0.0236882	-4.91343	9.12879e-07	3.10191e-05
Chst10	-0.027447	-1.39017	0.164516	0.470617
Pdcl3	0.063647	0.954293	0.339965	0.679517
Npas2	0.00547305	0.562952	0.573484	0.848149
Rpl31	-0.152722	-4.15323	3.31253e-05	0.000752973
Tbc1d8	0.00195676	0.0737018	0.94125	0.999925
Cnot11	0.0362811	0.598661	0.549416	0.832583
Rnf149	-0.0411259	-0.633347	0.526525	0.818366
Rfx8	-0.00973735	-0.903346	0.36637	0.70354
Map4k4	0.0583901	0.794999	0.426638	0.752185
Il1r2	-0.0237162	-1.14754	0.251195	0.586442
Gm16894	-0.00765242	-0.740414	0.459071	0.776983
Il1r1	-0.016557	-0.346889	0.728684	0.930779
Il1rl2	-0.0121781	-0.704188	0.481337	0.790791
Il1rl1	0.00911481	0.525393	0.599325	0.862007
Il18r1	-0.0175172	-0.528573	0.597116	0.860895
Il18rap	0.0283525	0.589767	0.555364	0.836029
Slc9a2	-0.0025056	-0.247219	0.804745	0.967549
Mfsd9	-0.0066067	-0.466728	0.640707	0.883756
Mrps9	-0.0578157	-0.848758	0.396041	0.729573
Gpr45	-0.00697132	-0.254971	0.798752	0.964708
Tgfbrap1	-0.020582	-0.469664	0.638608	0.882311
8430432A02Rik	0.0163186	1.20139	0.229635	0.559938
AI597479	-0.00268494	-0.0734051	0.941486	0.999925
Fhl2	-0.0139342	-0.982633	0.325818	0.666263
Nck2	0.0205938	0.588693	0.556084	0.83646
Gm29155	0.00682147	1.49288	0.135509	0.419507
Gm29156	0.00751055	1.38903	0.164864	0.471298
Uxs1	0.000236114	0.00398696	0.996819	0.999925
Tpp2	-0.0465148	-0.634807	0.525573	0.817351
Mettl21c	0.010307	0.506326	0.612642	0.869175
Gm8251	-0.00564274	-0.310109	0.756486	0.943747
Tex30	0.0984186	1.59066	0.111726	0.376315
Kdelc1	-0.0125333	-0.242379	0.808493	0.969509
Bivm	-0.0668524	-1.50825	0.131529	0.413013
Ercc5	0.0136661	0.275129	0.783224	0.956353
Gulp1	-0.0836959	-2.24769	0.024623	0.144717
Wdr75	-0.0524375	-0.769162	0.44182	0.763235
Slc40a1	0.0156141	1.99592	0.0459762	0.216544
Dnah7b	-0.0106522	-3.64658	0.000267453	0.00450677
Slc39a10	-0.0312365	-0.432922	0.665083	0.897767
Gm28151	-0.003077	-0.423937	0.671623	0.902581
4933411E06Rik	-0.00912221	-0.878711	0.379584	0.715385
Cavin2	-1.53622	-24.7752	1.37908e-130	1.13636e-126
Nabp1	-0.121116	-2.80274	0.00507927	0.0466591
Myo1b	0.00458388	0.521303	0.602171	0.863312
Stat4	-0.276374	-3.97683	7.04612e-05	0.00144969
Gm31812	-0.0122373	-1.01689	0.309238	0.65159
Stat1	-0.585713	-6.87288	6.76813e-12	5.44092e-10
Gls	-0.027152	-0.378741	0.704891	0.919107
Nab1	-0.175105	-2.51588	0.011893	0.0876941
Nemp2	0.102478	2.95684	0.00311727	0.0323098
Mfsd6	0.102045	2.08982	0.0366661	0.188474
Inpp1	-0.141996	-2.28382	0.0224081	0.135917
Hibch	-0.10639	-1.66386	0.0961798	0.343603
1700019D03Rik	0.0180289	1.24978	0.211415	0.536927
Pms1	0.000402195	0.00852137	0.993201	0.999925
Gm28777	-0.00260574	-0.756251	0.449521	0.769103
Ormdl1	0.0267668	0.477448	0.633057	0.879852
Osgepl1	-0.119855	-2.95174	0.00316918	0.0327243
Gm28551	0.000252551	0.0452501	0.963909	0.999925
Asnsd1	-0.0387957	-0.722106	0.47025	0.783117
Dnah7a	0.000281609	0.103191	0.917814	0.999925
Stk17b	0.0502516	0.657501	0.510878	0.809779
Hecw2	-5.59654e-05	-0.0282646	0.977452	0.999925
Ccdc150	0.00890924	0.859938	0.389849	0.724041
Gtf3c3	-0.052393	-1.00678	0.314069	0.654694
Pgap1	-0.000796816	-0.0742407	0.940821	0.999925
Ankrd44	-0.12188	-2.15415	0.0312587	0.170352
4930444A19Rik	0.000562447	0.15777	0.874642	0.998083
Sf3b1	0.0481394	1.02468	0.305545	0.648463
Coq10b	-0.318997	-4.41347	1.03074e-05	0.000268351
Hspd1	-0.0739112	-1.12597	0.260211	0.598036
Hspe1	-0.0131479	-0.247443	0.804571	0.967527
Mob4	0.125837	1.92169	0.054681	0.242765
Rftn2	-0.000224798	-0.0269882	0.97847	0.999925
Gm10561	-0.000136041	-0.0583596	0.953464	0.999925
Mars2	0.0089739	0.225132	0.821883	0.977131
Boll	0.012857	1.37752	0.16839	0.476407
Plcl1	-0.308333	-9.32331	1.43597e-20	2.88596e-18
Satb2	0.0072866	0.818546	0.41307	0.74289
4930558J18Rik	0.00466393	0.527246	0.598037	0.861424
1700066M21Rik	-0.00404275	-0.136924	0.891094	0.999925
Tyw5	0.0192341	0.457476	0.647342	0.88835
Maip1	0.0067589	0.109758	0.912604	0.999925
Spats2l	-0.028208	-3.15818	0.00159352	0.0190437
Kctd18	-0.0477258	-1.04817	0.294593	0.638464
Sgo2a	0.0354305	0.740113	0.459254	0.777133
Aox4	-0.00210669	-0.394331	0.693347	0.914109
Aox2	0.00168428	0.390329	0.696304	0.915516
Bzw1	0.101324	1.77252	0.0763474	0.300406
Clk1	-0.0195975	-0.280182	0.779345	0.954867
Ppil3	-0.0791989	-1.22203	0.221731	0.549378
Nif3l1	0.0338458	0.684917	0.493416	0.799872
Orc2	-0.0693914	-1.01316	0.311016	0.652686
Gm15834	0.00475104	0.339996	0.733868	0.933322
Fam126b	0.0690816	1.30286	0.192661	0.512728
Ndufb3	0.00781178	0.122402	0.902584	0.999925
Cflar	-0.0797206	-1.15707	0.24728	0.582246
Casp8	0.134682	1.9252	0.0542398	0.241261
Trak2	-0.0108724	-0.194237	0.845995	0.986284
Stradb	0.0409367	1.02044	0.307553	0.650044
Tmem237	-0.0923407	-1.74602	0.0808469	0.310428
G730003C15Rik	-0.00615046	-0.216058	0.828948	0.97976
Mpp4	0.00861767	0.470458	0.638041	0.882075
Gm29017	0.0132927	1.48508	0.137562	0.422845
Als2	0.0570031	1.25719	0.20872	0.533414
Fzd7	0.00884403	0.34845	0.727512	0.930314
Gm973	-0.0217011	-0.837904	0.40211	0.73492
Sumo1	0.116082	1.93918	0.0525147	0.236418
Nop58	0.146601	2.25767	0.0239931	0.141825
Bmpr2	0.0219093	0.345691	0.729584	0.930836
Fam117b	0.126065	1.83784	0.0661238	0.274766
Ica1l	0.00150922	0.0860954	0.931393	0.999925
Wdr12	0.269126	3.62648	0.00028911	0.00481753
Carf	0.050986	1.39094	0.164283	0.470057
Nbeal1	0.106244	1.78668	0.0740269	0.29418
Cyp20a1	-0.0851901	-1.41056	0.158413	0.46027
Abi2	0.000733925	0.0115624	0.990775	0.999925
Raph1	-0.0437298	-1.37787	0.168282	0.476264
Cd28	-0.138083	-4.1504	3.35368e-05	0.00076023
Ctla4	-0.0049865	-0.41569	0.677648	0.906244
Icos	0.0132562	1.12862	0.259094	0.596517
Pard3b	-0.199677	-3.50913	0.00045206	0.00691089
Pard3bos1	-0.00267122	-0.128859	0.897472	0.999925
Pard3bos3	0.000236135	0.0768039	0.938781	0.999925
Nrp2	-0.0422262	-4.17161	3.05677e-05	0.000708372
Ino80d	0.0349632	0.484138	0.628301	0.877715
Ino80dos	-0.00015796	-0.00422121	0.996632	0.999925
Gm20342	0.121561	1.80277	0.071462	0.288226
Ndufs1	-0.0309854	-0.449499	0.653084	0.89207
Eef1b2	-0.0808969	-2.84662	0.00442998	0.0421027
Zdbf2	-0.0327046	-3.85426	0.000116994	0.00223415
Fastkd2	0.0347107	0.628999	0.529368	0.820214
Klf7	-0.0664646	-1.46738	0.142312	0.431603
Gm26649	-0.00289226	-0.354346	0.723089	0.928396
Creb1	0.0297913	0.414801	0.678299	0.906525
Mettl21a	0.00830361	0.20561	0.837101	0.982605
Ccnyl1	-0.0420829	-1.74325	0.0813287	0.311842
Fzd5	0.0526817	1.87408	0.0609567	0.260892
Plekhm3	-0.0445097	-1.22253	0.221542	0.549264
D630023F18Rik	-9.28863e-05	-0.0347146	0.972308	0.999925
Idh1	-0.0349257	-0.698527	0.484868	0.79381
Pikfyve	0.114293	2.25736	0.0240127	0.141839
Map2	-0.00949995	-1.27871	0.201038	0.52406
Rpe	0.0323902	0.570434	0.5684	0.844908
Kansl1l	0.0482033	0.688707	0.491028	0.798277
Acadl	-0.276866	-3.74016	0.000185195	0.00331741
Lancl1	0.0887927	1.476	0.139985	0.427371
Gm29113	-0.00156273	-0.234705	0.814444	0.972893
Gm29114	0.0058527	0.693323	0.488127	0.796209
Ikzf2	0.387494	5.11245	3.25428e-07	1.23858e-05
Bard1	0.0374191	0.722282	0.470143	0.783031
Atic	0.0179885	0.251445	0.801476	0.966008
Fn1	0.0195445	1.23999	0.215017	0.541567
D230017M19Rik	-0.00551206	-0.34005	0.733828	0.933322
Pecr	0.010186	0.212908	0.831404	0.980535
Xrcc5	0.0053001	0.0811467	0.935327	0.999925
Smarcal1	0.0134413	0.29581	0.767383	0.948865
Rpl37a	-0.11198	-4.03149	5.59424e-05	0.00117593
Tns1	-0.0696299	-1.12834	0.25921	0.596702
Rufy4	-0.0269726	-1.4058	0.159824	0.46233
Cxcr2	0.0137979	0.852542	0.393939	0.727326
Cxcr1	-0.0211402	-2.157	0.0310354	0.169359
Arpc2	-0.118915	-2.79091	0.00526853	0.0480494
Aamp	0.0738739	1.0832	0.27875	0.619362
Pnkd	-0.0429119	-0.652932	0.513819	0.8115
Tmbim1	0.0184371	0.32781	0.743064	0.937754
Catip	-0.00257983	-0.417323	0.676453	0.905307
Ctdsp1	0.0939672	1.58651	0.112663	0.378377
Vil1	-0.00215359	-0.686023	0.492719	0.799592
Usp37	0.198671	2.75427	0.00589567	0.0519991
Cnot9	0.120945	2.19236	0.0283823	0.159041
Plcd4	0.00493618	0.607423	0.543588	0.829719
Zfp142	-0.0197242	-0.465468	0.641609	0.884427
Bcs1l	-0.0100211	-0.197874	0.843149	0.984862
Rnf25	0.0486905	1.22953	0.218909	0.546195
Stk36	-0.0314392	-3.89266	9.99613e-05	0.00194494
Ttll4	0.0419855	1.00798	0.313493	0.654218
Cyp27a1	-0.0121806	-1.0575	0.290316	0.632859
Prkag3	4.05737e-05	0.0178306	0.985774	0.999925
Wnt6	-0.00605119	-0.68178	0.495398	0.801036
Ihh	-0.00547005	-1.31603	0.188202	0.506473
Nhej1	-0.0114433	-0.351664	0.7251	0.929749
Slc23a3	0.00203008	0.598165	0.549747	0.832705
Cnppd1	0.0774385	1.3696	0.170849	0.480313
Retreg2	-0.0372871	-0.602042	0.547164	0.831589
Zfand2b	0.0426769	0.734137	0.462887	0.77936
Abcb6	0.0250639	1.12339	0.261307	0.599352
Atg9a	-0.0214943	-0.59682	0.550644	0.833675
Ankzf1	-0.00698824	-0.143168	0.886161	0.999925
Glb1l	-0.0212141	-0.517189	0.605038	0.86494
Stk16	0.186075	2.65491	0.00794875	0.0649779
Tuba4a	0.0941633	1.24765	0.212197	0.537671
A630095N17Rik	0.00510479	0.35949	0.719238	0.926381
Dnajb2	-0.00846434	-0.193411	0.846642	0.986703
Ptprn	-0.00343962	-0.61791	0.536653	0.825696
Dnpep	0.103552	1.64838	0.0993141	0.351161
Speg	0.0189064	1.74627	0.0808026	0.31033
Gmppa	0.106744	2.3246	0.0201187	0.126548
Chpf	-0.0238341	-1.64122	0.100791	0.353863
Obsl1	-0.0310652	-1.38013	0.167587	0.475338
Inha	0.0318745	3.18835	0.00143644	0.0175612
Stk11ip	0.0107275	0.30153	0.763018	0.946451
Slc4a3	-0.0398307	-3.73703	0.000187511	0.00334797
Epha4	0.00672396	0.997898	0.318359	0.65909
Sgpp2	-0.00656965	-2.09404	0.0362882	0.187353
Farsb	0.0109529	0.170173	0.864878	0.993909
Acsl3	0.385921	5.16387	2.47769e-07	9.69891e-06
Utp14b	0.301805	4.18369	2.8991e-05	0.0006756
Ap1s3	0.0380337	0.978887	0.327665	0.667799
Wdfy1	-0.0075129	-0.147176	0.882997	0.999925
Mrpl44	-0.0353227	-0.577141	0.56386	0.841915
Serpine2	0.0419483	1.34625	0.178261	0.492148
Fam124b	-0.0216995	-2.37815	0.0174235	0.114489
Cul3	0.0418871	0.60201	0.547185	0.831589
Gm29125	-0.00101979	-0.118654	0.905553	0.999925
Dock10	-0.10103	-1.33153	0.183053	0.499125
Rhbdd1	0.0363054	0.979037	0.327592	0.667799
Gm28940	-0.0229216	-1.88748	0.0591322	0.25611
Col4a4	-0.0343185	-1.96465	0.04949	0.228319
Mff	-0.127111	-1.8333	0.066795	0.276139
Agfg1	-0.0411216	-0.615535	0.538219	0.826564
A030005L19Rik	-0.00199483	-0.499458	0.617471	0.872358
Trip12	-0.0436084	-0.602024	0.547175	0.831589
Fbxo36	-0.0383125	-1.6658	0.0957928	0.342816
C130026I21Rik	-0.298798	-7.11975	1.17571e-12	1.04734e-10
A530032D15Rik	-0.171892	-4.00124	6.35839e-05	0.00132306
A530040E14Rik	0.00716949	0.182896	0.854885	0.990126
Gm16028	-0.00607173	-0.685187	0.493246	0.799753
G530012D18Rik	0.00682579	1.35356	0.175915	0.487731
Sp110	-0.168409	-2.3181	0.0204694	0.127932
Gm16094	-0.0185493	-1.53173	0.125629	0.402325
Sp140	-0.417716	-5.9932	2.14741e-09	1.19156e-07
Gm17017	0.00130613	0.256956	0.79722	0.964341
Sp100	-0.106419	-1.43601	0.151039	0.446308
A630001G21Rik	-0.0919208	-1.63292	0.102525	0.357212
Cab39	0.0421133	0.593891	0.552602	0.834192
Itm2c	-0.124847	-1.88361	0.0596548	0.257561
2810459M11Rik	4.60204e-05	0.0137715	0.989013	0.999925
Psmd1	-0.024346	-0.353166	0.723973	0.929067
Htr2b	-0.00113647	-0.143893	0.885589	0.999925
Gm21972	-0.00779267	-2.79766	0.0051599	0.0472417
Armc9	-0.0578909	-1.75439	0.0794021	0.307355
Gm16341	-0.0034244	-0.426222	0.669958	0.901519
B3gnt7	0.0103643	0.375617	0.707212	0.920258
Gm28626	0.0020256	0.152572	0.878739	0.999635
Ncl	0.0628902	1.39132	0.164167	0.469946
Ptma	0.224223	7.40277	1.4704e-13	1.41708e-11
Pde6d	0.0187588	0.32799	0.742928	0.937754
Cops7b	0.0598234	1.24363	0.213674	0.539375
Nppc	-0.00972288	-1.11244	0.265985	0.604966
Dis3l2	-0.00368103	-0.0658797	0.947475	0.999925
Chrng	-0.00273449	-0.491147	0.623336	0.875156
Eif4e2	0.0338186	0.481874	0.629909	0.878651
Efhd1	-0.00594602	-0.867396	0.385751	0.720769
Gigyf2	-0.0705766	-0.978818	0.3277	0.667799
Kcnj13	0.00604673	0.362308	0.717131	0.925258
Inpp5d	0.101276	1.43566	0.151138	0.446372
Atg16l1	0.0733663	1.13213	0.257614	0.594355
Sag	-0.0219771	-1.20926	0.2266	0.555545
Dgkd	0.111243	1.97068	0.0487947	0.225998
Usp40	0.246177	4.57302	4.88034e-06	0.000139149
Ugt1a7c	0.0209589	0.817618	0.4136	0.743226
Ugt1a6b	0.00592291	1.40723	0.159399	0.461831
Ugt1a6a	-0.0180899	-0.853346	0.393493	0.726933
Ugt1a5	0.00368965	0.520242	0.602909	0.863845
Ugt1a2	-0.00236891	-0.529831	0.596244	0.860796
Dnajb3	0.0113973	0.945001	0.344687	0.683861
Ugt1a1	0.000464147	0.108371	0.913704	0.999925
Mroh2a	-0.0253423	-1.33856	0.180753	0.495809
Hjurp	0.154753	1.95822	0.0502386	0.230237
Glrp1	-0.0333169	-1.13648	0.255788	0.591923
Gm29336	-0.00423198	-1.01004	0.312508	0.653173
Arl4c	0.170952	2.47558	0.0133227	0.0953772
1700067G17Rik	0.0219086	3.24665	0.00117257	0.0150031
Sh3bp4	0.0136082	1.62959	0.103228	0.358509
Agap1	-0.00202862	-0.0370655	0.970434	0.999925
Gbx2	-0.0178247	-0.693123	0.488252	0.796279
Cops8	-0.0336019	-0.504119	0.614192	0.870026
Mlph	-0.113264	-4.55141	5.40809e-06	0.000152874
Rab17	-0.0770966	-2.38104	0.0172872	0.113821
Lrrfip1	-0.0730409	-1.0742	0.282766	0.623742
Rbm44	0.00202548	0.184369	0.853729	0.989372
Ramp1	0.532575	8.01094	1.30035e-15	1.57572e-13
Ube2f	-0.0259591	-0.40528	0.685282	0.910183
Gm26683	-0.00259403	-0.388009	0.69802	0.916238
Scly	0.0335593	0.609316	0.542333	0.828982
Espnl	-0.00259018	-0.333779	0.738555	0.935585
Klhl30	-0.000580062	-0.104978	0.916396	0.999925
Erfe	-0.00162176	-0.406231	0.684584	0.909975
Ilkap	0.116665	1.68577	0.0918792	0.334826
1700020N18Rik	-0.00341706	-0.543598	0.586733	0.855015
Hes6	-0.0417671	-0.636513	0.524461	0.817255
Per2	0.104126	3.12078	0.00181021	0.0211276
Traf3ip1	0.0407583	0.960537	0.336814	0.677101
Asb1	-0.0143244	-0.542915	0.587203	0.855322
Hdac4	0.0657569	1.3607	0.173648	0.484382
Gm26720	0.0113452	0.858793	0.390481	0.724268
Ndufa10	-0.158064	-2.30839	0.0210031	0.129929
Cops9	-0.15925	-2.25389	0.0242304	0.142766
Otos	0.258289	3.30858	0.000941891	0.0125383
Gpc1	-0.0168422	-0.756511	0.449365	0.769008
Ankmy1	-0.00556901	-0.944792	0.344794	0.683861
Dusp28	-0.0340205	-0.803723	0.421581	0.7488
5033417F24Rik	0.0213686	2.38237	0.0172251	0.113503
Rnpepl1	0.0387518	0.772701	0.439723	0.761895
9430060I03Rik	-0.034093	-1.93005	0.053636	0.23971
Capn10	0.0224208	0.678538	0.49745	0.801916
Gpr35	0.00992101	2.31228	0.0207876	0.129167
Sned1	-0.00734914	-1.13499	0.256416	0.592919
Mterf4	-0.0135994	-0.294026	0.768746	0.949482
Gm28535	-0.0165552	-1.59561	0.110616	0.374476
Pask	0.033413	1.0668	0.286095	0.627804
Ppp1r7	-0.0370331	-0.519705	0.603283	0.863861
Ano7	-0.00540071	-0.738	0.460536	0.777612
Hdlbp	0.038979	0.547052	0.584358	0.853516
Sept2	0.0578237	1.40451	0.160206	0.463029
Farp2	-0.00768493	-0.313364	0.754012	0.942758
Stk25	-0.184946	-2.80755	0.0050041	0.0462522
Gm28536	-0.00335523	-1.06537	0.286743	0.628393
Bok	0.0223465	0.60703	0.543849	0.829719
Thap4	-0.0337218	-0.736461	0.461472	0.778183
Atg4b	0.0887894	1.6776	0.0934636	0.338635
Dtymk	0.205537	2.81927	0.00482522	0.0450792
Ing5	-0.0231995	-0.366511	0.713993	0.923821
D2hgdh	-0.0154455	-0.383559	0.701315	0.917713
Gal3st2c	-0.00802722	-2.46038	0.0139	0.0980199
Fam174a	0.000998895	0.0149964	0.988035	0.999925
St8sia4	0.16385	2.36889	0.0178656	0.11665
Panct2	-0.00248175	-0.839214	0.401375	0.73439
Gm28901	-8.07058e-05	-0.0385401	0.969258	0.999925
D1Ertd622e	0.0674064	1.39416	0.163307	0.468522
Ppip5k2	0.136012	2.00321	0.0451882	0.214488
Gin1	-0.0323756	-0.575677	0.56485	0.842149
Pam	-0.514838	-8.78006	1.97739e-18	3.16383e-16
Gm7967	0.0419469	1.24654	0.212602	0.538117
Gm28187	-0.229136	-6.27267	3.73494e-10	2.38573e-08
Rnf152	0.00524758	1.46018	0.144279	0.434569
Pign	-0.142467	-2.43696	0.0148332	0.102158
2310035C23Rik	-0.0979996	-1.47215	0.14102	0.429102
Tnfrsf11a	-0.00982698	-1.07582	0.282043	0.623148
Gm7160	0.000674709	0.0225737	0.981991	0.999925
Zcchc2	-0.100142	-1.62365	0.104491	0.361017
Phlpp1	-0.0555132	-1.62364	0.104493	0.361017
Bcl2	-0.205116	-2.66359	0.00774671	0.0636494
D630008O14Rik	0.003931	0.513764	0.607431	0.866482
Kdsr	-0.134874	-2.06279	0.0391648	0.19636
Vps4b	-0.122911	-1.75029	0.0801063	0.309247
Serpinb2	-0.00424057	-0.839421	0.401259	0.734341
Serpinb8	-0.100893	-4.89251	1.01516e-06	3.40037e-05
Dsel	-0.0389578	-1.02431	0.305718	0.648463
Tsn	-0.0380901	-0.647481	0.517339	0.812837
Nifk	-0.0780437	-1.07148	0.283987	0.625019
Clasp1	0.0287915	0.4379	0.661471	0.896876
2900060B14Rik	-0.0112388	-0.318093	0.750423	0.941528
Tfcp2l1	0.0355663	2.06676	0.0387892	0.19519
Ralb	-0.208616	-4.17821	2.96962e-05	0.00069026
Gm27184	0.0059564	0.426022	0.670103	0.901576
Tmem185b	-0.0222349	-0.512807	0.6081	0.866726
Epb41l5	0.00171706	0.0680482	0.945749	0.999925
Ptpn4	-0.0700697	-1.46403	0.143226	0.433093
Tmem177	-0.0446055	-1.60121	0.109369	0.371783
Tmem37	-0.127778	-3.84297	0.000122502	0.00231517
Dbi	-0.0182953	-0.29783	0.765841	0.947942
3110009E18Rik	-0.0364747	-0.846825	0.397118	0.729748
Steap3	0.0835266	1.86797	0.0618034	0.263273
Insig2	0.00379756	0.0873989	0.930357	0.999925
Ccdc93	-0.0305525	-0.667055	0.504756	0.806827
Htr5b	-0.00307405	-1.28741	0.19799	0.520726
Ddx18	0.0502965	0.679024	0.497142	0.801738
Actr3	0.00759116	0.129061	0.897312	0.999925
Slc35f5	0.026828	0.84557	0.397818	0.73056
Gpr39	-0.00719896	-3.01397	0.00258669	0.0278701
Lypd1	-0.00229068	-0.653037	0.513751	0.8115
Nckap5	-0.00223288	-0.233809	0.815139	0.973099
Mgat5	0.0988216	1.36736	0.171553	0.481261
Tmem163	-0.0860481	-5.06919	4.08541e-07	1.50621e-05
2900009J06Rik	-0.000615953	-0.0818086	0.934801	0.999925
Ccnt2	0.140696	2.16434	0.0304683	0.167119
Map3k19	-0.00318945	-0.409344	0.682298	0.908378
Rab3gap1	0.12247	1.79708	0.0723616	0.290034
Zranb3	0.014582	0.315015	0.752759	0.942337
Gm28800	-0.00407173	-0.43656	0.662442	0.897267
R3hdm1	-0.0551442	-0.794264	0.427066	0.75249
Ubxn4	-0.0823182	-1.17979	0.23812	0.570889
Lct	0.00197559	0.331832	0.740025	0.936108
Mcm6	0.436904	4.97296	6.73216e-07	2.35055e-05
Dars	-0.0631174	-0.881678	0.377978	0.714263
Cxcr4	0.0523089	1.38237	0.166897	0.474417
Thsd7b	-0.00527817	-2.22764	0.0259325	0.149901
Gm16081	-5.04336e-05	-0.0117813	0.9906	0.999925
Gm15674	6.48454e-05	0.0176359	0.98593	0.999925
Gm15675	-0.018586	-2.04888	0.0405067	0.201009
Cd55	-0.1992	-3.46908	0.00052501	0.00783711
Gm16083	-0.00282847	-0.508468	0.611139	0.868464
Pfkfb2	0.0352221	2.06584	0.0388759	0.195328
Yod1	-0.0283276	-0.730807	0.464918	0.781109
AA986860	-0.0131008	-1.99899	0.045643	0.2159
Gm28857	-0.00553772	-0.382786	0.701889	0.917896
Il10	-0.0572439	-5.67226	1.45876e-08	7.28272e-07
Mapkapk2	0.102786	1.49267	0.135563	0.419507
Dyrk3	-0.288565	-4.29799	1.74416e-05	0.000426465
Eif2d	0.0209858	0.377567	0.705762	0.91953
Rassf5	0.0476649	0.73924	0.459783	0.777152
Ikbke	0.0104083	0.304626	0.760659	0.945495
Gm28913	-0.00208833	-0.882829	0.377356	0.713659
Srgap2	0.114174	1.93505	0.0530201	0.237632
Fam72a	-0.00420639	-0.226908	0.820501	0.976731
Ctse	0.025404	0.87824	0.37984	0.715483
Rab7b	0.000899613	0.176877	0.85961	0.991626
Slc26a9	-0.00364359	-0.921769	0.356677	0.694782
Slc41a1	0.0428533	0.859453	0.390117	0.724104
Rab29	0.00487633	0.128357	0.897869	0.999925
Nucks1	-0.109466	-1.53589	0.124605	0.400318
Slc45a3	0.0160608	0.914868	0.360289	0.697187
Elk4	-0.263732	-3.77779	0.000159383	0.00291524
Mfsd4a	0.0110202	0.258662	0.795903	0.963566
Gm26892	-0.000867455	-0.104851	0.916497	0.999925
Cdk18	-0.0713296	-2.26223	0.0237099	0.140604
Nuak2	-0.0205826	-0.562619	0.57371	0.848149
Tmcc2	0.00127967	0.0398162	0.968241	0.999925
Dstyk	0.0635644	1.2042	0.228547	0.557912
Rbbp5	0.0648965	1.2775	0.201465	0.524508
Tmem81	-0.00836246	-0.73624	0.461606	0.778197
Mdm4	0.0730596	1.01586	0.309725	0.65176
Pik3c2b	0.028214	0.723578	0.469346	0.782596
Ppp1r15b	0.0292375	0.4453	0.656115	0.893687
Plekha6	0.0129577	0.864323	0.387436	0.722035
Etnk2	-0.00458764	-1.4217	0.155153	0.454433
Sox13	-0.0197458	-0.701774	0.48284	0.792156
Snrpe	0.218828	4.67771	2.94891e-06	8.83601e-05
Gm26706	0.00450237	0.614641	0.53881	0.827085
Zc3h11a	0.0262279	0.761364	0.446462	0.766628
Gm38394	0.0167262	0.835746	0.403323	0.735545
Lax1	0.0361714	0.83923	0.401366	0.73439
Atp2b4	-0.0126619	-0.164755	0.869141	0.995266
Prelp	-0.0107041	-3.69387	0.000222354	0.00386132
Btg2	-0.39202	-3.64675	0.000267278	0.00450677
Chil1	-0.0195527	-3.66755	0.00024649	0.00422701
Ppfia4	0.00562271	0.305637	0.759889	0.945201
Tmem183a	0.0983068	1.63728	0.101613	0.355763
Cyb5r1	0.0411108	0.742516	0.457797	0.775863
Adipor1	-0.132466	-1.86087	0.0627997	0.266051
Platr1	-0.0081727	-0.636102	0.524728	0.817346
Klhl12	-0.017701	-0.348795	0.727253	0.930305
Rabif	-0.0674185	-1.32565	0.184993	0.502007
Kdm5b	0.0298159	0.386575	0.699081	0.916828
Syt2	-0.00198109	-0.485752	0.627156	0.876828
Ppp1r12b	0.0408208	0.970207	0.331973	0.67235
Gm28892	0.000170374	0.0665711	0.946925	0.999925
Ube2t	0.140933	2.66471	0.00772117	0.0635271
Ptpn7	0.0229303	0.304678	0.760619	0.945495
Arl8a	-0.0592854	-1.10371	0.269754	0.60973
Gm15445	-0.00607591	-0.517343	0.604931	0.864862
Rnpep	0.167593	2.47352	0.0133997	0.0956375
Timm17a	-0.0569015	-0.861904	0.388766	0.723204
Shisa4	0.00784437	0.585369	0.558316	0.838326
Ipo9	0.0024377	0.0438347	0.965037	0.999925
Nav1	-0.131421	-2.33041	0.0198095	0.125081
Gm38399	-0.0402577	-1.41788	0.156265	0.456522
Csrp1	-0.11176	-1.57774	0.114664	0.382757
Phlda3	-0.104269	-4.19319	2.78049e-05	0.000649964
Tmem9	-0.0632844	-1.01943	0.308028	0.650473
Kif21b	0.13875	2.7218	0.00650697	0.0555868
Camsap2	-0.021995	-1.52558	0.127154	0.405633
Ddx59	-0.0730928	-2.58308	0.00980992	0.0760073
Kif14	0.0227993	0.520975	0.602399	0.863489
Platr23	0.00644796	1.11026	0.266922	0.60624
Zfp281	-0.109182	-1.69775	0.0895944	0.329212
Gm19705	-7.88437e-05	-0.0227937	0.981815	0.999925
Gm26936	0.00466774	1.06837	0.285386	0.627005
A430106G13Rik	0.00494457	0.309233	0.757152	0.944185
Ptprc	-0.131301	-1.85276	0.0639532	0.269055
Gm28556	0.000122851	0.0317066	0.974707	0.999925
Nek7	-0.184651	-2.89252	0.00383206	0.0378065
Gm5833	-0.0826835	-5.79426	7.12463e-09	3.71563e-07
2310009B15Rik	-0.0971777	-1.50206	0.133122	0.415648
Dennd1b	-0.0284056	-0.401054	0.688391	0.911665
Crb1	-0.00588352	-2.21444	0.026827	0.153244
Zbtb41	0.0073874	0.136381	0.891524	0.999925
Aspm	0.042228	0.626244	0.531173	0.821638
Cdc73	0.0166657	0.232615	0.816067	0.973703
B3galt2	0.00433247	0.163135	0.870416	0.995936
Glrx2	-0.0843645	-1.18183	0.23731	0.569683
Trove2	-0.21577	-3.91714	9.03588e-05	0.0017898
Uchl5	0.136251	1.90301	0.0570757	0.250361
Rgs2	0.416215	4.00139	6.35439e-05	0.00132306
Rgs1	0.845009	6.62885	3.60441e-11	2.67571e-09
Rgs18	0.00686197	0.0936037	0.925426	0.999925
Pla2g4a	-0.134448	-1.83142	0.0670758	0.276906
Ptgs2	-0.21218	-4.89124	1.02174e-06	3.40855e-05
Ptgs2os2	-0.00483439	-0.74185	0.4582	0.776392
BC003331	-0.0576614	-0.840667	0.40056	0.733388
Tpr	-0.0302774	-0.549729	0.582521	0.852063
Prg4	0.00945507	1.2663	0.205444	0.529544
Hmcn1	-0.00233353	-0.270097	0.787093	0.958214
Gm47985	0.000219584	0.0910906	0.927423	0.999925
Gm10138	-0.0195389	-0.420784	0.673924	0.903923
Ivns1abp	0.236651	3.36163	0.000778501	0.0107813
Swt1	0.159267	2.29629	0.0216853	0.132656
Trmt1l	0.000628702	0.0110372	0.991194	0.999925
Rnf2	0.0977912	1.56328	0.118026	0.388582
Fam129a	-0.0882019	-1.82796	0.0675926	0.277856
2810414N06Rik	-0.00221892	-0.175301	0.860847	0.992089
Edem3	-0.0319981	-0.746327	0.455492	0.774187
1700025G04Rik	0.167357	2.61188	0.00902161	0.0711709
Tsen15	0.0259513	0.402523	0.68731	0.911252
Rgl1	-0.0282913	-0.905855	0.36504	0.702131
Arpc5	-0.16071	-2.45935	0.0139401	0.0980981
Ncf2	-0.0932249	-1.29263	0.196177	0.517444
Smg7	0.133766	2.03968	0.0414154	0.203072
Lamc1	-0.0300597	-0.938781	0.347872	0.686496
Shcbp1l	-0.0181405	-1.05881	0.289717	0.631886
Dhx9	-0.0506044	-0.843901	0.39875	0.731538
Npl	0.297175	4.5551	5.31419e-06	0.000150716
Rgs8	-0.00360969	-0.368198	0.712735	0.923128
Rgs16	0.007892	1.17817	0.238764	0.571757
Gm28513	-0.00450032	-0.622462	0.533656	0.823216
Rnasel	-0.0491843	-0.745809	0.455805	0.774372
Rgsl1	-0.000106733	-0.0486969	0.961162	0.999925
Teddm2	-0.0149293	-0.892396	0.372208	0.708312
Glul	-0.000508961	-0.00658052	0.99475	0.999925
Gm29291	-0.0207992	-2.24634	0.0247099	0.144929
Gm9530	0.00490065	0.554624	0.579167	0.850834
Ier5	0.258496	3.09342	0.00198554	0.0227392
Mr1	-0.0737776	-2.0221	0.0431991	0.20853
Stx6	-0.0423382	-0.725019	0.468462	0.782273
BC034090	-0.0319709	-2.27084	0.0231836	0.13863
Xpr1	0.136222	1.99595	0.0459737	0.216544
Gm5532	0.00685212	0.762146	0.445996	0.766424
Acbd6	-0.203492	-3.04565	0.00232941	0.0258858
Lhx4	0.000470747	0.149073	0.881499	0.999925
Qsox1	0.0467268	0.703988	0.481461	0.790837
Cep350	0.0804641	1.04682	0.295215	0.638553
Tor1aip1	-0.227883	-3.15762	0.0015966	0.0190666
Tor1aip2	0.0155896	0.24567	0.805944	0.968318
Axdnd1	-0.00511487	-0.718679	0.47236	0.783779
Gm2000	0.0722516	1.13426	0.25672	0.593372
Soat1	0.00343515	0.0670963	0.946507	0.999925
Gm10031	0.0285088	1.47533	0.140163	0.427738
Abl2	0.0796302	1.32687	0.184589	0.501489
Tor3a	0.000813911	0.0150065	0.988027	0.999925
Fam20b	0.147505	3.1646	0.00155886	0.0187244
Ralgps2	0.221974	3.13679	0.0017143	0.020257
Angptl1	-0.0028059	-0.375754	0.70711	0.920258
4930439D14Rik	-0.00243244	-0.311971	0.755071	0.943302
Rasal2	-0.0544099	-1.81034	0.0702814	0.284789
Cryzl2	0.098208	1.65495	0.0979739	0.348352
Sec16b	-0.0108311	-0.887453	0.374862	0.710804
Cop1	0.0877442	1.2299	0.218772	0.546195
4930523C07Rik	0.0172642	0.297309	0.766238	0.948161
4930562F07Rik	0.0061122	1.54739	0.12181	0.394541
Mrps14	0.0814878	1.39717	0.162403	0.466887
Cacybp	-0.0570081	-0.880087	0.378839	0.714741
Rabgap1l	0.203722	2.62669	0.00863861	0.0690165
Gm36975	0.00176884	0.333733	0.73859	0.935585
Rc3h1	0.165901	2.3254	0.0200755	0.126324
Serpinc1	0.0189186	0.947846	0.343237	0.682314
Zbtb37	0.037271	0.809851	0.41805	0.745916
Gm37362	-0.00246344	-0.823799	0.410079	0.740532
Dars2	-0.0541109	-1.22971	0.21884	0.546195
Gm37634	-0.000747704	-0.0518029	0.958687	0.999925
Cenpl	0.0798778	1.84816	0.0646167	0.270756
Klhl20	-0.0613322	-1.32874	0.183972	0.500761
Prdx6	-0.25466	-4.59585	4.3764e-06	0.000126242
Tnfsf4	-0.0597236	-2.5195	0.0117715	0.086915
Suco	-0.204673	-2.75265	0.00592493	0.0521615
4930558K02Rik	-0.00242271	-0.375835	0.707049	0.920258
Pigc	0.0140877	0.358835	0.719728	0.926571
Dnm3	-0.298752	-12.799	3.86038e-37	2.12063e-34
2810442N19Rik	9.09613e-05	0.0226646	0.981918	0.999925
Mettl13	-0.0452017	-0.934239	0.350209	0.688881
Vamp4	-0.0388082	-0.77993	0.435455	0.758614
Prrc2c	-0.0936791	-1.81691	0.0692684	0.282131
Gorab	0.0542966	1.25497	0.209525	0.53435
Kifap3	0.00703072	0.130243	0.896377	0.999925
Scyl3	-0.00133527	-0.0290327	0.976839	0.999925
BC055324	-0.00720216	-0.216921	0.828275	0.979616
Mettl18	0.0259151	0.720888	0.471	0.783467
Sele	-0.00300652	-1.04151	0.297668	0.640414
Sell	0.23614	3.40162	0.000673192	0.00958252
Selp	-0.521103	-6.45454	1.14922e-10	7.99123e-09
Gm16587	-0.00488485	-0.809082	0.418492	0.74624
Gm16548	-0.00869542	-1.10725	0.268221	0.607983
F5	-0.0167382	-1.06123	0.288618	0.630659
Slc19a2	0.0200976	0.889929	0.373531	0.709663
Ccdc181	-0.128565	-2.49049	0.0127769	0.0924739
Blzf1	-0.0192595	-0.385435	0.699926	0.91718
Nme7	-0.0664902	-1.48318	0.138066	0.423949
Atp1b1	0.027238	1.70736	0.0877948	0.326121
Sft2d2	-0.142988	-2.46294	0.0138015	0.0975341
Tiprl	-0.0663307	-0.955484	0.339362	0.678724
Gpr161	0.0299465	1.5115	0.130702	0.411219
Dcaf6	-0.107241	-2.50049	0.0124222	0.0907033
Mpc2	0.0935957	1.4515	0.146681	0.439112
Adcy10	-0.00240044	-0.98763	0.323364	0.663689
Mpzl1	-0.302486	-7.43985	1.11345e-13	1.08578e-11
Rcsd1	0.0828896	1.18464	0.236194	0.568149
Creg1	-0.0196684	-0.302229	0.762485	0.946074
Cd247	-0.00363373	-0.236428	0.813107	0.972101
Gm37469	0.0154902	0.935423	0.349599	0.688173
Pou2f1	-0.0221877	-0.380265	0.703759	0.918431
Ildr2	0.000274457	0.0624595	0.950198	0.999925
Gm15853	-0.00348889	-0.147692	0.88259	0.999925
Tada1	0.111355	1.8494	0.0644376	0.270143
Pogk	0.096799	2.04705	0.0406858	0.201292
Gm16701.1	-0.00797774	-1.22265	0.2215	0.549251
Fam78b	-0.0229169	-3.99307	6.58124e-05	0.00135913
Uck2	0.051903	0.741845	0.458203	0.776392
Gm37982	-0.00207213	-0.490143	0.624046	0.87548
Gm2453	-0.0112523	-1.51163	0.130667	0.411219
Tmco1	0.000980738	0.0141434	0.988716	0.999925
Aldh9a1	0.121406	1.82404	0.0681841	0.27959
Mgst3	0.0899277	1.80088	0.0717599	0.288792
Pbx1	-0.0588724	-0.723792	0.469215	0.782596
Nuf2	0.0421787	0.84629	0.397417	0.730122
Ccdc190	-0.0135184	-4.24119	2.24859e-05	0.000537055
Hsd17b7	0.0398057	1.35857	0.174321	0.485273
3110045C21Rik	-0.00604862	-0.616074	0.537863	0.82627
Ddr2	-0.0118335	-3.53464	0.000410653	0.00640215
Uap1	-0.0683396	-1.05058	0.293481	0.63702
Gm37748	0.0159036	1.62142	0.104968	0.362049
Uhmk1	0.106425	1.79898	0.0720592	0.289431
4930500M09Rik	0.0168215	1.62334	0.104557	0.36116
Sh2d1b1	-3.14859e-06	-0.000621802	0.999504	0.999925
Gm7694	-0.000975818	-0.0458427	0.963437	0.999925
Nos1ap	0.0729999	1.42628	0.153827	0.451885
Spata46	-0.000293751	-0.100922	0.919615	0.999925
Olfml2b	3.0726e-05	0.0128107	0.989779	0.999925
Atf6	-0.135517	-2.36403	0.0181015	0.117678
Dusp12	0.00247367	0.0472164	0.962342	0.999925
Gm26620	0.0272107	1.74882	0.0803604	0.309767
Fcgr2b	0.0184275	0.626435	0.531048	0.821522
Fcgr3	0.00867286	0.584714	0.558756	0.838526
Cfap126	-0.0122405	-0.702219	0.482563	0.791859
Sdhc	0.189073	2.73289	0.00629194	0.0543909
Mpz	9.78833e-05	0.0231714	0.981514	0.999925
Pcp4l1	0.23002	4.03817	5.43775e-05	0.0011489
Nr1i3	-0.00955874	-1.33091	0.183255	0.49936
Tomm40l	0.0931486	2.00126	0.0453979	0.215173
Apoa2	-0.00717807	-0.523379	0.600725	0.862931
Fcer1g	0.376622	5.51255	3.64778e-08	1.67452e-06
Ndufs2	-0.020387	-0.305893	0.759694	0.945173
B4galt3	-0.000372348	-0.00969003	0.992269	0.999925
Ppox	0.153944	3.56401	0.000367372	0.00586089
Usp21	-0.00446217	-0.115143	0.908335	0.999925
Ufc1	0.0347569	0.519768	0.60324	0.863861
Gm20045	0.0735217	2.46164	0.0138514	0.0977609
Dedd	0.057634	1.2606	0.20749	0.532479
Nit1	0.00907348	0.167101	0.867295	0.994898
Pfdn2	-0.039981	-0.622221	0.533815	0.823216
Klhdc9	-0.0163779	-0.810583	0.417629	0.745719
Nectin4	-0.0050223	-0.191114	0.848441	0.987351
Arhgap30	0.352814	4.66277	3.17082e-06	9.38154e-05
Usf1	0.0017878	0.0304021	0.975747	0.999925
Tstd1	-0.00736506	-1.08036	0.280016	0.620919
Gm26641	-0.0150181	-3.84627	0.000120868	0.00229217
F11r	-0.082053	-1.58462	0.113091	0.379233
B930036N10Rik	-0.00794791	-0.109665	0.912678	0.999925
Alyref2	0.0789987	1.79164	0.0732292	0.292207
Cd244	0.0778354	1.6314	0.102847	0.357879
Ly9	-0.048293	-1.16988	0.242086	0.576112
Slamf7	-3.60008e-05	-0.0142323	0.988645	0.999925
Cd48	0.1133	1.50518	0.132318	0.414799
Slamf1	-0.466589	-9.29424	1.88244e-20	3.64971e-18
Cd84	-0.27989	-4.07241	4.69809e-05	0.00101607
Gm10521	-0.00951928	-0.456441	0.648086	0.888852
Gm37065	0.000386572	0.0734789	0.941427	0.999925
Slamf6	-0.00890388	-1.57941	0.114283	0.381869
Vangl2	-0.044224	-1.10604	0.268741	0.608647
Ncstn	-0.0299519	-0.588031	0.556528	0.836976
Copa	-0.0125615	-0.177097	0.859437	0.991626
Gm37756	-0.010393	-1.46656	0.142535	0.431838
Pex19	0.00990298	0.185094	0.85316	0.989327
Dcaf8	-0.0710412	-1.03638	0.300054	0.642639
Pea15a	-0.0859999	-2.67643	0.00745636	0.0617492
Gm17224	0.000344377	0.0937429	0.925316	0.999925
Igsf8	-0.0233172	-0.422714	0.672516	0.903087
Pigm	-0.0362215	-0.690148	0.490121	0.797725
Slamf9	-0.00920133	-1.96455	0.0495015	0.228319
Igsf9	0.00239589	0.167703	0.866821	0.994898
Tagln2	-0.10443	-2.28312	0.0224494	0.136011
Cfap45	-0.0173177	-0.93185	0.351442	0.690318
Slamf8	-0.0301214	-2.43562	0.0148882	0.102368
Dusp23	-0.0834958	-1.50211	0.133109	0.415648
Fcer1a	0.0144228	0.435162	0.663456	0.897513
Ackr1	-0.00160512	-0.156362	0.875752	0.998431
Cadm3	-0.000142065	-0.0180942	0.985564	0.999925
Aim2	-0.0253332	-0.391634	0.695339	0.914999
Ifi206	0.025488	2.1385	0.0325068	0.174556
Ifi214	-0.000321801	-0.13048	0.89619	0.999925
Ifi213	0.0201795	2.15161	0.0314579	0.171037
Ifi209	-0.00505782	-0.349044	0.727065	0.930305
Ifi208	-0.00482829	-1.06015	0.289111	0.631316
Ifi204	0.0247749	3.31246	0.000928939	0.0124261
Mndal	-0.0340081	-0.439937	0.659995	0.89594
Ifi203	-0.0260868	-0.330822	0.740788	0.936355
Spta1	0.0062872	0.354485	0.722985	0.928396
Olfr417	0.0259704	0.770304	0.441143	0.763097
Olfr248	0.000264832	0.0327609	0.973866	0.999925
Olfr414	0.00259564	0.233723	0.815206	0.973099
Fmn2	0.00710419	0.630626	0.528303	0.81942
Fh1	0.0105924	0.152549	0.878758	0.999635
Kmo	-0.000602743	-0.0804679	0.935867	0.999925
Opn3	-0.00739017	-0.908498	0.363643	0.700834
Chml	0.0494848	1.30355	0.192425	0.512635
Exo1	0.104462	1.85922	0.0630328	0.266499
Gm38100	5.6769e-05	0.0170242	0.986418	0.999925
Rbm8a2	0.0290257	3.02921	0.00245987	0.0267925
Cep170	-0.0404997	-0.626008	0.531327	0.821645
Sdccag8	0.141025	2.34178	0.0192167	0.122654
Akt3	-0.101755	-1.5233	0.127725	0.406823
Gm26801	0.00485103	0.7062	0.480085	0.789443
Zbtb18	0.0486404	0.906199	0.364858	0.702005
Adss	-0.0486507	-0.727731	0.4668	0.781559
Catspere2	-0.0125473	-2.59885	0.0093709	0.0734693
Desi2	0.0382847	0.576248	0.564464	0.842079
B230369F24Rik	-0.0578795	-1.32811	0.184181	0.500958
Cox20	0.00495663	0.0691792	0.944849	0.999925
Hnrnpu	0.124704	3.32717	0.000881303	0.0119146
Efcab2	-0.0830555	-2.70339	0.00687821	0.0579514
Kif26b	0.00779462	0.867833	0.385512	0.72061
Smyd3	-0.127212	-1.96914	0.0489713	0.226698
Tfb2m	0.00452467	0.0770454	0.938589	0.999925
Cnst	0.00475921	0.100676	0.91981	0.999925
Sccpdh	0.0649382	1.43707	0.150738	0.445878
Ahctf1	-0.00743013	-0.102983	0.917979	0.999925
Gm10518	-0.00253187	-0.818779	0.412937	0.74289
Cdc42bpa	-0.388067	-6.04272	1.58379e-09	9.09435e-08
Coq8a	-0.468025	-8.53319	1.68843e-17	2.44082e-15
Gm37336	-0.0199353	-2.42423	0.0153631	0.104621
Psen2	-0.0826179	-1.41235	0.157886	0.459305
Gm31728	-0.00264752	-0.829337	0.406939	0.737934
Itpkb	-0.0654326	-0.972035	0.331063	0.670836
Stum	0.000510672	0.0916088	0.927011	0.999925
Parp1	0.130467	1.90374	0.0569801	0.250142
Lin9	0.0455563	0.865235	0.386936	0.721844
Acbd3	-0.228305	-3.27894	0.00104647	0.0136439
Gm37768	0.00599379	0.810483	0.417687	0.745719
Gm38293	-0.00267372	-0.545599	0.585357	0.854066
H3f3a	0.235259	8.03914	1.03535e-15	1.2829e-13
Gm17275	0.018697	0.84434	0.398505	0.731413
H3f3aos	-0.00849762	-0.301342	0.763161	0.946557
Sde2	0.0696157	1.01102	0.312037	0.653173
Pycr2	0.0235565	0.35104	0.725568	0.929955
Lefty1	-0.110332	-3.58698	0.000336548	0.00545897
Tmem63a	-0.0727465	-1.64828	0.0993356	0.351161
Ephx1	-0.0325533	-2.40899	0.0160194	0.107887
Nvl	0.0267694	0.389911	0.696613	0.915704
Cnih4	0.146128	2.09056	0.0365996	0.188252
Wdr26	-0.0353942	-0.482826	0.629233	0.878216
A430110L20Rik	-0.0116662	-1.47686	0.139754	0.427061
Dnah14	0.0137744	0.954444	0.339888	0.679446
Lbr	0.100668	1.40612	0.159727	0.46233
Gm5533	-0.0132144	-1.21464	0.224541	0.552881
Enah	-0.0434822	-3.07779	0.00209253	0.0237172
Srp9	-0.0221938	-0.39213	0.694973	0.914977
Degs1	-0.0287962	-0.540299	0.589006	0.856465
Fbxo28	0.0316798	0.65616	0.51174	0.810612
Trp53bp2	0.0332298	0.66331	0.507151	0.807856
Capn2	-0.0690654	-1.45433	0.145893	0.438029
Susd4	-0.00910606	-1.06321	0.287721	0.629449
Tlr5	-3.54966e-05	-0.0180918	0.985566	0.999925
Disp1	0.055852	1.74858	0.0804025	0.309767
Brox	-0.109491	-1.79413	0.07283	0.291049
Aida	0.0425032	0.701227	0.483182	0.79248
Mia3	-0.0579041	-0.893198	0.371778	0.707904
Taf1a	0.0563311	1.86597	0.0620819	0.264028
Gm37986	0.00862849	1.82876	0.0674732	0.277755
Dusp10	-0.061441	-1.63796	0.10147	0.355524
1700056E22Rik	0.00706083	0.284661	0.775911	0.953575
Hlx	-0.0705889	-2.4396	0.0147251	0.101724
Gm34342	0.018702	1.18915	0.234416	0.565948
Marc2	0.171036	2.67611	0.00746358	0.0617779
C130074G19Rik	0.0190552	5.45207	5.12821e-08	2.29655e-06
Mark1	2.51046e-05	0.00713172	0.99431	0.999925
Rab3gap2	-0.0823278	-1.28542	0.198683	0.521385
Iars2	-0.0563898	-0.826031	0.408811	0.739378
Bpnt1	0.0554791	1.73036	0.0836049	0.316665
4930532G15Rik	-0.0130309	-0.540135	0.589119	0.856522
Eprs	-0.172768	-2.78056	0.00543923	0.0492249
9630028B13Rik	0.00289096	0.398677	0.690142	0.912854
Lyplal1	-0.016839	-0.594586	0.552137	0.834141
Tgfb2	0.0199318	2.47725	0.0132605	0.0950242
Rrp15	0.189958	2.75487	0.005885	0.0519747
A430105J06Rik	-0.0103771	-0.554824	0.579031	0.850834
Spata17	-0.00252592	-0.811193	0.417279	0.745573
Gpatch2	-0.140147	-2.27252	0.0230817	0.138364
Gm38155	0.00723885	1.49644	0.134579	0.417363
Esrrg	-0.00488008	-1.62155	0.104939	0.362038
Kctd3	0.0307882	0.798133	0.424817	0.751179
Cenpf	0.128998	1.26847	0.204667	0.528256
Ptpn14	-0.131372	-5.63986	1.76036e-08	8.55772e-07
Gm37422	-0.00276071	-0.197273	0.843619	0.985039
Smyd2	-0.0426909	-0.618341	0.536368	0.825452
Prox1	0.00740165	1.27804	0.201272	0.524361
Rps6kc1	-0.0270695	-0.872705	0.38285	0.718689
Angel2	-0.0586731	-0.814153	0.415582	0.744697
Vash2	0.0100188	1.03027	0.302913	0.646103
Flvcr1	0.0220126	0.647233	0.5175	0.812837
A230020J21Rik	-0.000259339	-0.0707904	0.943566	0.999925
Tatdn3	-0.00966358	-0.25286	0.800383	0.965595
Nsl1	-0.00171464	-0.0576145	0.954057	0.999925
Batf3	-5.82261e-05	-0.0271612	0.978332	0.999925
Fam71a	-0.014508	-0.684744	0.493525	0.799897
Atf3	-0.229699	-3.15718	0.00159897	0.0190812
D730003I15Rik	0.0260428	0.625194	0.531861	0.821985
Gm37168	0.00622975	1.47654	0.139837	0.427238
Nenf	-0.0744882	-1.06127	0.288601	0.630659
Tmem206	0.054068	1.30303	0.192602	0.512728
Ppp2r5a	-0.203754	-2.78571	0.00535376	0.0485848
Dtl	0.23506	2.81746	0.00485255	0.0452365
Ints7	0.0536133	0.840828	0.40047	0.733349
Lpgat1	-0.0221791	-0.417466	0.676349	0.905243
Gm38037	0.0236373	1.74275	0.0814159	0.311991
Nek2	0.0117424	0.276824	0.781923	0.955728
1700034H15Rik	-0.00490585	-1.00119	0.316763	0.657629
Slc30a1	-0.0571434	-1.84105	0.0656513	0.27363
Gm26670	0.00597297	0.320154	0.74886	0.940713
Traf5	0.0752094	2.11871	0.0341457	0.180186
Gm26879	0.00276608	0.204439	0.838016	0.982702
Rcor3	-0.0057483	-0.0947664	0.924503	0.999925
Gm10516	0.00819622	1.01649	0.309429	0.65176
Hhat	-0.0150306	-0.67398	0.500343	0.803749
Syt14	-0.00534931	-1.43929	0.150107	0.445003
Diexf	0.137381	2.50891	0.0121302	0.088847
Irf6	-0.0948647	-3.34081	0.000839211	0.0114394
A130010J15Rik	-0.0366977	-1.0471	0.295087	0.638529
Traf3ip3	-0.0580005	-0.818333	0.413191	0.742897
Gm15872	-0.00456217	-1.02441	0.305673	0.648463
4930570N18Rik	0.00405448	0.313335	0.754035	0.942758
Lamb3	-0.0156256	-0.559718	0.575688	0.849346
Hsd11b1	-0.0117486	-1.58825	0.11227	0.377671
G0s2	0.0140532	2.14609	0.031896	0.172385
Plxna2	-0.0281238	-4.02072	5.85571e-05	0.00122933
Cd34	1.02511	14.5309	3.10973e-47	2.84713e-44
Gm16897	0.0138549	1.52044	0.128441	0.407953
Gm32250	7.60404e-06	0.00133248	0.998937	0.999925
Gm37027	0.000513866	0.213325	0.831079	0.980535
Cd46	-0.0536368	-2.21627	0.0267011	0.152949
Cr1l	-0.141881	-1.98585	0.0470845	0.220378
Cr2	0.0083466	0.902401	0.366872	0.703929
Fam171a1	-0.0464192	-1.14848	0.250803	0.586222
Nmt2	0.17922	2.8599	0.00424877	0.0406383
Rpp38	-0.0322659	-0.790647	0.429174	0.754627
Acbd7	-0.00293699	-0.437488	0.661769	0.896876
Dclre1c	-0.00202623	-0.0510978	0.959249	0.999925
Suv39h2	-0.0204189	-0.446422	0.655305	0.893252
Hspa14	0.0941231	1.37977	0.167696	0.475412
Gm45902	-0.0149593	-0.363752	0.716053	0.924678
Cdnf	-0.0103195	-0.861462	0.38901	0.723252
Fam107b	0.0814176	1.18414	0.236392	0.568307
Gm13185	0.00508365	1.1175	0.263815	0.601774
Frmd4a	0.290385	4.26872	1.98883e-05	0.00047918
Gm13179	-0.00206992	-0.339545	0.734208	0.933435
Prpf18	0.0555276	0.98089	0.326677	0.667282
Bend7	0.0860252	2.75052	0.00596364	0.0523885
Sephs1	0.0986373	1.71585	0.0862284	0.322598
Phyh	-0.0719335	-1.30955	0.190386	0.509758
Mcm10	0.0529116	1.01919	0.308142	0.650631
Optn	0.0480386	1.11388	0.265363	0.604114
4930551O13Rik	0.0106673	2.30977	0.0209265	0.12965
Camk1d	0.0517146	1.43603	0.151033	0.446308
Cdc123	0.00298972	0.0438671	0.965011	0.999925
Nudt5	0.170008	2.46467	0.0137349	0.0971884
Gm13199	0.000943375	0.158279	0.874241	0.99802
Sec61a2	0.0418275	0.964911	0.334619	0.674642
Dhtkd1	0.0232533	2.36578	0.0180162	0.117359
Upf2	0.257638	3.57679	0.000349905	0.00564231
Proser2	-0.00629169	-0.360912	0.718175	0.925663
Echdc3	0.0402289	1.92788	0.0539059	0.240294
Usp6nl	0.0849837	1.60854	0.107757	0.368837
Celf2	-0.0372666	-0.593548	0.552832	0.834193
Gata3	-0.181206	-3.70439	0.000213339	0.00372834
Gm13256	-0.00210133	-0.532516	0.594383	0.860035
9230102O04Rik	-0.00465207	-0.812828	0.416341	0.744983
Taf3	0.0662761	0.969862	0.332145	0.672451
Atp5c1	0.00680387	0.148197	0.882191	0.999925
Kin	0.0133645	0.205221	0.837405	0.982702
Itih5	-0.281952	-3.61983	0.000296629	0.00491795
Sfmbt2	0.0201882	0.89522	0.370697	0.70707
Prkcq	-0.298287	-5.2589	1.48704e-07	6.14197e-06
Pfkfb3	-0.102665	-2.01019	0.044445	0.212429
Gm10851	-0.00787342	-1.88314	0.0597174	0.257696
Rbm17	-0.126347	-1.78838	0.0737525	0.293443
Il15ra	-0.0360132	-0.803051	0.421969	0.748956
Fbxo18	0.0320835	0.648887	0.51643	0.812562
Ankrd16	-0.0233519	-0.517639	0.604725	0.864717
Itga8	0.000376387	0.114676	0.908705	0.999925
Mindy3	-0.0335249	-0.691805	0.48908	0.796919
Pter	-0.0324868	-0.685852	0.492826	0.799604
Rsu1	-0.143738	-2.01901	0.0435194	0.209462
Trdmt1	0.0552056	1.8055	0.0710339	0.286944
Vim	0.344814	4.37311	1.24051e-05	0.000315001
St8sia6	0.00720058	0.371504	0.710272	0.922402
Hacd1	0.106469	1.59314	0.111168	0.375553
Stam	0.062309	1.1666	0.243407	0.577618
Cacnb2	-0.14944	-2.51069	0.0120693	0.0885493
Gm10848	0.0343298	1.20583	0.227919	0.556968
Gm13269	0.0165199	1.1396	0.254486	0.59043
Nsun6	-0.00397754	-0.0806626	0.935712	0.999925
Arl5b	0.049159	0.86361	0.387828	0.722138
Plxdc2	-0.353514	-6.69349	2.32729e-11	1.7839e-09
Nebl	-0.00681118	-0.818848	0.412897	0.74289
A930004D18Rik	-0.00890294	-1.83679	0.0662776	0.275127
Mllt10	0.00568033	0.077808	0.937983	0.999925
Dnajc1	-0.0284385	-0.385477	0.699894	0.91718
Commd3	-0.0487456	-0.71231	0.476294	0.786663
Bmi1	-0.0201252	-0.33554	0.737227	0.935185
Pip4k2a	-0.00432	-0.0628304	0.949903	0.999925
4930426L09Rik	0.0102827	0.922464	0.356315	0.694518
Armc3	-0.16103	-3.01518	0.0025764	0.027795
Msrb2	-0.100535	-1.5982	0.110038	0.373595
Otud1	-0.0130542	-0.300818	0.763562	0.946818
Etl4	-0.0175144	-1.93634	0.0528609	0.237263
Arhgap21	-0.0381357	-0.548782	0.58317	0.852613
Gm13375	-0.00651813	-0.346347	0.729091	0.930791
Enkur	-0.0123008	-0.594198	0.552397	0.834141
Thnsl1	0.0175931	0.454968	0.649145	0.889207
Gad2	-0.0128791	-4.15987	3.21783e-05	0.000737549
Apbb1ip	-0.107198	-1.50583	0.13215	0.41443
Pdss1	0.0456192	1.01091	0.312089	0.653173
Abi1	0.0258327	0.375289	0.707456	0.920258
Acbd5	-0.0678639	-1.10167	0.270637	0.610972
Mastl	-0.0137246	-0.364175	0.715737	0.924657
Yme1l1	0.00807647	0.113154	0.909911	0.999925
Spopl	0.0386729	0.63521	0.52531	0.817351
Hnmt	-0.00903918	-0.197849	0.843168	0.984862
Psd4	0.0737724	1.27135	0.20364	0.526587
Pax8	-0.0108914	-1.35085	0.176782	0.489477
Ehmt1	0.086909	1.22771	0.219593	0.546991
Arrdc1	0.0856779	1.43138	0.15236	0.449013
Zmynd19	0.0571392	0.908315	0.363739	0.700938
Dph7	-0.0236725	-0.575141	0.565212	0.842506
Mrpl41	-0.0586846	-0.871142	0.383703	0.719521
Pnpla7	0.00376281	0.069908	0.944269	0.999925
Nsmf	0.0149167	0.344199	0.730706	0.931252
Noxa1	-0.0112428	-3.14251	0.00168125	0.0199188
Gm13387	-0.0033204	-0.859947	0.389844	0.724041
Nrarp	0.0366225	1.06599	0.286462	0.628226
Gm38287	0.00155994	0.175357	0.860804	0.992089
Tor4a	-0.0221163	-0.729314	0.465831	0.781559
Nelfb	-0.0443266	-0.672052	0.50157	0.804621
Tubb4b	0.0566446	0.607031	0.543848	0.829719
Slc34a3	-0.000250146	-0.0953807	0.924015	0.999925
Rnf208	-0.0181713	-2.02963	0.0424272	0.205973
Ndor1	0.0213803	0.787481	0.431024	0.755908
Tmem203	-0.196859	-3.89565	9.87418e-05	0.00192348
Tprn	0.0287131	0.694304	0.487512	0.79578
Ssna1	0.20482	2.9493	0.00319419	0.0329207
Anapc2	0.0315857	0.50497	0.613594	0.86976
AA543186	-0.00584535	-0.464581	0.642244	0.884615
Man1b1	0.00178507	0.0363614	0.970995	0.999925
Dpp7	0.0409077	1.49945	0.133797	0.416392
Uap1l1	-0.0739899	-1.19512	0.232078	0.56253
Sapcd2	0.0155835	0.39505	0.692817	0.91396
Entpd2	-0.0197993	-2.85698	0.00428805	0.0409664
Npdc1	-0.362578	-8.57346	1.19478e-17	1.77388e-15
Fut7	0.0767864	1.48114	0.138608	0.424742
Abca2	0.0184334	0.318333	0.750241	0.941443
Paxx	0.000292165	0.00452762	0.996388	0.999925
Ptgds	0.0741735	2.49867	0.012486	0.0909749
Lcn12	-0.0110431	-2.42755	0.0152234	0.1041
C8g	0.0162065	0.726388	0.467622	0.782008
Fbxw5	0.0329877	0.711884	0.476557	0.786862
Traf2	-0.0101564	-0.203958	0.838392	0.982702
Edf1	-0.0440623	-0.728526	0.466313	0.781559
Mamdc4	0.0122214	1.59208	0.111406	0.375909
Phpt1	0.21435	3.38134	0.000724821	0.0101315
Gm996	-0.00236973	-0.533199	0.59391	0.859697
Rabl6	-0.0487509	-0.69059	0.489843	0.797664
Ccdc183	-0.00279547	-1.04687	0.295192	0.638553
Tmem141	-0.0756026	-1.67444	0.0940839	0.339759
Bmyc	-0.0348428	-0.492863	0.622123	0.87485
Camsap1	0.0868722	1.57529	0.115228	0.383551
Ubac1	-0.0621394	-0.985813	0.324255	0.66462
Nacc2	-0.0623449	-2.16646	0.0303058	0.16648
Tmem250-ps	-0.0429978	-0.791464	0.428697	0.754316
1810012K08Rik	-0.00247512	-0.266041	0.790214	0.959256
Qsox2	0.0113097	0.331363	0.740379	0.936268
Ccdc187	-0.0137113	-3.78409	0.000155408	0.00285662
Gpsm1	0.0313497	0.822975	0.410547	0.740668
Dnlz	-0.0805579	-1.23859	0.215534	0.54196
Card9	0.00429342	0.17389	0.861956	0.992596
Snapc4	0.0629526	1.34791	0.177726	0.490949
Gm13563	-0.00715399	-0.576824	0.564075	0.841986
Sdccag3	-0.0921768	-1.69728	0.0896824	0.329462
Pmpca	0.108203	1.67648	0.093684	0.339023
Inpp5e	0.0417054	1.2087	0.226815	0.555987
Sec16a	-0.0500592	-0.892411	0.3722	0.708312
Notch1	0.053477	1.19241	0.233135	0.564428
Egfl7	0.120552	1.54564	0.122232	0.395054
Agpat2	0.027334	0.410914	0.681147	0.908061
Fam69b	0.16599	2.23161	0.0256688	0.148951
Lcn4	-0.000282013	-0.0612451	0.951166	0.999925
Surf6	-0.00959068	-0.167626	0.866882	0.994898
Med22	-0.00585519	-0.123659	0.901588	0.999925
Rpl7a	-0.069638	-2.59108	0.00958513	0.074864
Surf1	-0.0143402	-0.226367	0.820922	0.976879
Surf2	-0.0581412	-0.962689	0.335733	0.676046
Surf4	-0.000993367	-0.0146954	0.988276	0.999925
Stkld1	-0.000472514	-0.0873636	0.930385	0.999925
Rexo4	0.00130673	0.0210014	0.983245	0.999925
Adamts13	1.0581e-05	0.00202223	0.998387	0.999925
Cacfd1	0.0152164	0.369478	0.711782	0.922768
Slc2a6	-0.00752901	-0.786815	0.431414	0.755908
Sardh	0.00899533	1.30049	0.193471	0.513762
Vav2	0.050198	1.55151	0.120819	0.392967
Brd3os	-0.0218835	-1.64597	0.0998098	0.352033
Brd3	0.131334	1.76656	0.07734	0.302172
Wdr5	-0.0249846	-0.38053	0.703562	0.918392
Rxra	0.00339943	0.168756	0.865993	0.994327
Col5a1	0.00781431	0.64742	0.517379	0.812837
Olfm1	0.00183689	0.136468	0.891455	0.999925
Ppp1r26	0.0054389	0.2236	0.823075	0.977244
1700007K13Rik	-8.92285e-05	-0.0364199	0.970948	0.999925
Mrps2	-0.00632344	-0.144057	0.885459	0.999925
Ralgds	0.0986182	2.68054	0.00736547	0.0611501
Gtf3c5	0.0303899	0.726807	0.467366	0.781868
Gfi1b	0.20434	3.44724	0.000569277	0.00836903
Tsc1	0.0537638	0.979042	0.327589	0.667799
Spaca9	0.0283041	1.45251	0.146401	0.438529
Ak8	0.00724064	0.93485	0.349894	0.688508
Gtf3c4	0.0297649	0.570188	0.568566	0.844908
Ddx31	0.0689063	1.52266	0.127882	0.40709
Cfap77	0.0201604	1.43185	0.152225	0.448699
Ttf1	0.0503196	0.858577	0.3906	0.724326
Setx	-0.0130546	-0.175309	0.860841	0.992089
Ntng2	0.0186897	1.24359	0.213688	0.539375
Med27	0.00109731	0.026657	0.978734	0.999925
Rapgef1	0.000352905	0.00613031	0.995109	0.999925
Gm13547	0.00494605	1.25105	0.210954	0.536365
Trub2	0.0288556	0.636104	0.524727	0.817346
Coq4	-0.0526831	-1.07885	0.280686	0.621316
Slc27a4	0.0137135	0.550168	0.58222	0.852063
Urm1	0.0307602	0.503399	0.614698	0.870668
2600006K01Rik	0.00228906	0.135934	0.891877	0.999925
Cercam	-0.0264179	-1.02937	0.303335	0.646406
Odf2	0.0936932	1.43956	0.150032	0.444892
Gle1	-0.106726	-1.62848	0.103463	0.358885
Sptan1	0.0714733	0.974963	0.329608	0.669454
Wdr34	-0.0305822	-0.71216	0.476387	0.786737
Set	0.0467704	1.01767	0.308867	0.651488
Pkn3	6.1619e-05	0.00218544	0.998256	0.999925
Zdhhc12	-0.0283097	-0.66841	0.503892	0.806305
Zer1	-0.0737711	-1.28642	0.198334	0.521002
Tbc1d13	-0.0637915	-1.68248	0.0925156	0.336495
Endog	-0.090091	-1.94874	0.0513612	0.232985
Spout1	0.117862	1.9933	0.0462632	0.217647
Kyat1	-0.00461349	-0.190505	0.848918	0.987425
1700084E18Rik	-0.00536604	-0.270099	0.787091	0.958214
Lrrc8a	-0.0190136	-0.566681	0.570947	0.84638
Gm28035	-0.00726142	-1.36025	0.173789	0.484425
Phyhd1	-0.00626453	-0.946408	0.343969	0.682884
Dolk	-0.0660587	-2.0361	0.0417733	0.204098
Nup188	0.162387	3.1196	0.00181747	0.0211824
Sh3glb2	-0.073894	-1.33225	0.182815	0.498724
Miga2	-0.00815136	-0.28208	0.77789	0.954538
Dolpp1	-0.0335901	-1.07755	0.281268	0.621954
Crat	-0.112022	-3.08877	0.00201679	0.0230191
Ptpa	-0.088623	-1.2758	0.202064	0.525456
Ier5l	-0.0717423	-2.64462	0.00819437	0.0664207
Cstad	-0.00920102	-0.860204	0.389702	0.723965
1700001O22Rik	-0.00766936	-0.594266	0.552351	0.834141
Ntmt1	-0.0625536	-1.07972	0.280299	0.621049
Asb6	-0.0460856	-1.02497	0.305409	0.648463
Ptges	-0.0192569	-1.89527	0.0580925	0.252803
Tor1b	-0.0117659	-0.194465	0.845816	0.986277
Tor1a	0.0114475	0.186111	0.852362	0.989263
BC005624	-0.101941	-1.4358	0.151099	0.446337
Usp20	0.0459189	1.45058	0.146937	0.439639
Fnbp1	0.0132802	0.185666	0.852712	0.989263
Gpr107	0.0880628	2.02745	0.0426496	0.206543
Ncs1	0.0584719	1.62216	0.104808	0.361802
Ass1	-0.0146563	-0.200435	0.841146	0.983925
Fubp3	-0.096215	-1.8304	0.0672275	0.277324
Exosc2	0.0812148	1.28904	0.197422	0.519647
Gm13427	-0.00236683	-0.553298	0.580075	0.851107
Abl1	0.0541416	0.856277	0.39187	0.725295
Qrfp	0.00559057	0.710342	0.477513	0.787335
Aif1l	-0.0110709	-0.863438	0.387923	0.722138
Nup214	-0.131166	-1.95159	0.0510217	0.232234
Fam78a	0.0733285	1.57813	0.114577	0.382541
Plpp7	-0.0442753	-2.54469	0.0109563	0.0827426
Prrc2b	-0.0888222	-1.24874	0.211797	0.537316
Gm13610	0.0197986	1.74684	0.0807045	0.310026
Pomt1	-0.0474083	-1.01031	0.31238	0.653173
Uck1	0.000375137	0.00657036	0.994758	0.999925
Swi5	0.0341511	0.643323	0.520033	0.814886
Golga2	-0.00367108	-0.0705704	0.943741	0.999925
Dnm1	-0.00714353	-1.74754	0.0805831	0.30992
Ciz1	0.00226532	0.034621	0.972383	0.999925
1110008P14Rik	-0.0504828	-1.15349	0.248742	0.583775
Lcn2	-0.00068282	-0.127166	0.898812	0.999925
Ptges2	-0.000708449	-0.0159779	0.987252	0.999925
Slc25a25	0.0105438	0.209126	0.834355	0.980964
Naif1	0.0039413	0.158801	0.87383	0.997901
Fam102a	0.0103477	0.287311	0.773881	0.952601
Dpm2	-0.0618879	-0.940853	0.346809	0.685629
St6galnac4	-0.0490001	-0.761027	0.446664	0.766773
St6galnac6	-0.0409626	-0.861686	0.388886	0.723246
Ak1	-0.133191	-4.80789	1.55341e-06	4.98057e-05
Eng	-0.148493	-2.12752	0.0334075	0.177886
Fpgs	-0.0170122	-0.363782	0.71603	0.924678
Cdk9	0.0413495	0.601694	0.547395	0.831589
Sh2d3c	0.0915031	2.1031	0.0354887	0.184671
Ttc16	-0.00675153	-0.818345	0.413185	0.742897
Tor2a	0.15205	2.49303	0.0126862	0.0919386
Ptrh1	0.0415334	1.87784	0.0604394	0.259927
Stxbp1	-0.0592868	-1.30921	0.190503	0.509804
Gm13524	0.0084115	0.870497	0.384055	0.719779
Gm13523	-2.53281e-05	-0.00443006	0.996465	0.999925
Fam129b	-0.0333144	-1.04524	0.295946	0.639367
Lrsam1	0.0623492	2.71584	0.00662515	0.0563288
Rpl12	-0.0497409	-1.49914	0.133877	0.416394
Slc2a8	-0.0151605	-0.564244	0.572604	0.847464
Garnl3	0.00380523	0.310478	0.756206	0.943747
Ralgps1	0.0664352	2.14524	0.0319636	0.172538
Angptl2	-0.00035066	-0.0240982	0.980775	0.999925
Zbtb34	-0.00828432	-0.290942	0.771103	0.950896
Zbtb43	-0.0344517	-0.740565	0.458979	0.776908
Mvb12b	0.00943401	0.159509	0.873272	0.99754
Nron	0.0182971	2.378	0.0174304	0.114489
C230014O12Rik	-0.0019688	-0.670039	0.502852	0.805894
Pbx3	-0.311913	-4.8414	1.31366e-06	4.29003e-05
C79798	-0.0110679	-1.44073	0.149701	0.444551
Mapkap1	0.0511525	0.724471	0.468798	0.782536
Gapvd1	-0.000900636	-0.0124799	0.990043	0.999925
Hspa5	0.0346874	0.432121	0.665665	0.898007
Rabepk	-0.0374026	-0.596037	0.551168	0.83378
Fbxw2	0.0171086	0.239531	0.8107	0.970461
Psmd5	0.0363167	0.551389	0.581383	0.851636
Phf19	0.00635787	0.213224	0.831158	0.980535
Traf1	-0.0869356	-2.40629	0.0161382	0.10851
AI182371	0.000627761	0.0877606	0.930069	0.999925
Cntrl	0.21772	2.77221	0.00558076	0.0500204
Rab14	-0.035747	-0.527273	0.598019	0.861424
Gsn	-0.136279	-2.69968	0.00695532	0.0584815
Stom	0.0243652	0.646771	0.517799	0.812846
4930402F06Rik	-0.000154966	-0.064695	0.948418	0.999925
Ggta1	0.0657386	1.2619	0.207022	0.531853
Dab2ip	-0.0755505	-1.14366	0.252798	0.588211
Ttll11	-0.0222714	-4.24875	2.17419e-05	0.000521553
9030204H09Rik	-0.000144708	-0.0156098	0.987546	0.999925
Ndufa8	-0.0839202	-1.41718	0.156468	0.456793
Morn5	-7.42831e-05	-0.0162988	0.986996	0.999925
Rbm18	-0.0749592	-1.21997	0.222513	0.55018
Mrrf	0.00639255	0.101909	0.918832	0.999925
Gm13431	-0.026274	-2.15424	0.0312516	0.170352
Ptgs1	-0.130262	-2.12132	0.0339261	0.179314
Olfr338	-0.00285704	-0.630362	0.528476	0.81942
Pdcl	-0.0525856	-0.820459	0.411979	0.742291
Rc3h2	0.124738	1.86096	0.0627869	0.266051
Zbtb6	-0.00459892	-0.104248	0.916975	0.999925
Zbtb26	0.031585	0.803561	0.421675	0.7488
Rabgap1	-0.0592902	-0.91845	0.358411	0.695796
Strbp	0.0124592	0.166886	0.867464	0.994906
Gpr21	0.0164576	0.995162	0.319688	0.660208
Crb2	-0.00170365	-0.562267	0.57395	0.848149
Dennd1a	0.0362672	0.628365	0.529783	0.820531
Lhx2	4.08262e-05	0.0122455	0.99023	0.999925
Nek6	-0.0534513	-1.12076	0.262422	0.600738
Psmb7	0.104139	1.6203	0.105207	0.362496
Nr6a1	-0.0384347	-1.95861	0.0501929	0.230144
Nr6a1os	-0.0180378	-1.48287	0.138148	0.424041
Olfml2a	0.000376139	0.124889	0.900615	0.999925
Gm13496	-0.0182285	-1.64001	0.101043	0.354371
Wdr38	-0.00319676	-0.46494	0.641987	0.88459
Rpl35	-0.0344341	-0.981792	0.326232	0.666705
Arpc5l	0.0029193	0.0421104	0.966412	0.999925
Golga1	-0.0490488	-0.943614	0.345396	0.684232
Scai	0.0116271	0.213307	0.831093	0.980535
Ppp6c	-0.0547564	-0.871401	0.383562	0.719369
Kynu	0.0168589	2.53677	0.0112071	0.0841044
Arhgap15	0.521438	6.96506	3.54489e-12	2.9806e-10
Arhgap15os	0.00753043	1.27378	0.20278	0.52585
Gtdc1	-0.0307455	-0.883124	0.377196	0.713438
Zeb2	-0.215722	-2.45377	0.0141579	0.0991423
Zeb2os	-0.0204011	-0.652054	0.514386	0.811591
Acvr2a	0.0301314	0.873788	0.38226	0.717991
Orc4	0.022625	0.36456	0.71545	0.924485
Mbd5	0.0315531	0.55875	0.576348	0.849357
Epc2	0.112105	1.53273	0.125383	0.401963
Kif5c	-0.0138973	-3.57782	0.00034854	0.00562579
Lypd6b	0.0216623	0.824858	0.409477	0.739719
Gm13480	-0.00551098	-0.944351	0.345019	0.684144
Lypd6	0.000347164	0.0649869	0.948186	0.999925
Mmadhc	-0.0114559	-0.182084	0.855521	0.990409
Gm13483	-0.00513589	-0.904993	0.365497	0.702367
Rnd3	-0.0801586	-3.51784	0.000437503	0.00674467
Rbm43	0.0517052	0.718065	0.472738	0.783952
Nmi	-0.224934	-3.33243	0.00086485	0.0117306
Tnfaip6	-0.00757294	-0.877644	0.380164	0.715847
Rif1	0.120078	1.54864	0.121507	0.393906
Neb	-0.0702839	-3.16167	0.0015746	0.0188861
Gm13522	-0.0110523	-2.34573	0.0190142	0.121713
Arl5a	-0.0220928	-0.365437	0.714795	0.924452
Cacnb4	0.000421105	0.0800247	0.93622	0.999925
Stam2	0.00211245	0.0357605	0.971474	0.999925
Fmnl2	-0.0696746	-1.39808	0.162128	0.466619
Gm26603	-0.000130564	-0.0246268	0.980353	0.999925
Prpf40a	-0.0805387	-1.23075	0.218453	0.546005
Arl6ip6	0.0536742	0.823084	0.410485	0.740668
Rprm	0.007658	0.55123	0.581492	0.851636
Nr4a2	-0.796882	-10.1518	4.55969e-24	1.15606e-21
Gpd2	-0.0798774	-1.26167	0.207104	0.531886
Galnt5	0.033136	1.6747	0.094033	0.339759
Cytip	-0.0470039	-0.629509	0.529034	0.819791
Gm13546	-0.000704446	-0.0619445	0.950609	0.999925
Acvr1c	-0.00909972	-1.79628	0.0724884	0.290329
Acvr1	0.0587178	2.34094	0.0192598	0.122731
Upp2	0.0465083	2.42639	0.0152719	0.104215
Ccdc148	-0.00502087	-0.511706	0.608871	0.866735
Pkp4	0.035942	0.803635	0.421632	0.7488
Tanc1	0.0908893	1.85814	0.0631865	0.267004
Wdsub1	0.0209237	0.517989	0.60448	0.864606
Baz2b	0.0078484	0.102201	0.9186	0.999925
Gm13572	0.00715815	0.991075	0.321679	0.662043
Gm13620	0.0330896	2.13531	0.0327659	0.175376
March7	-0.0485295	-0.662938	0.507389	0.807856
Cd302	-0.131079	-3.4288	0.000609345	0.00887102
Ly75	-0.00440306	-0.0979057	0.92201	0.999925
Gm13571	-0.0023988	-0.756731	0.449234	0.768942
Pla2r1	0.000100123	0.0198362	0.984175	0.999925
Itgb6	-0.0098659	-0.641172	0.52143	0.815739
Rbms1	-0.0206453	-0.388756	0.697467	0.916169
Tank	0.146533	2.32617	0.0200346	0.126115
Psmd14	0.0288961	0.424176	0.671449	0.902494
Tbr1	-0.00620336	-0.61302	0.539881	0.827441
Dpp4	0.1624	3.20914	0.00133662	0.0167001
Gm13561	0.000291043	0.118662	0.905546	0.999925
Fap	-0.127369	-7.92516	2.58837e-15	3.0688e-13
Ifih1	-0.0956334	-1.42945	0.152913	0.450081
Gca	0.0307935	1.14712	0.251365	0.58659
Kcnh7	-0.00557969	-0.62096	0.534644	0.82399
Grb14	-0.0108305	-2.61914	0.0088319	0.0699781
Cobll1	0.0373504	0.661719	0.50817	0.808052
Gm13594	0.00612866	0.267887	0.788793	0.958722
Scn2a	0.00392417	0.519997	0.60308	0.863861
Csrnp3	-0.0148438	-2.21792	0.0265887	0.152464
Galnt3	-0.00213757	-0.164232	0.869553	0.995501
Ttc21b	0.0023161	0.0475116	0.962107	0.999925
B3galt1	-0.0597339	-2.14902	0.0316627	0.171781
Stk39	-0.094419	-2.5586	0.0105277	0.0803965
Cers6	-0.0165606	-0.348449	0.727512	0.930314
Nostrin	-0.00344854	-0.526417	0.598613	0.861519
Spc25	0.0297837	0.591343	0.554308	0.835291
Bbs5	0.0349836	1.79591	0.0725472	0.29033
Fastkd1	0.137429	3.17106	0.00152459	0.0184474
Ppig	-0.195863	-2.81791	0.00484564	0.0452365
Ccdc173	-0.00624851	-0.184829	0.853368	0.989372
Phospho2	0.0775369	1.51628	0.129487	0.409646
Klhl23	0.025917	0.485183	0.62756	0.877025
Ssb	-0.0576132	-1.09563	0.273275	0.613149
Mettl5	-0.0798866	-1.27872	0.201032	0.52406
Mettl5os	0.0226348	0.966596	0.333776	0.674011
Ubr3	-0.0454763	-0.690094	0.490155	0.797725
Myo3b	-8.00177e-05	-0.0172421	0.986244	0.999925
Erich2os	-0.00572577	-2.28311	0.0224505	0.136011
Erich2	0.000640904	0.0891219	0.928987	0.999925
Gm26558	-0.00473004	-0.73943	0.459668	0.777152
Gorasp2	-0.0157233	-0.25043	0.802261	0.966163
Tlk1	-0.0650703	-0.905433	0.365264	0.702151
Mettl8	-0.0558976	-1.15994	0.246108	0.580443
Dcaf17	-0.199945	-3.18341	0.00146115	0.0178237
Cybrd1	-0.00878107	-2.46626	0.0136742	0.0968837
Dync1i2	0.0405746	0.550434	0.582037	0.852063
Slc25a12	0.0159424	0.280792	0.778877	0.954839
Hat1	0.242815	3.2802	0.0010418	0.0136045
Metap1d	-0.0124321	-0.205898	0.836876	0.982526
Dlx1as	-4.33631e-05	-0.0118778	0.990523	0.999925
Dlx1	-0.003803	-0.801119	0.423087	0.749838
Itga6	-0.209786	-2.83174	0.00464124	0.0437322
Pdk1	0.0107692	0.165214	0.86878	0.99526
Rapgef4	0.00162791	0.0604903	0.951767	0.999925
Map3k20	-0.0540598	-0.800286	0.423569	0.75026
Cdca7	0.389466	4.83895	1.3299e-06	4.32282e-05
Sp3	0.0229835	0.313947	0.75357	0.942727
Sp3os	0.0583321	1.02174	0.306934	0.649412
Ola1	-0.187214	-2.72465	0.0064511	0.0552829
Cir1	0.00626921	0.0853076	0.932019	0.999925
Scrn3	0.00438386	0.139844	0.888786	0.999925
Gpr155	-0.011293	-0.707965	0.478988	0.788196
Wipf1	-0.0166748	-0.268961	0.787966	0.958492
Chrna1os	0.0198471	1.92734	0.0539731	0.240526
Chn1	-0.0144425	-1.79112	0.0733119	0.292396
Atf2	0.119483	1.73995	0.0819062	0.312674
Gm10822	0.000192328	0.0540628	0.956886	0.999925
Atp5g3	0.00606954	0.0997686	0.920531	0.999925
Lnpk	-0.0724268	-1.22895	0.219129	0.546443
Mtx2	0.0050935	0.076552	0.938982	0.999925
Hnrnpa3	0.154009	3.26845	0.00108599	0.0141144
Nfe2l2	-0.132513	-1.82886	0.0674577	0.277755
Agps	-0.0677853	-1.0987	0.271932	0.612273
Ttc30b	0.0124913	0.68463	0.493597	0.799897
Ttc30a1	0.012666	0.697765	0.485344	0.794046
Rbm45	0.000519756	0.0100028	0.992019	0.999925
Osbpl6	-0.0101358	-1.46788	0.142177	0.431426
Prkra	0.0493255	0.775517	0.438057	0.760809
Pjvk	-0.000130074	-0.0516428	0.958815	0.999925
Fkbp7	-0.042438	-1.05366	0.292072	0.635341
Plekha3	0.0375511	0.680406	0.496267	0.801419
Ttn	0.0152707	1.29318	0.195987	0.517109
Ccdc141	-0.0434784	-2.42293	0.0154183	0.104789
Sestd1	-0.0478006	-0.910522	0.362575	0.699758
Cwc22	-0.0613156	-0.91273	0.361412	0.698414
Ube2e3	0.256592	3.87777	0.000106269	0.00205553
Itga4	0.079089	1.01062	0.312227	0.653173
Cerkl	-0.0463871	-1.07689	0.28156	0.622494
Ssfa2	0.0322939	0.61854	0.536237	0.825365
Dnajc10	-0.0445002	-0.609665	0.542101	0.82879
Frzb	-0.00389073	-0.612625	0.540142	0.827441
Nckap1	-0.285483	-7.79155	7.45787e-15	8.2487e-13
Dusp19	0.0969043	2.22684	0.0259859	0.150104
Nup35	0.0148795	0.391508	0.695432	0.914999
Zc3h15	0.145336	2.04681	0.0407099	0.201348
Itgav	-0.063057	-1.30253	0.192773	0.512728
Fam171b	0.000268933	0.0163769	0.986934	0.999925
Calcrl	0.0563467	0.828991	0.407134	0.738102
Tfpi	-0.334603	-7.80556	6.67994e-15	7.4382e-13
Gm13710	-0.002148	-0.38943	0.696969	0.915952
Ctnnd1	-0.0854213	-1.78959	0.0735583	0.292951
Btbd18	0.00809505	1.14083	0.253974	0.589589
Selenoh	0.254102	3.70608	0.000211921	0.00371184
Tmx2	-0.1341	-2.17787	0.029445	0.163258
Med19	0.00168479	0.0252661	0.979843	0.999925
Zdhhc5	0.0386587	0.626054	0.531298	0.821645
Clp1	0.109429	2.22863	0.0258665	0.14973
Ypel4	-0.00829915	-2.40183	0.016336	0.109385
Gm19426	0.00967254	0.39666	0.691629	0.913524
Ube2l6	-0.000526934	-0.00820986	0.99345	0.999925
Smtnl1	-0.049388	-4.3584	1.32665e-05	0.000335326
Timm10	0.184923	2.87223	0.00408662	0.0394718
Slc43a1	0.0324316	0.711479	0.476808	0.787025
Slc43a3	0.123278	2.0278	0.0426138	0.206491
Prg2	0.000267938	0.0819974	0.934651	0.999925
P2rx3	-0.00799232	-1.59605	0.110518	0.374299
Ssrp1	0.206061	3.22098	0.00128267	0.0161856
Tnks1bp1	-0.12477	-3.52695	0.000422743	0.00657246
Olfr1033	0.0011083	0.185149	0.853117	0.989327
Olfr259	-0.00448062	-0.813353	0.41604	0.74493
Olfr1156	-0.00794925	-1.29278	0.196125	0.517391
Olfr1238	-0.00172273	-0.31795	0.750531	0.941592
Olfr1260	0.00348342	0.6881	0.49141	0.798741
Ptprj	0.0271888	0.551766	0.581124	0.851528
4933423P22Rik	-0.00228093	-0.182295	0.855356	0.990352
Nup160	0.086713	1.49831	0.134092	0.416479
Fnbp4	-0.181171	-2.51083	0.0120644	0.0885493
Agbl2	-0.00787733	-1.97105	0.0487526	0.225877
Mtch2	-0.0156016	-0.230367	0.817813	0.97508
C1qtnf4	-0.0218126	-1.55646	0.119638	0.391096
Ndufs3	-0.0614498	-0.905022	0.365481	0.702367
Kbtbd4	-0.0104	-0.242056	0.808743	0.969559
Celf1	0.0936685	1.30514	0.191882	0.512181
Rapsn	-0.00635022	-0.142313	0.886837	0.999925
Psmc3	0.0577321	0.848284	0.396306	0.729588
Slc39a13	-0.152726	-3.85313	0.000117538	0.00224194
Spi1	0.199558	2.7443	0.00607762	0.0531678
Mybpc3	0.0286406	1.56259	0.118189	0.38862
Madd	-0.103874	-1.81184	0.0700494	0.284128
Nr1h3	-0.0078056	-0.677992	0.497797	0.801993
Acp2	-0.0321042	-0.888	0.374568	0.710722
Ddb2	-0.0262307	-0.701873	0.482779	0.792135
A330069E16Rik	0.0100696	0.46302	0.643363	0.885324
Gm17281	-0.00551612	-2.14909	0.0316575	0.171781
Pacsin3	0.0220436	2.89689	0.00377908	0.0374049
Arfgap2	0.0562389	0.830272	0.40641	0.737784
1110051M20Rik	-0.0594465	-1.28157	0.20003	0.523186
Lrp4	0.0132819	1.0674	0.285824	0.627548
Ckap5	-0.0514415	-0.61338	0.539643	0.82729
F2	-0.0198163	-2.22367	0.0261987	0.150858
Zfp408	-0.0604805	-2.06894	0.0385841	0.194931
Arhgap1	0.0146106	0.277386	0.781491	0.955704
Atg13	0.00211366	0.0490617	0.960871	0.999925
Harbi1	-0.0131328	-0.314864	0.752873	0.942337
Ambra1	0.0145687	0.365098	0.715048	0.924452
Chrm4	-8.4746e-05	-0.0324232	0.974135	0.999925
Mdk	0.00407682	0.224947	0.822026	0.977134
Dgkz	-0.0391061	-0.546264	0.5849	0.853853
Gm9821	0.00767967	0.451589	0.651577	0.891268
Creb3l1	-0.00944199	-0.840785	0.400494	0.733349
Phf21a	-0.0372072	-0.551036	0.581624	0.851636
Large2	-0.0067223	-0.295056	0.767959	0.949078
Pex16	0.00232906	0.0453405	0.963837	0.999925
1700029I15Rik	-0.00135196	-0.160169	0.872752	0.997292
Mapk8ip1	-0.0243949	-1.82947	0.0673667	0.277551
Cry2	0.0179005	0.343035	0.731581	0.931608
Slc35c1	0.159049	3.44258	0.000579173	0.00849179
Chst1	0.000165369	0.0483679	0.961424	0.999925
Syt13	-0.00175803	-0.819083	0.412764	0.74289
Prdm11	-0.00217619	-0.0536434	0.957221	0.999925
4631405J19Rik	-0.00701402	-0.878627	0.37963	0.715385
Trp53i11	0.0301611	0.578247	0.563114	0.841565
Tspan18	-1.48326e-05	-0.0022664	0.998192	0.999925
Cd82	-0.113214	-2.42655	0.0152653	0.104214
Ext2	-0.130344	-2.01115	0.0443435	0.212296
Accs	0.0703431	1.46284	0.14355	0.433439
Gm13889	-0.146921	-6.13525	8.91036e-10	5.32039e-08
Alkbh3os1	0.000247386	0.100657	0.919825	0.999925
Alkbh3	0.0188443	0.342656	0.731866	0.931795
Hsd17b12	-0.037824	-0.531332	0.595204	0.860284
Ttc17	-0.0265823	-0.599489	0.548864	0.832583
Api5	-0.0403454	-0.592413	0.553591	0.834998
B230118H07Rik	0.159979	2.43431	0.0149421	0.102596
Rag2	0.00485728	0.466858	0.640615	0.883756
Rag1	0.000101916	0.0371942	0.970331	0.999925
Traf6	-0.0400868	-0.795923	0.4261	0.751915
Prr5l	-0.00768383	-0.520646	0.602628	0.863685
Commd9	0.0229967	0.425418	0.670544	0.901923
Ldlrad3	0.0461478	1.28183	0.199941	0.523186
Gm13920	0.00018042	0.0701242	0.944097	0.999925
Trim44	0.0025193	0.0339277	0.972936	0.999925
Fjx1	-0.0790277	-4.44146	9.05617e-06	0.000238793
Slc1a2	0.00441088	1.17217	0.241166	0.575048
Cd44	0.186875	2.61599	0.0089137	0.0704208
Pdhx	0.020808	0.47689	0.633453	0.879911
Apip	0.069131	1.07969	0.280311	0.621049
Cat	0.113047	1.75993	0.0784578	0.305104
Abtb2	-0.0054854	-0.471703	0.637152	0.881708
Nat10	0.0856337	1.45342	0.146146	0.438305
Caprin1	0.0762315	1.43981	0.149961	0.444892
Gm13881	0.00802925	0.820091	0.412189	0.742472
Lmo2	-0.280175	-5.20437	1.99528e-07	8.03964e-06
4931422A03Rik	0.00854486	0.814791	0.415217	0.744427
Fbxo3	0.00598243	0.0892464	0.928888	0.999925
Cd59b	0.0512633	2.35104	0.0187455	0.120744
Cd59a	0.0574311	1.0908	0.275394	0.614883
Hipk3	-0.0145386	-0.273134	0.784757	0.957149
Cstf3	0.0390583	0.623317	0.533094	0.82296
Tcp11l1	-0.00690862	-0.127505	0.898544	0.999925
Depdc7	-0.0115717	-0.767279	0.442939	0.764039
Qser1	0.0193927	0.300119	0.764094	0.947052
Prrg4	0.00271742	0.0462059	0.963147	0.999925
Ccdc73	0.0556441	1.57569	0.115138	0.383406
Eif3m	0.0608233	1.21585	0.224076	0.55221
Wt1	-0.00562404	-2.00046	0.0454848	0.215399
Them7	0.0182398	0.889379	0.373826	0.709812
Rcn1	0.066152	0.941289	0.346585	0.685497
Pax6	-0.00257678	-0.721545	0.470595	0.783296
Elp4	-0.0704436	-1.23152	0.218165	0.545568
Immp1l	0.114381	1.72633	0.084327	0.318153
Dnajc24	0.0399509	0.691913	0.489012	0.796888
Mpped2	0.051308	2.03189	0.0421981	0.205382
Arl14ep	-0.0709872	-1.50593	0.132125	0.41443
Mettl15	0.0129328	0.368297	0.712662	0.923111
Kif18a	-0.0246571	-0.494065	0.621274	0.874795
Lin7c	0.0989105	1.44389	0.14881	0.443267
Lgr4	-0.0122509	-0.847699	0.396631	0.729681
Ccdc34	0.107036	1.37606	0.168842	0.477342
Olfr1307	0.00565409	0.7393	0.459747	0.777152
Lpcat4	0.0337209	1.10771	0.268023	0.607867
Nop10	-0.0445106	-0.724847	0.468567	0.78237
Slc12a6	0.157073	2.45648	0.0140517	0.0986537
Emc4	-0.0868274	-1.35575	0.175216	0.486777
Katnbl1	-0.0541351	-1.19063	0.233834	0.565373
Emc7	-0.0627611	-0.913446	0.361036	0.698094
Aven	0.0926639	1.43981	0.14996	0.444892
Ryr3	0.0101301	0.930346	0.35222	0.691021
Fmn1	-0.00561119	-0.529056	0.596781	0.860895
Scg5	-0.00279995	-1.27762	0.20142	0.524508
Arhgap11a	0.054075	0.857775	0.391042	0.724494
Aqr	0.0114697	0.16264	0.870806	0.996026
Zfp770	-0.052297	-1.26926	0.204386	0.527856
Dph6	-0.174431	-2.69458	0.00706263	0.0591735
Gm13977	-0.00279055	-0.504904	0.61364	0.86976
BC052040	0.0667909	1.73692	0.0824402	0.313815
Meis2	0.0242874	4.29849	1.7402e-05	0.000426156
D330050G23Rik	-0.0149049	-1.93128	0.0534841	0.239126
Gm29340	-0.0134141	-0.984612	0.324845	0.665354
Spred1	-0.15345	-2.12829	0.0333438	0.177604
Fam98b	0.055685	0.811071	0.417349	0.745573
Thbs1	-0.00975705	-1.15531	0.247999	0.582696
Fsip1	0.000923133	0.113866	0.909347	0.999925
1700054M17Rik	-0.0145286	-2.09642	0.0360763	0.186823
Eif2ak4	0.0483437	0.801858	0.422659	0.749535
Srp14	0.02838	0.493254	0.621847	0.87485
Bmf	0.0042595	0.507638	0.611721	0.868685
Bub1b	0.0444783	0.716105	0.473947	0.784675
Pak6	-0.078187	-3.39916	0.000679261	0.00965019
Ankrd63	-0.011599	-0.869043	0.38485	0.720597
Plcb2	0.0606039	0.838747	0.401636	0.734651
Inafm2	-0.00140569	-0.0318239	0.974613	0.999925
A430105I19Rik	0.0134078	1.0995	0.271582	0.612273
Knstrn	0.0511695	0.725266	0.46831	0.782178
Ivd	-0.221776	-3.60436	0.000314844	0.0051731
Bahd1	-0.0307013	-0.980587	0.326826	0.66734
Chst14	-0.0729339	-3.30886	0.000940927	0.0125355
Ccdc32	-0.122869	-2.2367	0.0253334	0.14742
Rpusd2	0.0329271	1.09621	0.273022	0.613149
Knl1	0.0460916	0.603648	0.546095	0.831467
Rad51	0.0485977	0.780354	0.435206	0.758614
Rmdn3	-0.0733962	-1.3193	0.187107	0.504752
Gchfr	-0.134876	-3.87193	0.000108843	0.00209304
Dnajc17	-0.0204927	-0.437409	0.661827	0.896876
Gm14137	1.3102e-06	0.000476794	0.99962	0.999925
Zfyve19	0.0407066	0.855365	0.392375	0.725746
Spint1	-0.00555857	-0.836406	0.402952	0.735545
Rhov	0.00827791	1.34807	0.177674	0.490949
Vps18	0.0733919	1.69128	0.0908217	0.332019
Dll4	-0.00042485	-0.066647	0.946864	0.999925
Ino80	-0.120462	-1.70763	0.0877449	0.326051
Exd1	-0.0199583	-2.283	0.0224568	0.136011
Chp1	-0.0599354	-1.15666	0.247444	0.582305
1700020I14Rik	0.207103	2.89169	0.00384219	0.0378478
Oip5	-0.00841185	-0.256314	0.797715	0.964608
Nusap1	0.033031	0.387333	0.69852	0.916391
Ndufaf1	0.019727	0.361306	0.71788	0.925645
Rtf1	0.0906104	1.27468	0.202462	0.525548
Itpka	-0.00807579	-0.66876	0.503668	0.806102
Rpap1	0.0297101	0.624015	0.532636	0.822357
Tyro3	-0.0091979	-1.29908	0.193954	0.514258
Mga	-0.0842336	-1.09075	0.275418	0.614883
Mapkbp1	-0.0162747	-0.59502	0.551847	0.833893
Jmjd7	-0.0165759	-0.641833	0.521	0.815635
Pla2g4b	-3.41027e-05	-0.018838	0.984971	0.999925
Ehd4	-0.0202202	-0.273879	0.784185	0.956936
Vps39	0.00959348	0.174189	0.861722	0.992534
Tmem87a	-0.0129055	-0.209903	0.833749	0.980758
Ganc	-0.0382116	-0.683868	0.494079	0.800128
Capn3	0.000798601	0.0359386	0.971332	0.999925
Zfp106	-0.207344	-2.93933	0.00329869	0.0336467
Gm26899	-0.0133311	-0.912216	0.361683	0.698654
Snap23	-0.335075	-4.79382	1.66614e-06	5.30078e-05
Lrrc57	0.00540765	0.129091	0.897289	0.999925
Haus2	-0.0603306	-0.960352	0.336907	0.677101
Stard9	-0.108836	-5.07044	4.05879e-07	1.49975e-05
Cdan1	0.0373051	0.78335	0.433445	0.757736
Ttbk2	0.000148895	0.00402981	0.996785	0.999925
Ubr1	0.0581412	0.905541	0.365206	0.702151
Tmem62	-0.00371605	-0.139193	0.889301	0.999925
Ccndbp1	-0.0682149	-1.11118	0.266525	0.605756
Epb42	0.0132744	1.76199	0.078109	0.30436
Tgm5	-0.010189	-3.55957	0.000373629	0.00592628
Lcmt2	-0.011199	-0.243339	0.807749	0.969057
Adal	0.0400498	1.05354	0.292125	0.635373
Zscan29	0.0406621	0.972809	0.330678	0.670469
Tubgcp4	0.0309589	0.579166	0.562493	0.841361
Trp53bp1	-0.138868	-2.04191	0.041193	0.202645
Map1a	-0.0156204	-1.90135	0.057292	0.25091
Ppip5k1	0.0354178	1.02854	0.303727	0.646857
Ckmt1	-0.0024533	-1.02523	0.305288	0.648463
Strc	-0.00121295	-0.212211	0.831948	0.980535
Catsper2	0.0562578	3.29184	0.000999677	0.0131825
Pdia3	-0.171978	-2.71486	0.00664475	0.056359
Serinc4	0.005522	0.502861	0.615076	0.870955
Serf2	0.115744	2.96047	0.0030808	0.0319922
Hypk	0.124768	1.84175	0.0655495	0.273482
Mfap1b	0.0314693	0.647487	0.517335	0.812837
Mfap1a	-0.0262533	-0.504853	0.613676	0.86976
Wdr76	0.213696	3.35104	0.000808831	0.0110802
Frmd5	0.00662424	1.17769	0.238956	0.571879
Gm14019	-0.0028017	-0.502742	0.61516	0.870955
Casc4	-0.04444	-0.67725	0.498267	0.802108
Mageb3	-0.000464558	-0.076086	0.939353	0.999925
Ctdspl2	0.145955	2.02338	0.0430671	0.208136
Eif3j1	0.198257	2.77179	0.00558784	0.0500204
Spg11	0.0500518	1.14221	0.2534	0.588865
Patl2	-0.00149785	-0.227311	0.820188	0.9765
B2m	0.0319286	0.924718	0.355141	0.693615
Trim69	0.000237654	0.0622548	0.950361	0.999925
Sord	-0.358481	-5.01615	5.38607e-07	1.93505e-05
Shf	0.0494178	1.6838	0.0922605	0.335789
Slc28a2	0.0564061	1.22311	0.221326	0.549242
Gm14085	-0.000308416	-0.0574247	0.954208	0.999925
Gatm	-0.0323269	-0.551905	0.581029	0.851528
AA467197	-0.00131381	-0.121115	0.903603	0.999925
Slc30a4	-0.060863	-1.9991	0.045632	0.2159
Bloc1s6os	-0.00719992	-0.461233	0.644644	0.886396
Bloc1s6	-4.45658e-05	-0.000719429	0.999426	0.999925
Sqor	-0.111116	-4.15586	3.27473e-05	0.000747473
Sema6d	-0.10515	-7.44165	1.09853e-13	1.0776e-11
Slc24a5	-0.0763485	-1.39598	0.16276	0.467542
Myef2	-0.146873	-2.77841	0.00547542	0.0493505
Dut	0.268519	3.32599	0.00088504	0.0119434
Fbn1	-0.0130929	-0.943811	0.345295	0.68423
Cep152	0.0724617	1.72792	0.0840411	0.31767
Shc4	-0.0176979	-1.21122	0.225848	0.554708
Eid1	-0.167791	-2.34144	0.0192339	0.122668
Secisbp2l	-0.00547786	-0.101366	0.919262	0.999925
Cops2	-0.105362	-1.46709	0.142391	0.431677
Galk2	0.00875946	0.156021	0.87602	0.998466
Dtwd1	-0.0404375	-0.922956	0.356058	0.694518
Atp8b4	-0.0125059	-0.259828	0.795003	0.962932
Slc27a2	0.00045151	0.0547707	0.956323	0.999925
Hdc	-0.0117558	-0.552077	0.580911	0.851528
Gabpb1	0.0278717	0.398437	0.690319	0.912891
Gm27003	-0.0236667	-1.18694	0.235286	0.566805
Usp8	-0.0724218	-0.992994	0.320743	0.661558
Usp50	0.00222029	0.0443289	0.964643	0.999925
Trpm7	0.0644968	0.890031	0.373476	0.70966
Sppl2a	-0.0355248	-0.495459	0.62029	0.874381
Ap4e1	0.00404454	0.104559	0.916728	0.999925
Blvra	-0.159298	-2.6205	0.00879676	0.0698991
Ncaph	0.049128	1.03274	0.301759	0.644755
Itpripl1	0.0191483	0.627123	0.530597	0.821204
1810024B03Rik	-0.0400615	-0.955639	0.339284	0.678724
Snrnp200	-0.0962476	-1.33818	0.180875	0.495809
Ciao1	0.0252098	0.468809	0.639219	0.882864
Tmem127	-0.0127233	-0.283044	0.77715	0.954296
Stard7	0.0114482	0.173591	0.862191	0.992639
Dusp2	0.40491	3.96715	7.33777e-05	0.00150033
Astl	0.0260712	2.06028	0.0394042	0.197081
Fahd2a	-0.0897166	-1.56629	0.11732	0.38744
Kcnip3	-0.202386	-6.41859	1.4544e-10	9.90434e-09
Zfp661	0.0137151	0.725155	0.468378	0.782213
Mrps5	0.0089198	0.126288	0.899507	0.999925
Nphp1	-0.0473475	-1.03897	0.298852	0.641705
1500011K16Rik	0.108913	1.56916	0.116651	0.386305
Bub1	0.034153	0.590504	0.55487	0.835626
Acoxl	-0.0025143	-0.490667	0.623675	0.875345
Bcl2l11	0.0421748	0.64676	0.517806	0.812846
Gm14005	-0.00916435	-0.476734	0.633564	0.879911
Gm14010	0.00200554	0.423634	0.671844	0.902722
Gm39929	0.00843051	0.952104	0.341073	0.680771
Anapc1	-0.0187029	-0.278539	0.780606	0.955181
Mertk	0.0292181	6.40429	1.59671e-10	1.07403e-08
Tmem87b	-0.043236	-0.878577	0.379658	0.715385
Zc3h8	0.0557065	1.17584	0.239693	0.572983
Gm10762	-0.0169136	-0.343001	0.731607	0.931608
Zc3h6	-0.0424952	-0.803282	0.421836	0.7488
Ttl	-0.0240842	-0.680494	0.496212	0.801408
Polr1b	0.105653	1.92627	0.0541058	0.24073
Chchd5	-0.0112053	-0.184338	0.853753	0.989372
AI847159	0.00035633	0.0710934	0.943325	0.999925
Gm14029	-0.00341529	-0.435091	0.663508	0.897513
Slc20a1	0.0392746	0.60072	0.548044	0.831794
Ckap2l	-0.0219128	-0.35234	0.724592	0.929633
Il1b	0.00102728	0.0924637	0.926332	0.999925
Il1bos	-0.0233289	-3.26263	0.00110852	0.0143169
Sirpa	0.0529947	1.20765	0.227218	0.556352
Stk35	-0.0396269	-0.859436	0.390126	0.724104
Snrpb	0.141606	2.8293	0.00467676	0.0440166
Nop56	0.294389	3.96194	7.49945e-05	0.0015277
Idh3b	0.0856443	1.23363	0.217376	0.544679
Cpxm1	0.0418385	1.26236	0.206857	0.531659
Pced1a	-0.0110636	-0.340424	0.733546	0.933213
Vps16	0.121001	2.22877	0.0258574	0.14973
Ptpra	-0.166018	-2.30623	0.0211237	0.13043
Mrps26	0.0494805	0.734955	0.462389	0.77876
Oxt	0.000112266	0.0373725	0.970189	0.999925
Avp	-3.62539e-05	-0.015904	0.987311	0.999925
Ubox5	0.00123718	0.052315	0.958279	0.999925
Fastkd5	-0.000956461	-0.0398638	0.968203	0.999925
Lzts3	-0.012998	-1.43626	0.150968	0.446308
Ddrgk1	-0.211617	-2.94089	0.00328213	0.0335542
Itpa	0.207866	3.20034	0.00137804	0.0170753
Slc4a11	-0.00138428	-0.738938	0.459966	0.777164
4930402H24Rik	-0.12148	-3.1653	0.00155509	0.0186928
Atrn	0.0238661	0.485429	0.627386	0.876957
Gfra4	-0.0205341	-1.89772	0.0577687	0.251821
Hspa12b	-0.0502587	-1.6663	0.0956931	0.342634
1700037H04Rik	-0.0583736	-1.03932	0.298687	0.641516
Spef1	-0.0308854	-1.90933	0.0562552	0.24795
Cenpb	-0.154551	-2.11012	0.034879	0.18242
Cdc25b	-0.0354581	-1.01789	0.308761	0.651488
Ap5s1	0.0617712	2.19618	0.0281081	0.158021
Mavs	0.0171438	0.481539	0.630147	0.878651
Pank2	-0.0523898	-0.796008	0.426051	0.751915
Rnf24	-0.0686183	-1.9988	0.0456644	0.215939
Smox	0.00654646	0.177978	0.858745	0.991607
Prnp	-0.167284	-5.84468	5.27618e-09	2.8231e-07
Rassf2	-0.0248776	-0.412475	0.680002	0.907625
Slc23a2	-0.0625158	-1.40644	0.159634	0.462268
Tmem230	-0.107415	-1.63347	0.10241	0.357185
Pcna	0.350183	4.44277	9.00112e-06	0.00023811
AV099323	0.0373313	1.33002	0.183551	0.499905
Cds2	0.0214915	0.478969	0.631974	0.879788
Gpcpd1	-0.110041	-1.93452	0.0530841	0.237854
AU019990	-0.0130775	-3.02069	0.00253001	0.0273766
1110034G24Rik	0.00429597	0.159608	0.873194	0.997521
Trmt6	-0.176934	-2.63002	0.00855457	0.0685624
Mcm8	0.0128328	0.316128	0.751914	0.941967
Crls1	0.12903	2.26789	0.0233624	0.139181
Lrrn4	0.00502729	0.232881	0.81586	0.973526
Bmp2	-0.0189276	-1.74934	0.0802701	0.309656
Hao1	-0.00633425	-0.650437	0.515429	0.811606
Tmx4	-0.124951	-1.66241	0.0964694	0.344489
Plcb1	-0.0273391	-1.31902	0.187199	0.504752
Plcb4	-0.141823	-2.22096	0.0263816	0.151593
Ankef1	-0.0137725	-3.48435	0.000496003	0.00747862
Mkks	-0.0104551	-0.326688	0.743912	0.938145
Slx4ip	-0.0293207	-0.645845	0.518398	0.813406
Jag1	-0.0257788	-2.05998	0.0394326	0.197163
Btbd3	-0.0069111	-0.199758	0.841675	0.983925
Ism1	-0.01191	-1.75158	0.0798844	0.308747
Tasp1	0.140854	2.99672	0.00273746	0.0291241
Esf1	-0.0394051	-0.544895	0.585841	0.854356
Ndufaf5	0.0561481	1.50447	0.132501	0.414979
Macrod2	-0.117937	-2.90294	0.0037069	0.0368134
Flrt3	-0.0225662	-2.34791	0.0189033	0.121272
Kif16b	-0.0815349	-1.50486	0.132401	0.414843
Kif16bos	-0.00822065	-2.00798	0.0446791	0.212987
Snrpb2	0.00842626	0.120427	0.904148	0.999925
Bfsp1	-0.00277333	-1.0297	0.303182	0.646203
Dstn	-0.241347	-3.48518	0.000494459	0.00747032
Rrbp1	-0.00796915	-0.11613	0.907552	0.999925
4930444E06Rik	0.000161886	0.0405192	0.96768	0.999925
Snx5	0.348799	5.07655	3.93081e-07	1.4623e-05
Mgme1	0.190783	3.34092	0.000838861	0.0114394
Ovol2	-0.0131664	-2.84685	0.00442677	0.0421027
Kat14	0.0266272	0.579929	0.561979	0.841072
Dzank1	-0.000989918	-0.187933	0.850934	0.988398
Polr3f	0.0331594	0.569229	0.569217	0.845187
Rbbp9	-0.045054	-1.05072	0.29342	0.637017
Sec23b	0.00415371	0.0748853	0.940308	0.999925
Smim26	0.0026723	0.0492049	0.960757	0.999925
Dtd1	-0.242286	-3.30737	0.000945954	0.0125802
Slc24a3	0.0293603	1.63491	0.102108	0.356814
Rin2	-0.0471043	-2.22482	0.026121	0.150653
Naa20	0.00464079	0.0701459	0.944079	0.999925
Crnkl1	-0.129514	-2.04669	0.0407216	0.201348
Cfap61	-0.0034803	-0.68955	0.490497	0.797931
Insm1	0.0195058	1.70637	0.0879783	0.326489
Ralgapa2	0.00915704	0.153643	0.877895	0.999565
A930019D19Rik	-0.00475761	-1.43314	0.151856	0.44793
Kiz	-0.145475	-2.5937	0.00951242	0.0743313
Xrn2	0.0306363	0.473188	0.636092	0.881358
Nkx2-4	-0.00183121	-0.383964	0.701015	0.917607
Foxa2	-0.000102717	-0.0357173	0.971509	0.999925
Thbd	-0.0325267	-1.09322	0.274331	0.614262
Cd93	0.189295	2.44174	0.0146382	0.101327
Nxt1	0.0818156	1.22108	0.222093	0.549745
Gzf1	-0.0808077	-1.38382	0.166454	0.473775
Napb	0.0501632	2.80555	0.00503535	0.0464108
Cst3	-0.0461264	-0.873031	0.382672	0.718437
Zfp120	0.0568049	1.11139	0.266433	0.605631
Zfp937	0.00426287	0.200712	0.840929	0.983925
Gm21994	0.0153363	0.521171	0.602262	0.863368
3300002I08Rik	0.00240379	0.138608	0.889764	0.999925
Gm10130	0.00133355	0.198658	0.842536	0.984496
Zfp442	-0.0279969	-1.01011	0.312474	0.653173
Zfp345	-0.000255528	-0.0468728	0.962616	0.999925
Cst7	-0.00414971	-0.0867278	0.93089	0.999925
Apmap	0.0125451	0.23512	0.814122	0.972861
Acss1	-0.00728529	-0.204758	0.837767	0.982702
Entpd6	-0.0584647	-1.38006	0.167609	0.475338
Pygb	0.0283931	0.572698	0.566865	0.843759
Abhd12	0.00352773	0.0651473	0.948058	0.999925
Gins1	0.0928325	1.72453	0.0846509	0.319087
Ninl	-0.0437782	-2.54595	0.0109168	0.082593
Nanp	0.0036145	0.504791	0.61372	0.86976
Nsfl1c	0.0159384	0.235262	0.814011	0.972861
Gm14167	-0.00391134	-0.350446	0.726013	0.930164
Fkbp1a	-0.110282	-1.53901	0.123843	0.398386
Sdcbp2	-0.00381856	-0.558817	0.576302	0.849357
Tmem74b	-0.00467998	-1.68479	0.0920688	0.335314
Psmf1	0.0775264	1.42166	0.155163	0.454433
Gm14154	-0.0231443	-2.26708	0.0234124	0.139291
Fam110a	-0.30233	-5.06825	4.10555e-07	1.51026e-05
Slc52a3	-0.0244072	-2.73307	0.00628863	0.0543909
Srxn1	-0.0679481	-2.09145	0.0365192	0.187947
Tcf15	-0.494122	-10.2649	1.44398e-24	3.8382e-22
Csnk2a1	-0.00940682	-0.139602	0.888978	0.999925
Tbc1d20	-0.0964358	-1.68279	0.0924545	0.336387
Rbck1	-0.16738	-2.44459	0.0145232	0.100776
Trib3	-0.162184	-7.14634	9.70261e-13	8.78566e-11
Nrsn2	-0.0106168	-2.48487	0.0129804	0.0933724
Sox12	-0.00530029	-0.0938163	0.925257	0.999925
Zcchc3	-0.0551467	-1.48915	0.136488	0.420948
6820408C15Rik	-0.00816341	-1.3445	0.178824	0.492929
Gm14161	-0.000159024	-0.0593293	0.952691	0.999925
Rem1	-0.00954607	-3.60078	0.000319203	0.0052319
H13	-0.0881278	-1.2766	0.201783	0.525138
Mcts2	0.0212168	1.07448	0.282641	0.623699
Gm26841	0.0124461	1.8313	0.0670932	0.276909
Id1	-0.196458	-5.20757	1.9613e-07	7.92213e-06
Cox4i2	-0.0908296	-3.59363	0.000328084	0.00533239
Bcl2l1	-0.110192	-2.39777	0.0165181	0.110076
Tpx2	0.0449076	0.541618	0.588097	0.856014
Dusp15	-0.00475749	-1.84011	0.0657899	0.273861
Ttll9	-0.000918271	-0.118148	0.905953	0.999925
Pdrg1	0.0260999	0.375292	0.707453	0.920258
Ccm2l	-0.113747	-5.02941	5.02769e-07	1.82102e-05
Hck	-0.000527609	-0.0882141	0.929709	0.999925
Tm9sf4	-0.0729638	-1.07405	0.282832	0.623804
Tspyl3	-0.0545478	-1.40632	0.159668	0.462285
Plagl2	-0.0111991	-0.225301	0.821751	0.977131
Pofut1	0.103796	1.87485	0.0608502	0.260622
Kif3b	-0.135015	-2.88428	0.00393362	0.0383894
Asxl1	0.0582622	0.79951	0.424019	0.750609
Nol4l	-0.085501	-1.79996	0.0719054	0.289025
Commd7	0.0673223	0.98141	0.326421	0.666974
Dnmt3bos	0.00615145	0.677541	0.498082	0.801993
Dnmt3b	0.109459	1.65364	0.0982401	0.348808
Mapre1	-0.0320924	-0.474204	0.635367	0.881011
Efcab8	9.2406e-05	0.0402171	0.967921	0.999925
Bpifb5	-0.0177791	-0.943858	0.345271	0.68423
Cdk5rap1	-0.0160974	-0.530368	0.595872	0.860483
Snta1	0.00340787	0.322501	0.747081	0.93979
Cbfa2t2	-0.00412723	-0.0743713	0.940717	0.999925
Necab3	0.0122283	1.01468	0.31029	0.652242
1700003F12Rik	4.72704e-05	0.01076	0.991415	0.999925
Actl10	0.000198659	0.0407455	0.9675	0.999925
E2f1	0.0986651	1.61433	0.106496	0.366093
Pxmp4	-0.114964	-2.1513	0.0314824	0.171062
4930519P11Rik	0.0039954	1.42954	0.15289	0.450081
Zfp341	-0.00588578	-0.302115	0.762573	0.946111
Chmp4b	0.105839	1.62511	0.104179	0.360234
Raly	0.269427	4.46105	8.26823e-06	0.000223012
Eif2s2	-0.0346711	-0.562646	0.573692	0.848149
Ahcy	0.0370959	0.832459	0.405175	0.736844
Itch	0.0122597	0.177821	0.858868	0.991607
Dynlrb1	-0.00148897	-0.0227277	0.981868	0.999925
Map1lc3a	-0.204073	-3.24334	0.00118627	0.0151548
Pigu	-0.00301609	-0.0632816	0.949544	0.999925
Trp53inp2	-0.0548903	-2.70686	0.00680683	0.0575134
Ncoa6	-0.00685049	-0.119723	0.904705	0.999925
Ggt7	-0.00604329	-1.73951	0.0819846	0.312879
Acss2	-0.0356136	-0.585265	0.558386	0.838326
Gss	0.041415	0.807215	0.419567	0.747461
Gssos2	-0.00192255	-0.537514	0.590928	0.858017
Gssos1	-0.00439526	-1.22976	0.218823	0.546195
Myh7b	0.000638245	0.0994246	0.920804	0.999925
Trpc4ap	0.105603	1.49167	0.135825	0.419646
Edem2	0.0179589	0.272489	0.785253	0.957385
Procr	-0.556457	-9.37047	9.23989e-21	1.90342e-18
Mmp24	-0.000110217	-0.0394144	0.968561	0.999925
BC029722	0.0422892	0.728488	0.466336	0.781559
Eif6	0.279794	4.27162	1.96323e-05	0.0004744
Gm16098	0.00637936	1.68381	0.0922569	0.335789
Uqcc1	-0.0896403	-1.55142	0.120841	0.392967
Cep250	0.0424745	0.60457	0.545482	0.830827
6430550D23Rik	0.000749846	0.0632868	0.94954	0.999925
Ergic3	-0.0623495	-0.899981	0.368158	0.704906
Spag4	-0.00158604	-0.0599579	0.952191	0.999925
Cpne1	0.0167637	1.86872	0.061698	0.262939
Rbm12	0.000729786	0.0175383	0.986008	0.999925
Nfs1	-0.127029	-1.99986	0.0455496	0.215582
Romo1	-0.0774285	-1.11892	0.26321	0.601372
Rbm39	0.223601	5.53988	3.12368e-08	1.46245e-06
Phf20	-0.0260059	-0.361412	0.717801	0.925616
Scand1	0.087124	1.40066	0.161354	0.464961
Cnbd2	-0.054937	-2.12255	0.0338221	0.178981
2900097C17Rik	0.119477	1.67094	0.0947725	0.340867
Epb41l1	-0.0878128	-3.73268	0.000190778	0.00338945
Aar2	-0.102244	-2.31039	0.020892	0.129542
Gm14168	0.00638792	0.602934	0.54657	0.831565
Dlgap4	-0.00907306	-0.169173	0.865665	0.994158
Gm14230	0.000120089	0.0135409	0.989197	0.999925
Tgif2	-0.0247558	-0.494772	0.620775	0.874702
4930518I15Rik	-0.0151864	-0.945249	0.344561	0.683861
1110008F13Rik	0.0871655	1.47881	0.139231	0.426332
Sla2	0.00586486	0.135187	0.892468	0.999925
Ndrg3	-0.0349353	-0.598912	0.549249	0.832583
Dsn1	0.0690096	1.44463	0.148601	0.443167
Soga1	-0.188877	-4.19613	2.74474e-05	0.000643433
Samhd1	0.0154736	0.209683	0.833921	0.980758
Rbl1	0.212914	3.30123	0.000966864	0.0128189
Mroh8	0.00370746	0.448019	0.654152	0.892789
Rpn2	0.0997449	1.44355	0.148905	0.44329
Manbal	-0.0279704	-0.493828	0.621441	0.87485
Src	0.0148561	0.978322	0.327945	0.667885
Gm14286	-0.00912467	-0.919945	0.357629	0.695143
Blcap	0.000460633	0.0102043	0.991859	0.999925
Nnat	0.000389553	0.0431941	0.965548	0.999925
Platr27	0.0159031	1.21929	0.222772	0.5505
Ctnnbl1	0.156695	2.39344	0.0167144	0.110891
Tti1	-0.00493636	-0.125028	0.900504	0.999925
Rprd1b	0.0126383	0.190402	0.848999	0.987425
Tgm2	-0.494726	-10.8143	4.54498e-27	1.44041e-24
Lbp	-0.0566164	-1.15735	0.247166	0.582066
Gm23925	0.000173392	0.0671058	0.946499	0.999925
Snhg11	-0.00605889	-2.47982	0.0131655	0.094498
Ralgapb	0.0557372	1.11929	0.26305	0.601341
Actr5	-0.0728664	-1.49262	0.135576	0.419507
Ppp1r16b	-0.215961	-6.86159	7.32188e-12	5.8575e-10
Fam83d	0.00192833	0.088891	0.929171	0.999925
Dhx35	0.0377811	1.15981	0.24616	0.580443
Mafb	0.0231093	1.59736	0.110224	0.373924
Gm14221	-0.0251017	-4.93549	8.15796e-07	2.77775e-05
Top1	0.0628458	1.05927	0.289507	0.631679
Plcg1	-0.0762412	-1.41855	0.156071	0.456117
Gm27206	0.000224407	0.0580469	0.953713	0.999925
Zhx3	-0.00240941	-0.0712679	0.943186	0.999925
Gm16751	2.45137e-05	0.00347574	0.997227	0.999925
Gm14228	-0.000144992	-0.0634793	0.949386	0.999925
[truncated: 14,481 more rows]

## Sheet: HSC_LT_B (LKS)
Gene	logFC	t	p	Fdr
Mrpl15	-0.104573	-1.59394	0.110989	0.489982
Lypla1	0.0943306	1.64766	0.0994627	0.464742
Gm37988	-0.000229434	-0.0554846	0.955754	0.99996
Tcea1	-0.115027	-1.7543	0.0794183	0.419104
Atp6v1h	-0.00848427	-0.13186	0.895098	0.99996
Rb1cc1	-0.145955	-2.027	0.0426958	0.311556
4732440D04Rik	-0.00207416	-0.0607869	0.95153	0.99996
St18	-3.25043e-05	-0.0137941	0.988995	0.99996
Pcmtd1	-0.0816527	-1.26528	0.205807	0.631977
Gm26901	0.00653703	0.362496	0.716991	0.952336
Rrs1	0.248603	3.64601	0.000268052	0.00897866
Adhfe1	-0.00548856	-0.770134	0.441243	0.827514
Mybl1	0.011224	0.693789	0.487835	0.854617
Vcpip1	-0.0720718	-1.09547	0.273342	0.703605
1700034P13Rik	0.000839528	0.16772	0.866808	0.99996
Sgk3	0.165947	2.6151	0.00893707	0.120231
Mcmdc2	-0.00970719	-0.431351	0.666225	0.933936
Snhg6	-0.0106427	-0.164813	0.869095	0.99996
Tcf24	0.00949138	1.97296	0.048535	0.333422
Cops5	0.040121	0.615577	0.538191	0.877637
Cspp1	-0.0246649	-0.351871	0.724944	0.956441
Arfgef1	-0.0249567	-0.371116	0.710561	0.949425
Cpa6	-0.00417295	-1.68652	0.0917344	0.448334
Prex2	-0.0829079	-2.68105	0.00735437	0.104393
Slco5a1	-0.000895713	-0.193999	0.846182	0.99996
Ncoa2	0.198965	2.95395	0.00314658	0.0579344
Tram1	-0.141979	-2.19013	0.0285437	0.246977
Lactb2	-0.0121138	-0.226102	0.821128	0.990861
Eya1	0.0497006	0.668978	0.503529	0.861197
Kcnb2	-0.00407521	-0.710265	0.47756	0.849482
Terf1	-0.0308053	-0.475245	0.634626	0.922848
Sbspon	-0.0482038	-2.09281	0.0363977	0.286246
Rpl7	-0.0438012	-1.828	0.0675875	0.389047
Rdh10	0.0166109	0.512358	0.608415	0.910167
Stau2	-0.0555325	-1.10247	0.270289	0.699272
Ube2w	0.128972	2.58386	0.0097879	0.128325
Eloc	0.00282811	0.0457904	0.963478	0.99996
D030040B21Rik	0.00138802	0.364492	0.7155	0.951533
Tmem70	0.0122832	0.193941	0.846227	0.99996
Ly96	-0.0341502	-1.15913	0.246438	0.675744
Jph1	-0.00151998	-0.128368	0.897861	0.99996
Gdap1	-0.00454376	-0.711547	0.476767	0.849142
Pi15	-0.00784017	-2.53803	0.0111667	0.139714
Gm28154	0.000301971	0.0300871	0.975998	0.99996
Gm16070	-0.0513874	-1.66651	0.0956523	0.456778
Crispld1	-0.0838245	-1.58201	0.113688	0.495262
Il17f	0.0161535	1.21517	0.224336	0.652039
Mcm3	0.175289	2.04055	0.0413282	0.307212
6720483E21Rik	-0.0139676	-3.33277	0.000863778	0.0218665
Paqr8	0.0769865	2.39008	0.016868	0.183488
Efhc1	-0.0136304	-1.34891	0.177406	0.595934
Tram2	0.0874006	2.39064	0.0168422	0.183442
Tmem14a	-0.0105716	-0.302479	0.762295	0.970691
Gsta3	0.00136737	0.240396	0.810029	0.986312
Khdc1b	-0.00131749	-0.334685	0.737872	0.960288
Kcnq5	0.00790441	0.231938	0.816592	0.98934
Gm26580	0.00823218	0.773456	0.439276	0.827514
Ogfrl1	0.00514986	0.0769012	0.938704	0.99996
B3gat2	0.0199041	1.07979	0.28027	0.709828
Smap1	-0.134274	-2.06345	0.0391028	0.296965
Sdhaf4	-0.0959961	-1.50793	0.131612	0.526318
Fam135a	0.00685523	0.447397	0.654601	0.92937
Col19a1	-0.000221755	-0.0652729	0.947958	0.99996
Lmbrd1	-0.0698949	-1.42027	0.155567	0.56545
Phf3	0.0541727	0.876298	0.380894	0.79077
Ptp4a1	-0.0510833	-0.753174	0.451368	0.832591
Khdrbs2	0.00694147	1.52018	0.128505	0.520719
Gm37724	-0.00167294	-0.331668	0.740149	0.961505
Prim2	0.02469	0.494848	0.620721	0.916621
Rab23	0.0118639	0.34711	0.728518	0.957712
Bag2	0.0801455	1.41338	0.157583	0.569401
Zfp451	-0.0159686	-0.239793	0.810497	0.986549
Dst	-0.360064	-5.01333	5.46528e-07	4.59529e-05
Gm37233	-0.0139727	-0.559943	0.575534	0.897248
Ccdc115	0.0383075	0.593277	0.553013	0.884982
Gm28306	-0.00233134	-1.12343	0.261288	0.692046
Imp4	0.00785151	0.120389	0.904178	0.99996
Ptpn18	-0.0857185	-1.88395	0.0596086	0.368187
4930568A12Rik	-0.0122345	-0.913625	0.360942	0.777071
Cfc1	0.0143537	1.15245	0.249171	0.679243
Arhgef4	-0.00404548	-0.1776	0.859042	0.99996
Gm38336	0.00504852	0.479853	0.631345	0.921275
Fam168b	0.0624409	0.954036	0.340094	0.763071
Plekhb2	-0.019475	-0.420405	0.674201	0.936654
Hs6st1	-0.0327224	-0.721907	0.470373	0.844462
Gm33280	-0.00595469	-0.564998	0.572091	0.894928
Uggt1	0.0433714	0.703492	0.48177	0.852193
Neurl3	-0.227363	-3.40836	0.000656803	0.0177154
Arid5a	-0.0512907	-0.920471	0.357354	0.775201
4930403P22Rik	-0.0289092	-1.88498	0.059469	0.368025
Kansl3	0.0179986	0.296673	0.766724	0.971865
Lman2l	0.056212	1.11868	0.26331	0.693526
Cnnm4	-0.0289725	-1.01454	0.310356	0.740611
Cnnm3	0.0543184	1.01896	0.308255	0.738446
Gm38033	6.64836e-05	0.0131035	0.989546	0.99996
Ankrd23	0.00259399	0.31476	0.752952	0.96628
Ankrd39	-0.0577113	-1.22791	0.219515	0.645772
Sema4c	0.0339219	1.39885	0.161898	0.575222
Fam178b	-0.000548873	-0.134597	0.892934	0.99996
Cox5b	-0.0255072	-0.550075	0.582283	0.89944
Actr1b	-0.0580836	-1.02194	0.306841	0.736598
4933424G06Rik	-0.00586702	-1.34897	0.177386	0.595934
Zap70	2.57387e-05	0.010139	0.991911	0.99996
Tmem131	0.0245706	0.441664	0.658745	0.931056
Vwa3b	-0.00281734	-1.15274	0.249054	0.679199
Inpp4a	0.0414449	1.2283	0.21937	0.645772
Coa5	0.016382	0.300621	0.763712	0.970691
Unc50	-0.0274812	-0.470083	0.638309	0.924475
Mgat4a	-0.0304841	-0.676316	0.49886	0.858343
2010300C02Rik	-0.00388869	-0.728906	0.466081	0.84198
Tsga10	-0.00406947	-0.117074	0.906805	0.99996
Gm26805	-0.0160584	-1.43326	0.151822	0.558237
Lipt1	0.0599028	2.34593	0.0190039	0.195851
Mitd1	0.0946874	1.79562	0.0725937	0.401323
Mrpl30	-0.0111185	-0.177318	0.859263	0.99996
Txndc9	-0.0639882	-0.976909	0.328644	0.755507
Eif5b	-0.0784381	-1.14021	0.254232	0.684581
Rev1	0.11762	1.89643	0.0579389	0.363469
Aff3	0.0286517	0.414526	0.6785	0.938122
Gm16150	0.0086394	1.11466	0.26503	0.694463
Gm16151	2.56332e-06	0.000663178	0.999471	0.99996
Gm16152	0.0834118	1.71413	0.0865444	0.436392
Lonrf2	-0.0115554	-2.54917	0.0108166	0.136805
Chst10	-0.0314136	-1.6922	0.0906474	0.445832
Pdcl3	-0.00804874	-0.128349	0.897876	0.99996
Npas2	0.0122957	1.3451	0.17863	0.597368
Rpl31	-0.136382	-3.94458	8.06295e-05	0.00338111
Tbc1d8	-0.0446531	-1.78875	0.0736925	0.404302
Cnot11	-0.0861562	-1.51198	0.130578	0.524356
Rnf149	-0.147774	-2.42038	0.0155264	0.173816
Rfx8	-0.00396894	-0.391604	0.695361	0.943833
Map4k4	0.0722123	1.04568	0.295741	0.725595
Il1r2	0.00746759	0.384292	0.700772	0.946578
Gm16894	0.00291908	0.300387	0.76389	0.970691
Il1r1	-0.00120445	-0.0268384	0.978589	0.99996
Il1rl2	-0.00342195	-0.210446	0.833325	0.996887
Il1rl1	0.0166304	1.01953	0.307984	0.738368
Il18r1	0.0303798	0.974954	0.329613	0.756079
Il18rap	0.0348798	0.771653	0.440343	0.827514
Slc9a2	0.00364285	0.382269	0.702272	0.946808
Mfsd9	-0.0124189	-0.933089	0.350803	0.771035
Mrps9	-0.0447095	-0.698067	0.485156	0.853931
Gpr45	0.0494984	1.92542	0.0542125	0.352061
Tgfbrap1	-0.0467312	-1.13414	0.256771	0.687036
8430432A02Rik	-0.009812	-0.768278	0.442345	0.827621
AI597479	0.0182533	0.530752	0.595605	0.904045
Fhl2	-0.0175291	-1.3147	0.188648	0.612154
Nck2	-0.0152053	-0.462281	0.643893	0.926675
Gm29155	-0.00195369	-0.454739	0.64931	0.928216
Gm29156	0.0031981	0.629056	0.529331	0.87238
Uxs1	0.0861954	1.54797	0.121668	0.509295
Tpp2	-0.0386241	-0.560619	0.575073	0.897248
Mettl21c	0.0203543	1.06344	0.287616	0.716757
Gm8251	0.0112275	0.656244	0.511686	0.865304
Tex30	0.174669	3.00245	0.00268646	0.0519634
Kdelc1	-0.00140062	-0.0288078	0.977019	0.99996
Bivm	0.0320576	0.769217	0.441787	0.827514
Ercc5	-0.0460423	-0.985841	0.324241	0.751167
Gulp1	0.0193201	0.551825	0.581084	0.899355
Wdr75	0.0498722	0.778025	0.436577	0.826039
Slc40a1	0.014071	1.91298	0.0557868	0.356897
Dnah7b	6.03108e-06	0.00219584	0.998248	0.99996
Slc39a10	0.0553785	0.816297	0.414355	0.812539
Gm28151	0.00138678	0.203209	0.838977	0.999706
4933411E06Rik	0.00936889	0.959829	0.33717	0.760686
Cavin2	-1.51621	-26.0064	3.66358e-143	3.01879e-139
Nabp1	-0.0982323	-2.41767	0.0156427	0.174419
Myo1b	-0.00736376	-0.890667	0.373135	0.785157
Stat4	-0.0469046	-0.717817	0.472891	0.846356
Gm31812	-0.0340213	-3.00675	0.00264886	0.0515996
Stat1	-0.210711	-2.62966	0.00856345	0.116923
Gls	0.0637456	0.945692	0.344335	0.766572
Nab1	-0.300072	-4.5854	4.60069e-06	0.000303278
Nemp2	-0.0111159	-0.341116	0.733026	0.959058
Mfsd6	-0.0539821	-1.17578	0.239717	0.670912
Inpp1	-0.0818429	-1.4	0.161554	0.574792
Hibch	-0.0784998	-1.30571	0.19169	0.615664
1700019D03Rik	0.0156226	1.15181	0.249434	0.679505
Pms1	-0.011881	-0.267722	0.78892	0.978381
Gm28777	-0.00203197	-0.627207	0.530542	0.872849
Ormdl1	0.0732534	1.38969	0.164663	0.580087
Osgepl1	-0.00702826	-0.184089	0.853948	0.99996
Gm28551	0.00646328	1.23164	0.21812	0.644627
Asnsd1	-0.118259	-2.34105	0.0192544	0.197088
Dnah7a	-0.00156393	-0.609501	0.54221	0.879151
Stk17b	-0.0366909	-0.510582	0.609658	0.910564
Hecw2	-0.00164704	-0.88468	0.376356	0.787609
Ccdc150	0.00908028	0.932148	0.351288	0.771035
Gtf3c3	-0.097522	-1.99308	0.0462865	0.324579
Pgap1	-0.00861678	-0.853862	0.393207	0.799217
Ankrd44	0.0795337	1.49504	0.134943	0.53177
4930444A19Rik	-0.00351911	-1.04987	0.293811	0.723118
Sf3b1	0.0851332	1.92729	0.0539791	0.351889
Coq10b	-0.144775	-2.13032	0.0331755	0.27066
Hspd1	-0.0475186	-0.76991	0.441376	0.827514
Hspe1	0.0376239	0.753081	0.451423	0.832591
Mob4	0.15592	2.53243	0.0113465	0.141056
Rftn2	0.00452632	0.577944	0.563318	0.889929
Gm10561	-8.85393e-06	-0.00403961	0.996777	0.99996
Mars2	0.126698	3.38052	0.000726971	0.0191076
Boll	0.0234531	2.6725	0.00754433	0.105994
Plcl1	-0.0883442	-2.84111	0.00450714	0.0743521
Satb2	0.00332853	0.397676	0.69088	0.942004
4930558J18Rik	0.0121201	1.45722	0.145095	0.546761
1700066M21Rik	-0.00360461	-0.129843	0.896694	0.99996
Tyw5	0.0548936	1.3886	0.164992	0.580286
Maip1	-0.055611	-0.960459	0.336854	0.760423
Spats2l	-0.022023	-2.62241	0.00874768	0.118554
Kctd18	0.0199402	0.465766	0.641396	0.926277
Sgo2a	0.0355358	0.789488	0.42985	0.82152
Aox4	0.00357894	0.712481	0.476188	0.848469
Aox2	-0.00172838	-0.426006	0.670115	0.935114
Bzw1	0.0842183	1.56691	0.117175	0.501449
Clk1	0.0492327	0.748603	0.454119	0.83423
Ppil3	-0.10568	-1.73427	0.0829086	0.42777
Nif3l1	0.0409481	0.881305	0.378179	0.788938
Orc2	-0.0249925	-0.388097	0.697954	0.94524
Gm15834	0.00392105	0.298433	0.765381	0.971388
Fam126b	-0.00429732	-0.0861968	0.931312	0.99996
Ndufb3	0.102081	1.70115	0.0889535	0.441552
Cflar	-0.0784837	-1.21151	0.225736	0.653507
Casp8	0.0479872	0.729543	0.465691	0.841956
Trak2	-0.00588365	-0.111793	0.91099	0.99996
Stradb	-0.0383914	-1.01781	0.3088	0.739039
Tmem237	0.0925728	1.86165	0.0626894	0.375057
G730003C15Rik	0.0120879	0.451621	0.651554	0.928216
Mpp4	0.00822197	0.477382	0.633104	0.92161
Gm29017	6.70484e-05	0.00796682	0.993644	0.99996
Als2	-0.0575592	-1.35014	0.17701	0.595637
Fzd7	-0.0228949	-0.959373	0.3374	0.760686
Gm973	-0.0105793	-0.434439	0.663981	0.933189
Sumo1	0.00867414	0.154114	0.877524	0.99996
Nop58	0.0160903	0.26354	0.792141	0.979651
Bmpr2	-0.0240922	-0.404291	0.68601	0.94022
Fam117b	-0.0523954	-0.812389	0.416593	0.814214
Ica1l	-0.0123706	-0.750548	0.452947	0.833955
Wdr12	0.0484643	0.694563	0.487349	0.854617
Carf	0.000209329	0.0060736	0.995154	0.99996
Nbeal1	0.0591216	1.05743	0.290349	0.719745
Cyp20a1	-0.0796188	-1.4021	0.160926	0.574339
Abi2	-0.114994	-1.92677	0.0540442	0.351896
Raph1	-0.0325546	-1.09095	0.27533	0.705009
Cd28	-0.0585871	-1.87288	0.0611218	0.371967
Ctla4	-0.014217	-1.26049	0.207529	0.633137
Icos	0.000864117	0.0782454	0.937635	0.99996
Pard3b	-0.131667	-2.46098	0.0138771	0.160449
Pard3bos1	-0.0464614	-2.38373	0.0171616	0.184852
Pard3bos3	-0.00261183	-0.903495	0.366291	0.781478
Nrp2	-0.0134302	-1.41112	0.158248	0.570037
Ino80d	-0.0138206	-0.203537	0.838721	0.999706
Ino80dos	0.0256328	0.728524	0.466314	0.84198
Gm20342	-0.0232557	-0.366804	0.713775	0.950987
Ndufs1	-0.0635874	-0.981075	0.326586	0.75353
Eef1b2	-0.0270559	-1.01255	0.311304	0.741587
Zdbf2	-0.0190889	-2.39261	0.016752	0.182942
Fastkd2	0.0129522	0.249626	0.802883	0.984348
Klf7	-0.0903346	-2.12112	0.0339425	0.273898
Gm26649	0.00343824	0.448008	0.65416	0.929042
Creb1	0.0302038	0.44727	0.654692	0.92937
Mettl21a	0.0511753	1.34771	0.17779	0.596027
Ccnyl1	-0.0225953	-0.995477	0.319535	0.746776
Fzd5	-0.00178301	-0.0674591	0.946218	0.99996
Plekhm3	-0.00716771	-0.209385	0.834153	0.997304
D630023F18Rik	-0.00271625	-1.07967	0.280324	0.709855
Idh1	-0.00370156	-0.0787377	0.937243	0.99996
Pikfyve	-0.0625521	-1.31396	0.188898	0.612682
Map2	-0.000301244	-0.0431248	0.965603	0.99996
Rpe	0.0103775	0.194377	0.845886	0.99996
Kansl1l	0.0739413	1.12358	0.261225	0.692009
Acadl	-0.0704471	-1.01215	0.311499	0.741729
Lancl1	0.0226933	0.401204	0.688281	0.940538
Gm29113	0.00835585	1.33471	0.182009	0.603403
Gm29114	0.00446682	0.562779	0.573602	0.896015
Ikzf2	0.363607	5.10218	3.43549e-07	3.02764e-05
Bard1	-0.0371293	-0.762236	0.445942	0.829816
Atic	-0.0454432	-0.675581	0.499326	0.858697
Fn1	-0.0445177	-3.0039	0.00267373	0.051839
D230017M19Rik	-0.0267393	-1.75444	0.0793937	0.419104
Pecr	-0.0620123	-1.37856	0.168068	0.583356
Xrcc5	-0.039215	-0.638555	0.523131	0.870347
Smarcal1	-0.078689	-1.84181	0.0655404	0.38391
Rpl37a	-0.00735911	-0.28178	0.77812	0.975606
Tns1	-0.0259968	-0.448046	0.654132	0.929042
Rufy4	-0.000217221	-0.0120409	0.990393	0.99996
Cxcr2	0.00841082	0.552715	0.580474	0.898915
Cxcr1	-0.0193685	-2.10183	0.0355998	0.28274
Arpc2	-0.1316	-3.28491	0.00102459	0.0248677
Aamp	0.0507857	0.791991	0.428389	0.820818
Pnkd	0.018662	0.302001	0.76266	0.970691
Tmbim1	0.00257833	0.0487559	0.961115	0.99996
Catip	-0.00197829	-0.340354	0.733599	0.959058
Ctdsp1	-0.0119135	-0.213927	0.830609	0.995306
Vil1	-0.00277185	-0.939085	0.347716	0.769548
Usp37	0.00478677	0.0705788	0.943735	0.99996
Cnot9	-0.0141265	-0.272344	0.785364	0.97734
Plcd4	-0.00216274	-0.283051	0.777145	0.975427
Zfp142	-0.0291217	-0.730913	0.464854	0.841106
Bcs1l	0.00837192	0.175816	0.860443	0.99996
Rnf25	-0.024839	-0.667096	0.50473	0.861817
Stk36	-0.0114711	-1.51057	0.130937	0.525276
Ttll4	0.0301141	0.768924	0.441961	0.827514
Cyp27a1	-0.00460106	-0.424842	0.670963	0.935745
Prkag3	-0.00615628	-2.8774	0.00402036	0.0683046
Wnt6	0.00156439	0.18746	0.851305	0.99996
Ihh	-0.00172429	-0.44121	0.659073	0.931308
Nhej1	0.00511867	0.167299	0.867139	0.99996
Slc23a3	0.00424363	1.32986	0.183603	0.60563
Cnppd1	0.033832	0.636393	0.524539	0.870626
Retreg2	-0.0304152	-0.522297	0.601478	0.907226
Zfand2b	-0.0471106	-0.86191	0.388763	0.795977
Abcb6	0.0265198	1.26418	0.206201	0.632459
Atg9a	0.0385909	1.13963	0.254475	0.684581
Ankzf1	0.00620991	0.135308	0.892372	0.99996
Glb1l	-0.0354513	-0.919214	0.358012	0.775504
Stk16	0.114513	1.7377	0.082302	0.426789
Tuba4a	0.00353632	0.0498334	0.960256	0.99996
A630095N17Rik	-0.0107155	-0.802564	0.422251	0.816166
Dnajb2	-0.0230278	-0.559628	0.575749	0.897259
Ptprn	-0.000154471	-0.0295135	0.976456	0.99996
Dnpep	0.0349382	0.591505	0.554199	0.884995
Speg	0.00501838	0.492977	0.622043	0.917301
Gmppa	0.0247291	0.572757	0.566825	0.891344
Chpf	-0.00804974	-0.589536	0.555518	0.884995
Obsl1	-0.0569979	-2.69316	0.00709262	0.101729
Inha	-0.0486909	-5.18	2.27338e-07	2.08141e-05
Stk11ip	-0.0309978	-0.926661	0.354131	0.772532
Slc4a3	-0.0294009	-2.93379	0.00335808	0.0600881
Epha4	-0.00863436	-1.36286	0.172966	0.589715
Sgpp2	-0.00240616	-0.815692	0.414701	0.812539
Farsb	0.0165053	0.272738	0.785062	0.977331
Acsl3	0.0800073	1.13859	0.25491	0.684897
Utp14b	0.142445	2.1001	0.0357513	0.283396
Ap1s3	0.00780229	0.213573	0.830886	0.995492
Wdfy1	-0.177429	-3.6967	0.000219896	0.00756553
Mrpl44	-0.00410441	-0.0713245	0.943141	0.99996
Serpine2	0.0226719	0.773851	0.439042	0.827514
Fam124b	-0.0212619	-2.47828	0.0132224	0.156093
Cul3	-0.0583278	-0.891576	0.372647	0.784991
Gm29125	-0.00421478	-0.521562	0.60199	0.907226
Dock10	0.105025	1.47215	0.141019	0.541218
Rhbdd1	-0.0270197	-0.77494	0.438398	0.827514
Gm28940	-0.0236341	-2.06983	0.0385003	0.294991
Col4a4	-0.0380503	-2.31672	0.0205442	0.205482
Mff	-0.127805	-1.96047	0.0499753	0.339207
Agfg1	-0.00196747	-0.0313221	0.975013	0.99996
A030005L19Rik	0.00662059	1.76298	0.0779418	0.416585
Trip12	-0.0186846	-0.274339	0.783832	0.976969
Fbxo36	-0.0448961	-2.07611	0.0379158	0.292131
C130026I21Rik	-0.146325	-3.70822	0.000210144	0.00729087
A530032D15Rik	-0.11029	-2.73047	0.00633839	0.0938514
A530040E14Rik	-0.0500131	-1.35693	0.174842	0.593067
Gm16028	-0.00605859	-0.727156	0.467152	0.842581
G530012D18Rik	-0.00165598	-0.349252	0.726909	0.957285
Sp110	-0.0310852	-0.45507	0.649071	0.928216
Gm16094	0.00295035	0.259113	0.795555	0.980829
Sp140	-0.0679538	-1.03693	0.299799	0.728822
Gm17017	0.000204288	0.0427437	0.965907	0.99996
Sp100	-0.0986336	-1.41554	0.156949	0.568092
A630001G21Rik	-0.0210091	-0.396934	0.691427	0.942117
Cab39	0.0249019	0.373491	0.708793	0.948932
Itm2c	0.0234953	0.377012	0.706175	0.948263
2810459M11Rik	3.60495e-05	0.0114734	0.990846	0.99996
Psmd1	-0.0769292	-1.18687	0.235315	0.666435
Htr2b	-0.00197974	-0.266592	0.78979	0.978688
Gm21972	-1.27554e-05	-0.00487037	0.996114	0.99996
Armc9	-0.000482278	-0.0155444	0.987598	0.99996
Gm16341	0.000171742	0.0227346	0.981863	0.99996
B3gnt7	0.0095537	0.368243	0.712702	0.950116
Gm28626	0.0281401	2.25428	0.024206	0.224741
Ncl	-0.0546483	-1.28582	0.198543	0.624032
Ptma	0.112589	3.95337	7.77261e-05	0.00328443
Pde6d	0.0183138	0.34056	0.733444	0.959058
Cops7b	0.0921034	2.03636	0.0417477	0.30838
Nppc	0.0126439	1.53858	0.123947	0.512585
Dis3l2	0.0471708	0.897874	0.36928	0.782329
Chrng	-0.000904693	-0.17282	0.862797	0.99996
Eif4e2	0.114124	1.72947	0.0837632	0.428968
Efhd1	0.00014653	0.022734	0.981863	0.99996
Gigyf2	0.0631651	0.931703	0.351518	0.771035
Kcnj13	-0.00593557	-0.37825	0.705255	0.947933
Inpp5d	0.0780305	1.17644	0.239455	0.670657
Atg16l1	0.129903	2.13195	0.0330419	0.270104
Sag	-0.000902165	-0.052795	0.957897	0.99996
Dgkd	0.0568742	1.07156	0.28395	0.714259
Usp40	0.100522	1.98599	0.047069	0.328316
Ugt1a7c	0.0103211	0.428222	0.668501	0.934122
Ugt1a6b	1.73817e-05	0.00439219	0.996496	0.99996
Ugt1a6a	0.00925616	0.464386	0.642384	0.926452
Ugt1a5	-0.00149232	-0.22379	0.822927	0.991942
Ugt1a2	0.00525963	1.25113	0.210922	0.636792
Dnajb3	-0.00755705	-0.666413	0.505167	0.861817
Ugt1a1	0.00467973	1.16208	0.245237	0.674824
Mroh2a	0.00687405	0.386156	0.699391	0.94585
Hjurp	0.0557436	0.7502	0.453156	0.833955
Glrp1	-0.0262705	-0.953073	0.340582	0.763442
Gm29336	-1.703e-06	-0.000432283	0.999655	0.99996
Arl4c	0.0942628	1.45178	0.146601	0.550214
1700067G17Rik	0.00744889	1.17401	0.240427	0.671305
Sh3bp4	0.0175344	2.2332	0.0255632	0.231347
Agap1	-0.0370875	-0.720701	0.471114	0.845303
Gbx2	-0.0115533	-0.477807	0.632801	0.921429
Cops8	-0.178813	-2.85317	0.00433968	0.0722403
Mlph	-0.0523575	-2.23765	0.0252715	0.229589
Rab17	0.0046157	0.15161	0.879498	0.99996
Lrrfip1	-0.145155	-2.27043	0.0232079	0.219948
Rbm44	0.00373995	0.362064	0.717314	0.952336
Ramp1	0.275357	4.40513	1.07108e-05	0.000621527
Ube2f	0.0865292	1.43677	0.150822	0.556426
Gm26683	-0.00515119	-0.81947	0.412543	0.812367
Scly	0.0494991	0.955844	0.33918	0.762017
Espnl	0.00232999	0.319333	0.749482	0.965655
Klhl30	-0.00029303	-0.056402	0.955023	0.99996
Erfe	-0.000755288	-0.201214	0.840536	0.999706
Ilkap	0.0125514	0.192891	0.84705	0.99996
1700020N18Rik	-0.00678583	-1.14812	0.250952	0.681142
Hes6	0.122709	1.98888	0.0467484	0.326723
Per2	-0.0361069	-1.15094	0.249792	0.680087
Traf3ip1	-0.0153141	-0.383839	0.701108	0.946769
Asb1	-0.0280015	-1.12874	0.25904	0.689812
Hdac4	0.0441974	0.972693	0.330735	0.756426
Gm26720	-0.000493851	-0.0397586	0.968287	0.99996
Ndufa10	-0.0214319	-0.332886	0.739229	0.960991
Cops9	0.0512297	0.77114	0.440647	0.827514
Otos	0.254101	3.46179	0.00053942	0.0154872
Gpc1	-0.0119084	-0.568892	0.569446	0.892899
Ankmy1	-0.00778429	-1.40455	0.160195	0.572297
Dusp28	0.00814084	0.204547	0.837931	0.999284
5033417F24Rik	-0.00816831	-0.968557	0.332796	0.75742
Rnpepl1	-0.0780994	-1.65625	0.0977103	0.461888
9430060I03Rik	0.00470541	0.283309	0.776947	0.975427
Capn10	0.0203281	0.654305	0.512934	0.865931
Gpr35	-0.00840243	-2.08281	0.0373007	0.28987
Sned1	-0.00721242	-1.18466	0.236187	0.667415
Mterf4	0.054698	1.25775	0.208518	0.634604
Gm28535	0.00144791	0.148421	0.882015	0.99996
Pask	0.0235194	0.798642	0.424522	0.817781
Ppp1r7	-0.0737685	-1.10103	0.270919	0.699912
Ano7	-0.00641391	-0.932154	0.351285	0.771035
Hdlbp	-0.0827963	-1.23586	0.216548	0.642804
Sept2	-0.07283	-1.88143	0.0599495	0.368645
Farp2	-0.0150034	-0.650666	0.515281	0.866824
Stk25	-0.0488445	-0.788602	0.430368	0.82152
Gm28536	-0.00174169	-0.588175	0.556432	0.8856
Bok	-0.0275694	-0.796504	0.425763	0.818701
Thap4	0.00266774	0.0619644	0.950593	0.99996
Atg4b	-0.0794104	-1.59575	0.110584	0.489373
Dtymk	0.0463478	0.676138	0.498972	0.8584
Ing5	-0.102294	-1.71878	0.0856942	0.434319
D2hgdh	0.0229532	0.606223	0.544384	0.880276
Gal3st2c	-0.00291512	-0.950284	0.341997	0.76461
Fam174a	0.00726005	0.115922	0.907718	0.99996
St8sia4	0.0958515	1.47386	0.140559	0.541036
Panct2	-0.00773921	-2.78336	0.0053926	0.0837606
Gm28901	-4.42011e-05	-0.0224491	0.98209	0.99996
D1Ertd622e	0.0694462	1.52764	0.126642	0.516983
Ppip5k2	-0.0575087	-0.900831	0.367706	0.781516
Gin1	-0.0111355	-0.210587	0.833215	0.996887
Pam	-0.180323	-3.27067	0.0010775	0.02581
Gm7967	-0.0115288	-0.364377	0.715586	0.951533
Gm28187	-0.0629456	-1.83267	0.0668892	0.387055
Rnf152	0.00729969	2.16029	0.03078	0.25873
Pign	-0.141259	-2.56987	0.0101917	0.131698
2310035C23Rik	-0.158845	-2.53781	0.0111737	0.139714
Tnfrsf11a	0.00916671	1.06731	0.285864	0.715536
Gm7160	-0.0020145	-0.0716822	0.942857	0.99996
Zcchc2	-0.0702545	-1.21146	0.225753	0.653507
Phlpp1	-0.0552438	-1.71844	0.0857553	0.434396
Bcl2	-0.282203	-3.89753	9.79767e-05	0.00395212
D630008O14Rik	0.00319363	0.44392	0.657112	0.930105
Kdsr	0.0562234	0.914544	0.360459	0.777071
Vps4b	0.084087	1.27352	0.20287	0.629034
Serpinb2	-0.0146118	-3.07622	0.00210357	0.0432794
Serpinb8	-0.103137	-5.31914	1.071e-07	1.0506e-05
Dsel	-0.0275387	-0.770089	0.44127	0.827514
Tsn	-0.0496674	-0.897936	0.369247	0.782329
Nifk	0.0960812	1.40295	0.16067	0.573746
Clasp1	0.0699083	1.13084	0.258158	0.688757
2900060B14Rik	-0.0279959	-0.842731	0.399404	0.803465
Tfcp2l1	0.0106087	0.655652	0.512067	0.86537
Ralb	-0.0488676	-1.04093	0.297938	0.727194
Gm27184	-0.00353728	-0.269078	0.787877	0.978236
Tmem185b	0.0168562	0.413464	0.679278	0.938146
Epb41l5	-0.0703749	-2.96625	0.00302352	0.056558
Ptpn4	-0.0632288	-1.40506	0.160043	0.572297
Tmem177	-0.01056	-0.403167	0.686836	0.940425
Tmem37	-0.0357462	-1.1434	0.252906	0.683373
Dbi	0.0232448	0.402452	0.687362	0.940425
3110009E18Rik	0.0387022	0.955645	0.339281	0.762075
Steap3	0.0405135	0.963615	0.335268	0.759233
Insig2	-0.00652046	-0.159602	0.873199	0.99996
Ccdc93	-0.0578946	-1.34435	0.178873	0.597545
Htr5b	1.81833e-05	0.00809908	0.993538	0.99996
Ddx18	0.038682	0.555413	0.578628	0.897966
Actr3	0.0408755	0.739113	0.45986	0.838422
Slc35f5	-0.028233	-0.946406	0.34397	0.766238
Gpr39	-0.0045313	-2.01767	0.0436587	0.315154
Lypd1	-0.00618094	-1.87408	0.0609567	0.371237
Nckap5	-0.0307501	-3.42454	0.000618961	0.0171437
Mgat5	0.130935	1.92684	0.0540356	0.351896
Tmem163	-0.135995	-8.52081	1.87723e-17	9.09904e-15
2900009J06Rik	-0.00586084	-0.827886	0.40776	0.810802
Ccnt2	0.0252137	0.412515	0.679973	0.938196
Map3k19	-0.000178833	-0.0244107	0.980526	0.99996
Rab3gap1	-0.00868091	-0.135475	0.892239	0.99996
Zranb3	-0.0595306	-1.36777	0.171422	0.588062
Gm28800	-0.00475955	-0.542738	0.587325	0.901025
R3hdm1	-0.124179	-1.90228	0.0571708	0.361263
Ubxn4	-0.118507	-1.80638	0.0708965	0.397136
Lct	-0.00299746	-0.535469	0.59234	0.903234
Mcm6	0.107921	1.30646	0.191435	0.615267
Dars	-0.104555	-1.55334	0.120382	0.507413
Cxcr4	0.0723111	2.03242	0.0421447	0.309374
Thsd7b	-9.64397e-05	-0.0432889	0.965472	0.99996
Gm16081	-0.0045903	-1.14044	0.254138	0.684569
Gm15674	-0.00643873	-1.86242	0.0625807	0.375057
Gm15675	-0.00265593	-0.311392	0.755511	0.967347
Cd55	-0.0924431	-1.71222	0.0868952	0.437797
Gm16083	0.00173358	0.331448	0.740315	0.961645
Pfkfb2	0.00193341	0.120605	0.904007	0.99996
Yod1	0.129869	3.56335	0.000368308	0.0113453
AA986860	-0.00454248	-0.737168	0.461042	0.839388
Gm28857	-0.0119839	-0.881014	0.378337	0.788938
Il10	-0.00135969	-0.143294	0.886062	0.99996
Mapkapk2	0.00228371	0.0352721	0.971864	0.99996
Dyrk3	0.00291608	0.0461935	0.963157	0.99996
Eif2d	0.0119068	0.227837	0.819779	0.990393
Rassf5	0.102254	1.68665	0.0917098	0.448334
Ikbke	0.0428933	1.33517	0.18186	0.603122
Gm28913	-3.76945e-05	-0.0169478	0.986479	0.99996
Srgap2	0.0329076	0.593169	0.553085	0.884982
Fam72a	0.0557577	3.19893	0.00138482	0.0316091
Ctse	-0.0121921	-0.448281	0.653963	0.929042
Rab7b	-0.00209179	-0.437414	0.661823	0.932282
Slc26a9	0.00471705	1.26918	0.204416	0.630639
Slc41a1	0.0036982	0.0788838	0.937127	0.99996
Rab29	0.042907	1.2012	0.229709	0.657567
Nucks1	-0.0983861	-1.46817	0.142098	0.543461
Slc45a3	0.00917422	0.555802	0.578362	0.897918
Elk4	-0.106083	-1.61615	0.106102	0.480374
Mfsd4a	-0.0702821	-1.75447	0.0793888	0.419104
Gm26892	-0.00124873	-0.160529	0.872469	0.99996
Cdk18	-0.0544362	-1.83618	0.0663689	0.386457
Nuak2	-0.00706835	-0.205491	0.837194	0.998864
Tmcc2	0.0698724	2.31222	0.0207913	0.207033
Dstyk	0.127359	2.56611	0.0103027	0.13244
Rbbp5	-0.00454558	-0.0951671	0.924184	0.99996
Tmem81	0.0041652	0.390014	0.696536	0.944378
Mdm4	-0.00348991	-0.0516097	0.958841	0.99996
Pik3c2b	-0.00403426	-0.110038	0.912382	0.99996
Ppp1r15b	0.0585176	0.947891	0.343214	0.765691
Plekha6	-0.00502843	-0.35673	0.721303	0.954814
Etnk2	-0.00984273	-3.24409	0.00118314	0.0277356
Sox13	-0.0107677	-0.40701	0.684012	0.939924
Snrpe	0.0752988	1.7119	0.086954	0.437959
Gm26706	-0.0100909	-1.46511	0.142932	0.543901
Zc3h11a	0.0638206	1.97037	0.0488302	0.334983
Gm38394	0.00115084	0.0611578	0.951235	0.99996
Lax1	0.0641592	1.58319	0.113417	0.494736
Atp2b4	-0.249797	-3.45688	0.000549326	0.0156896
Prelp	-0.00355261	-1.30388	0.192313	0.616044
Btg2	-0.02291	-0.226664	0.820691	0.990624
Chil1	-0.0070838	-1.41317	0.157645	0.569484
Ppfia4	-0.00923754	-0.534043	0.593327	0.903234
Tmem183a	0.0332965	0.589788	0.55535	0.884995
Cyb5r1	-0.0357849	-0.687399	0.491851	0.855774
Adipor1	-0.0306515	-0.457955	0.646997	0.92749
Platr1	0.00346882	0.287146	0.774008	0.974561
Klhl12	-0.106048	-2.22246	0.0262805	0.235126
Rabif	0.000392235	0.00820269	0.993455	0.99996
Kdm5b	-0.0303668	-0.418741	0.675417	0.937337
Syt2	-0.00211893	-0.552569	0.580574	0.898981
Ppp1r12b	-0.00826926	-0.20903	0.83443	0.997491
Gm28892	-0.00161794	-0.672363	0.501372	0.860385
Ube2t	0.0772824	1.5541	0.120201	0.507278
Ptpn7	0.0270775	0.382648	0.701991	0.946808
Arl8a	0.128187	2.5381	0.0111645	0.139714
Gm15445	-0.00668332	-0.605228	0.545045	0.880276
Rnpep	0.119483	1.87554	0.0607554	0.370664
Timm17a	-0.0308113	-0.496369	0.619648	0.91561
Shisa4	0.0373162	2.96162	0.00306935	0.0572205
Ipo9	-0.0839375	-1.60529	0.10847	0.484045
Nav1	-0.100753	-1.90013	0.0574518	0.361967
Gm38399	-0.0355824	-1.33287	0.182614	0.604353
Csrp1	-0.127755	-1.91816	0.0551262	0.355013
Phlda3	-0.0315672	-1.35015	0.177006	0.595637
Tmem9	-0.0742609	-1.27228	0.203311	0.629283
Kif21b	0.017757	0.370469	0.711043	0.949467
Camsap2	0.00237946	0.175529	0.860669	0.99996
Ddx59	0.0176241	0.662416	0.507724	0.863466
Kif14	-0.0546483	-1.3281	0.184183	0.605852
Platr23	-0.00389705	-0.713668	0.475454	0.847992
Zfp281	-0.0147709	-0.244281	0.80702	0.985971
Gm19705	-0.00335502	-1.03158	0.3023	0.731597
Gm26936	-0.00263767	-0.64209	0.520833	0.869585
A430106G13Rik	0.00517115	0.343957	0.730888	0.958681
Ptprc	-0.0887374	-1.33174	0.182985	0.604932
Gm28556	-0.002559	-0.702427	0.482434	0.852503
Nek7	0.0220143	0.366766	0.713803	0.950987
Gm5833	-0.0458512	-3.41735	0.000635519	0.01734
2310009B15Rik	-0.0446761	-0.734438	0.462703	0.839898
Dennd1b	-0.0278601	-0.418352	0.675701	0.93737
Crb1	-0.00183236	-0.733493	0.46328	0.84006
Zbtb41	-0.0363359	-0.713437	0.475596	0.847992
Aspm	-0.0532976	-0.840639	0.400576	0.804274
Cdc73	-0.0367973	-0.546245	0.584913	0.900689
B3galt2	0.0147547	0.590884	0.554615	0.884995
Glrx2	0.0648618	0.966367	0.33389	0.758443
Trove2	-0.0204758	-0.395345	0.692599	0.942117
Uchl5	0.165395	2.45686	0.0140369	0.161282
Rgs2	0.383026	3.91634	9.06551e-05	0.00369801
Rgs1	0.654162	5.45785	4.9649e-08	5.27881e-06
Rgs18	-0.0131658	-0.191008	0.848524	0.99996
Pla2g4a	-0.0188454	-0.273022	0.784844	0.977331
Ptgs2	-0.00823628	-0.201932	0.839975	0.999706
Ptgs2os2	0.00536499	0.875593	0.381278	0.79077
BC003331	-0.0837688	-1.29891	0.194011	0.618907
Tpr	-0.0495623	-0.957064	0.338564	0.76141
Prg4	0.0104264	1.48513	0.137549	0.536214
Hmcn1	-0.0149108	-1.83554	0.0664625	0.386457
Gm47985	3.06317e-05	0.0135146	0.989218	0.99996
Gm10138	0.0206863	0.473808	0.63565	0.923162
Ivns1abp	0.0642869	0.971232	0.331462	0.756852
Swt1	0.251735	3.86014	0.00011422	0.00447113
Trmt1l	-0.0123188	-0.230007	0.818092	0.989976
Rnf2	0.0781721	1.32907	0.183862	0.605729
Fam129a	-0.0289049	-0.637117	0.524067	0.870626
2810414N06Rik	-0.014784	-1.24221	0.214196	0.640413
Edem3	0.0100329	0.24888	0.80346	0.984361
1700025G04Rik	0.0788222	1.30833	0.1908	0.614721
Tsen15	-0.0190944	-0.314991	0.752777	0.96628
Rgl1	-0.0405062	-1.37939	0.167814	0.583004
Arpc5	-0.0997698	-1.62381	0.104455	0.475795
Ncf2	0.0789343	1.16404	0.244443	0.674099
Smg7	0.0165071	0.267699	0.788938	0.978381
Lamc1	-0.0497663	-1.653	0.0983695	0.462783
Shcbp1l	-0.00113716	-0.0705912	0.943725	0.99996
Dhx9	0.0203544	0.361011	0.718101	0.952919
Npl	0.14408	2.34881	0.0188577	0.195333
Rgs8	-0.000279394	-0.0303102	0.97582	0.99996
Rgs16	0.00332104	0.527295	0.598003	0.905716
Gm28513	0.00356626	0.524616	0.599865	0.906203
Rnasel	0.0079032	0.127457	0.898582	0.99996
Rgsl1	-0.00180795	-0.877299	0.380351	0.790654
Teddm2	-0.00981136	-0.623745	0.532813	0.874854
Glul	0.0601326	0.826885	0.408327	0.811005
Gm29291	-0.00752204	-0.86402	0.387603	0.795578
Gm9530	-0.0062867	-0.756706	0.449249	0.831617
Ier5	0.176264	2.2434	0.0248982	0.227326
Mr1	-0.0454836	-1.32585	0.184928	0.606557
Stx6	-0.00310349	-0.0565231	0.954927	0.99996
BC034090	-0.038437	-2.90362	0.00369894	0.0643014
Xpr1	0.00744634	0.116039	0.907624	0.99996
Gm5532	0.0065858	0.779078	0.435957	0.825919
Acbd6	-0.0632151	-1.00626	0.314319	0.744117
Lhx4	-0.0022365	-0.753254	0.45132	0.832591
Qsox1	-0.0564625	-0.904729	0.365636	0.781368
Cep350	0.0787021	1.08897	0.276201	0.705489
Tor1aip1	-0.0924943	-1.36308	0.172896	0.589715
Tor1aip2	-0.0234624	-0.393232	0.694159	0.94325
Axdnd1	0.00496803	0.74241	0.457861	0.836738
Gm2000	0.0760417	1.26963	0.204255	0.630359
Soat1	-0.0537146	-1.11584	0.264523	0.694463
Gm10031	0.0126302	0.695155	0.486979	0.854526
Abl2	-0.0233141	-0.413171	0.679492	0.938173
Tor3a	0.00737701	0.144658	0.884985	0.99996
Fam20b	0.00317312	0.0724033	0.942283	0.99996
Ralgps2	0.115238	1.73197	0.083317	0.427944
Angptl1	0.0174972	2.49205	0.0127209	0.152577
4930439D14Rik	0.000317433	0.0432995	0.965464	0.99996
Rasal2	0.0175335	0.620454	0.534977	0.875813
Cryzl2	-0.00562847	-0.100876	0.919651	0.99996
Sec16b	0.0158509	1.3813	0.167226	0.582393
Cop1	-0.205326	-3.06093	0.00221391	0.0448773
4930523C07Rik	-0.0172127	-0.315262	0.752571	0.96628
4930562F07Rik	-0.00208316	-0.560898	0.574883	0.897248
Mrps14	0.129935	2.36942	0.01784	0.18968
Cacybp	-0.00295648	-0.0485426	0.961285	0.99996
Rabgap1l	0.0402095	0.55139	0.581382	0.899355
Gm36975	0.00101152	0.202977	0.839158	0.999706
Rc3h1	0.0847351	1.2632	0.206555	0.632564
Serpinc1	0.0232455	1.23865	0.215513	0.642161
Zbtb37	-0.0542271	-1.25317	0.210181	0.636023
Gm37362	1.60359e-05	0.00570339	0.99545	0.99996
Dars2	0.0463524	1.12034	0.262602	0.69265
Gm37634	-0.023506	-1.73206	0.0833025	0.427944
Cenpl	-0.0155107	-0.381684	0.702706	0.946998
Klhl20	-0.0503287	-1.15965	0.246227	0.675516
Prdx6	-0.11328	-2.1743	0.0297121	0.253348
Tnfsf4	-0.0884047	-3.96647	7.35877e-05	0.00317467
Suco	-0.212131	-3.03427	0.00241897	0.0482623
4930558K02Rik	-7.30799e-05	-0.0120574	0.99038	0.99996
Pigc	0.0356323	0.965291	0.334429	0.75883
Dnm3	-0.0269211	-1.22665	0.219992	0.646366
2810442N19Rik	-0.00227563	-0.603048	0.546494	0.881496
Mettl13	0.016041	0.352609	0.724391	0.956436
Vamp4	0.0659277	1.40916	0.158828	0.570482
Prrc2c	-0.120768	-2.49117	0.0127527	0.152736
Gorab	0.0516662	1.27007	0.204096	0.630262
Kifap3	0.0968386	1.90794	0.0564356	0.358819
Scyl3	-0.0747442	-1.72844	0.083949	0.429465
BC055324	0.0834867	2.67434	0.00750302	0.105706
Mettl18	0.0252538	0.747137	0.455003	0.834776
Sele	-0.000110543	-0.0407279	0.967514	0.99996
Sell	0.183093	2.80509	0.00504248	0.0798345
Selp	-0.413951	-5.45319	5.09621e-08	5.38369e-06
Gm16587	-0.00403608	-0.710986	0.477114	0.849482
Gm16548	-0.00364094	-0.493091	0.621962	0.917301
F5	-0.0319427	-2.15392	0.0312761	0.261319
Slc19a2	0.0159954	0.753294	0.451295	0.832591
Ccdc181	-0.119114	-2.45406	0.0141468	0.161999
Blzf1	0.00732228	0.155852	0.876154	0.99996
Nme7	-0.0513326	-1.21784	0.223322	0.650813
Atp1b1	-0.012223	-0.814869	0.415172	0.813075
Sft2d2	-0.0110257	-0.201986	0.839933	0.999706
Tiprl	0.127748	1.95713	0.0503667	0.340321
Gpr161	-0.00956565	-0.513494	0.60762	0.910061
Dcaf6	-0.0304184	-0.754324	0.450677	0.832175
Mpc2	0.102874	1.69678	0.0897776	0.443107
Adcy10	8.43829e-06	0.00369248	0.997054	0.99996
Mpzl1	-0.0750137	-1.96227	0.0497659	0.338762
Rcsd1	0.25169	3.82572	0.000131392	0.00502253
Creg1	-0.0466645	-0.76263	0.445707	0.829597
Cd247	-0.0193293	-1.33759	0.18107	0.601741
Gm37469	0.0104489	0.671089	0.502184	0.860386
Pou2f1	0.0186412	0.339787	0.734026	0.959058
Ildr2	-0.0322599	-7.80813	6.54609e-15	2.27027e-12
Gm15853	0.0415874	1.87236	0.0611931	0.372057
Tada1	0.0303916	0.536828	0.591402	0.902839
Pogk	-0.0321835	-0.723852	0.469178	0.84411
Gm16701.1	-0.00434359	-0.707993	0.47897	0.850315
Fam78b	-0.0114556	-2.12289	0.033794	0.27327
Uck2	-0.193283	-2.93815	0.0033113	0.0594446
Gm37982	-0.00334822	-0.842327	0.39963	0.803551
Gm2453	0.00355667	0.508167	0.61135	0.911117
Tmco1	0.00585273	0.0897676	0.928474	0.99996
Aldh9a1	-0.011195	-0.178886	0.858032	0.99996
Mgst3	0.0193429	0.411977	0.680367	0.938438
Pbx1	-0.0537144	-0.702347	0.482484	0.852503
Nuf2	-0.0202466	-0.432054	0.665714	0.933936
Ccdc190	-0.00246242	-0.821647	0.411303	0.811769
Hsd17b7	-0.00526794	-0.191222	0.848357	0.99996
3110045C21Rik	0.0210371	2.27889	0.0227003	0.217627
Ddr2	-0.00548681	-1.74306	0.0813617	0.423867
Uap1	-0.0707237	-1.15633	0.24758	0.676861
Gm37748	0.00494644	0.536355	0.591728	0.903101
Uhmk1	-0.00671735	-0.120765	0.903881	0.99996
4930500M09Rik	0.00955739	0.980941	0.326652	0.75353
Sh2d1b1	-0.000218352	-0.045862	0.963421	0.99996
Gm7694	-0.00307622	-0.153702	0.877849	0.99996
Nos1ap	-0.0536217	-1.11425	0.265207	0.694463
Spata46	-0.00551966	-2.01687	0.0437432	0.315469
Olfml2b	2.03016e-05	0.00900239	0.992817	0.99996
Atf6	0.0992466	1.84134	0.0656086	0.38396
Dusp12	-0.0413254	-0.838934	0.401531	0.804919
Gm26620	-0.000307982	-0.0210519	0.983205	0.99996
Fcgr2b	0.0133171	0.48148	0.630189	0.921275
Fcgr3	0.0026315	0.188688	0.850342	0.99996
Cfap126	-0.00805532	-0.491492	0.623092	0.917654
Sdhc	-0.0427292	-0.656866	0.511286	0.865093
Mpz	-0.00285946	-0.719923	0.471594	0.845595
Pcp4l1	0.104097	1.94365	0.0519732	0.345231
Nr1i3	0.0018964	0.280827	0.778851	0.975824
Tomm40l	0.0116656	0.266559	0.789816	0.978688
Apoa2	0.0105848	0.820825	0.411771	0.811817
Fcer1g	0.200293	3.11797	0.00182751	0.0392153
Ndufs2	0.0383833	0.612516	0.540214	0.878291
B4galt3	0.0487586	1.34954	0.177201	0.595677
Ppox	0.0879806	2.16632	0.0303167	0.256346
Usp21	-0.017294	-0.474619	0.635072	0.923162
Ufc1	-0.0270456	-0.430154	0.667095	0.933936
Gm20045	0.0446584	1.59027	0.111813	0.491774
Dedd	-0.0624555	-1.45288	0.146297	0.549448
Nit1	0.105102	2.05862	0.0395635	0.298949
Pfdn2	0.0322837	0.53436	0.593108	0.903234
Klhdc9	0.00403142	0.212206	0.831952	0.996486
Nectin4	-0.000809656	-0.0327679	0.97386	0.99996
Arhgap30	0.188741	2.65292	0.00799573	0.111104
Usf1	0.0836965	1.51374	0.130131	0.523193
Tstd1	0.00705804	1.10112	0.270878	0.699912
Gm26641	3.84e-05	0.0104596	0.991655	0.99996
F11r	-0.102854	-2.11259	0.0346674	0.276936
B930036N10Rik	-0.044994	-0.660282	0.509092	0.863809
Alyref2	0.0204349	0.492905	0.622094	0.917301
Cd244	0.119857	2.6718	0.00756005	0.106124
Ly9	0.0825636	2.12718	0.0334361	0.272112
Slamf7	-4.03364e-05	-0.0169597	0.986469	0.99996
Cd48	0.576828	8.15015	4.1908e-16	1.81749e-13
Slamf1	-0.245828	-5.208	1.95684e-07	1.85338e-05
Cd84	-0.130042	-2.01237	0.0442151	0.31768
Gm10521	-0.042265	-2.15536	0.0311635	0.26083
Gm37065	0.00584863	1.18235	0.237102	0.668557
Slamf6	0.00116899	0.220539	0.825457	0.993189
Vangl2	-0.0907032	-2.41266	0.0158592	0.175683
Ncstn	0.0254568	0.531543	0.595057	0.903953
Copa	0.0231447	0.34704	0.72857	0.957712
Gm37756	0.00433361	0.65038	0.515466	0.866824
Pex19	-0.0364526	-0.724626	0.468703	0.843541
Dcaf8	-0.0984754	-1.52791	0.126574	0.516983
Pea15a	-0.056793	-1.8798	0.0601717	0.368823
Gm17224	-0.00361215	-1.04576	0.295706	0.725595
Igsf8	-0.107169	-2.06633	0.0388301	0.296034
Pigm	0.0160572	0.325392	0.744893	0.964204
Slamf9	-0.0178351	-4.04993	5.17208e-05	0.00238756
Igsf9	-0.0245758	-1.82954	0.0673566	0.387998
Tagln2	0.0386806	0.899409	0.368462	0.781802
Cfap45	0.0229871	1.31553	0.188369	0.61169
Slamf8	-0.00441256	-0.379476	0.704345	0.947706
Dusp23	-0.101374	-1.93965	0.0524578	0.347444
Fcer1a	-0.00232449	-0.0745914	0.940542	0.99996
Ackr1	-0.00143399	-0.14857	0.881897	0.99996
Cadm3	0.00508637	0.689002	0.490842	0.855774
Aim2	0.00574124	0.0943964	0.924797	0.99996
Ifi206	0.00322303	0.287605	0.773657	0.974457
Ifi214	-9.40552e-06	-0.00405602	0.996764	0.99996
Ifi213	0.000674692	0.07651	0.939015	0.99996
Ifi209	-0.000726727	-0.0533394	0.957463	0.99996
Ifi208	-0.00171051	-0.399446	0.689576	0.941213
Ifi204	-0.00412936	-0.587194	0.55709	0.88584
Mndal	-0.0773611	-1.06437	0.287196	0.716691
Ifi203	0.0584552	0.788414	0.430478	0.821572
Spta1	0.0116461	0.698364	0.48497	0.853931
Olfr417	0.0790818	2.49471	0.0126263	0.151773
Olfr248	0.0163723	2.15404	0.0312669	0.261319
Olfr414	0.00632255	0.60549	0.544871	0.880276
Fmn2	-0.0336198	-3.17404	0.00150908	0.0336988
Fh1	0.0295514	0.452637	0.650822	0.928216
Kmo	-0.000564426	-0.0801413	0.936127	0.99996
Opn3	0.00267411	0.34963	0.726626	0.957165
Chml	-0.0662401	-1.85582	0.0635162	0.377679
Exo1	0.0150137	0.284197	0.776267	0.975427
Gm38100	-0.00212869	-0.678934	0.4972	0.857569
Rbm8a2	-0.0123346	-1.36908	0.171013	0.587144
Cep170	0.0350104	0.575552	0.564934	0.890726
Sdccag8	-0.0121744	-0.215009	0.829766	0.995091
Akt3	-0.084809	-1.3503	0.176959	0.595637
Gm26801	0.00550615	0.852514	0.393955	0.799261
Zbtb18	-0.0191936	-0.380313	0.703723	0.947245
Adss	-0.047472	-0.755229	0.450134	0.831864
Catspere2	-0.00427089	-0.940829	0.346821	0.768744
Desi2	0.0438691	0.702267	0.482533	0.852503
B230369F24Rik	-0.100923	-2.46297	0.0138002	0.159711
Cox20	0.108591	1.61191	0.107021	0.481624
Hnrnpu	0.0216526	0.614417	0.538957	0.878245
Efcab2	0.00414848	0.143611	0.885811	0.99996
Kif26b	0.00766171	0.907248	0.364303	0.780007
Smyd3	-0.133404	-2.19623	0.0281041	0.244621
Tfb2m	0.057627	1.04363	0.29669	0.726083
Cnst	0.00964174	0.216923	0.828274	0.994162
Sccpdh	0.0270256	0.636082	0.524742	0.870626
Ahctf1	-0.0259421	-0.382414	0.702164	0.946808
Gm10518	-0.00226671	-0.779614	0.435641	0.825877
Cdc42bpa	-0.113498	-1.87964	0.0601937	0.368823
Coq8a	-0.214697	-4.16321	3.1713e-05	0.00158854
Gm37336	-0.0174117	-2.25192	0.0243546	0.22507
Psen2	0.0209245	0.380436	0.703632	0.947245
Gm31728	1.04409e-06	0.000347848	0.999722	0.99996
Itpkb	-0.0577188	-0.911936	0.36183	0.77744
Stum	-0.00220985	-0.421617	0.673316	0.936654
Parp1	0.056969	0.884108	0.376665	0.787804
Lin9	0.0768332	1.55201	0.1207	0.507691
Acbd3	0.066468	1.01529	0.309998	0.739972
Gm37768	0.00887099	1.27578	0.202072	0.62777
Gm38293	0.00044639	0.0968796	0.922824	0.99996
H3f3a	0.195245	7.09583	1.39657e-12	3.48718e-10
Gm17275	0.0274761	1.31965	0.18699	0.610336
H3f3aos	-0.0181642	-0.685075	0.493316	0.856875
Sde2	0.0847866	1.3096	0.190368	0.614285
Pycr2	-0.0425113	-0.673767	0.500479	0.859637
Lefty1	-0.0958982	-3.31585	0.00091775	0.0228813
Tmem63a	-0.0188583	-0.454445	0.649521	0.928216
Ephx1	-0.017986	-1.41558	0.156938	0.568092
Nvl	0.0895275	1.38689	0.165514	0.580286
Cnih4	0.0741812	1.12871	0.259056	0.689812
Wdr26	-0.0679241	-0.985465	0.324426	0.751445
A430110L20Rik	0.000108958	0.0146699	0.988296	0.99996
Dnah14	0.0380525	2.80428	0.00505515	0.0799509
Lbr	-0.0178392	-0.265012	0.791007	0.979342
Gm5533	0.00120444	0.117746	0.906272	0.99996
Enah	-0.00423913	-0.319126	0.749639	0.965743
Srp9	-0.0122351	-0.229914	0.818164	0.989976
Degs1	-0.000403778	-0.00805753	0.993571	0.99996
Fbxo28	0.105947	2.33387	0.0196273	0.199296
Trp53bp2	-0.0298842	-0.634438	0.525813	0.870892
Capn2	-0.0748952	-1.67732	0.0935188	0.45236
Susd4	-0.0139469	-1.7319	0.0833296	0.427944
Tlr5	-0.00197994	-1.07326	0.283186	0.713267
Disp1	-0.00240757	-0.080165	0.936108	0.99996
Brox	-0.0512782	-0.893654	0.371534	0.784297
Aida	0.0512028	0.898444	0.368976	0.782188
Mia3	-0.0524905	-0.86115	0.389181	0.796536
Taf1a	0.0475094	1.67377	0.0942148	0.453861
Gm37986	-0.00515397	-1.16178	0.245361	0.674824
Dusp10	-0.0308229	-0.873932	0.382182	0.791127
1700056E22Rik	-0.00752746	-0.32276	0.746886	0.964856
Hlx	-0.0189796	-0.697636	0.485425	0.854042
Gm34342	0.00742304	0.501983	0.615694	0.913453
Marc2	-0.0544239	-0.90566	0.365143	0.78069
C130074G19Rik	-0.00281577	-0.856852	0.391552	0.797822
Mark1	-0.00408166	-1.23321	0.217535	0.64422
Rab3gap2	0.0465648	0.773242	0.439402	0.827514
Iars2	-0.146143	-2.27685	0.022822	0.218285
Bpnt1	0.0358224	1.18829	0.234756	0.665626
4930532G15Rik	0.0295112	1.30099	0.1933	0.617647
Eprs	-0.171029	-2.92752	0.0034265	0.060959
9630028B13Rik	-0.00359602	-0.527425	0.597913	0.905716
Lyplal1	-0.0356014	-1.33698	0.181269	0.60228
Tgfb2	0.0147858	1.95447	0.050681	0.340755
Rrp15	0.00600433	0.0926121	0.926214	0.99996
A430105J06Rik	-0.0190235	-1.08176	0.279392	0.708491
Spata17	-0.0037581	-1.28361	0.199317	0.624032
Gpatch2	-0.134893	-2.32635	0.0200249	0.202088
Gm38155	-0.00425683	-0.935913	0.349347	0.770656
Esrrg	-0.00286274	-1.01168	0.31172	0.741759
Kctd3	0.00426159	0.117496	0.90647	0.99996
Cenpf	-0.156615	-1.63791	0.101481	0.468723
Ptpn14	-0.104904	-4.78979	1.6998e-06	0.000122863
Gm37422	-0.0359454	-2.7318	0.00631288	0.0937264
Smyd2	-0.0894265	-1.37758	0.16837	0.583438
Prox1	-0.0128465	-2.35917	0.0183398	0.192462
Rps6kc1	-0.0327763	-1.12384	0.261114	0.692009
Angel2	-0.0678832	-1.00182	0.316463	0.745364
Vash2	-0.0128836	-1.40907	0.158854	0.570482
Flvcr1	-0.0226155	-0.70722	0.47945	0.850633
A230020J21Rik	0.00281396	0.816925	0.413996	0.812535
Tatdn3	-0.056135	-1.56219	0.118282	0.504287
Nsl1	-0.0141739	-0.506533	0.612496	0.911338
Batf3	-0.00193768	-0.96133	0.336415	0.760423
Fam71a	-0.0181723	-0.912199	0.361692	0.77744
Atf3	0.0376509	0.550396	0.582063	0.89937
D730003I15Rik	-0.0136331	-0.348082	0.727788	0.957524
Gm37168	0.000128842	0.0324784	0.974091	0.99996
Nenf	-0.09723	-1.47332	0.140705	0.541036
Tmem206	0.000574803	0.0147331	0.988246	0.99996
Ppp2r5a	0.00770948	0.112102	0.910745	0.99996
Dtl	-0.153797	-1.96059	0.0499622	0.339207
Ints7	0.0708092	1.18109	0.237602	0.668796
Lpgat1	0.0422413	0.845616	0.397793	0.802683
Gm38037	-0.0242145	-1.89877	0.0576308	0.362502
Nek2	-0.0230495	-0.577921	0.563334	0.889929
1700034H15Rik	-0.00251535	-0.545962	0.585107	0.900689
Slc30a1	-0.0437378	-1.49871	0.13399	0.530296
Gm26670	0.0323379	1.84348	0.065296	0.382948
Traf5	0.015136	0.453493	0.650206	0.928216
Gm26879	-0.00306172	-0.240671	0.809816	0.986312
Rcor3	0.0194644	0.341284	0.732899	0.959058
Gm10516	-0.00908418	-1.19821	0.230871	0.659861
Hhat	-0.0142706	-0.680566	0.496166	0.85697
Syt14	-0.00851438	-2.43648	0.0148527	0.168228
Diexf	0.0786621	1.52786	0.126586	0.516983
Irf6	-0.0495662	-1.85648	0.0634216	0.377327
A130010J15Rik	0.0342944	1.04071	0.298041	0.727339
Traf3ip3	0.0839185	1.25926	0.207974	0.633649
Gm15872	-0.00397849	-0.950122	0.342079	0.76461
4930570N18Rik	-0.000244593	-0.0201037	0.983961	0.99996
Lamb3	0.0313713	1.19515	0.232063	0.661659
Hsd11b1	-0.00486246	-0.699115	0.4845	0.853782
G0s2	0.00465728	0.756425	0.449417	0.831617
Plxna2	-0.0101605	-1.54491	0.122408	0.511094
Cd34	0.957591	14.4365	1.1862e-46	3.9097e-43
Gm16897	0.00542474	0.633148	0.526655	0.871304
Gm32250	0.00778837	1.45152	0.146675	0.55032
Gm37027	2.32364e-05	0.0102593	0.991815	0.99996
Cd46	0.0231949	1.01932	0.30808	0.738368
Cr1l	-0.018325	-0.272788	0.785023	0.977331
Cr2	0.00907946	1.04402	0.296508	0.72607
Fam171a1	-0.00120093	-0.0316011	0.974791	0.99996
Nmt2	0.00888452	0.150785	0.880149	0.99996
Rpp38	-0.0125443	-0.326922	0.743735	0.963961
Acbd7	-0.00841904	-1.33378	0.182313	0.603922
Dclre1c	-0.0139425	-0.37395	0.708452	0.94893
Suv39h2	-0.0175056	-0.407053	0.68398	0.939924
Hspa14	-0.110348	-1.72041	0.0853962	0.433703
Gm45902	-0.0639808	-1.65463	0.0980388	0.462341
Cdnf	-0.022778	-2.02233	0.0431759	0.313533
Fam107b	-0.059211	-0.915899	0.359748	0.776407
Gm13185	0.00902785	2.11065	0.0348339	0.277593
Frmd4a	-0.0205338	-0.321034	0.748193	0.965424
Gm13179	-0.00232542	-0.4057	0.684974	0.940007
Prpf18	0.0107231	0.201462	0.840343	0.999706
Bend7	0.0320499	1.08987	0.275804	0.705326
Sephs1	0.0348799	0.645316	0.518741	0.868511
Phyh	-0.105729	-2.04713	0.0406787	0.304029
Mcm10	0.0309705	0.634473	0.52579	0.870892
Optn	0.0130226	0.321149	0.748106	0.965424
4930551O13Rik	-0.00169948	-0.391371	0.695533	0.94395
Camk1d	0.0570369	1.68448	0.0921282	0.449592
Cdc123	0.0133162	0.207801	0.83539	0.998084
Nudt5	0.0914444	1.40996	0.158592	0.570404
Gm13199	-0.000224626	-0.0400827	0.968028	0.99996
Sec61a2	-0.0023361	-0.0573159	0.954295	0.99996
Dhtkd1	0.0118493	1.28216	0.199824	0.624481
Upf2	0.0603807	0.891541	0.372666	0.784991
Proser2	-0.0293625	-1.79137	0.0732713	0.403175
Echdc3	0.0190369	0.97028	0.331937	0.757152
Usp6nl	-0.0081532	-0.164128	0.869635	0.99996
Celf2	0.0483834	0.819581	0.412479	0.81234
Gata3	-0.0748254	-1.62687	0.103804	0.474138
Gm13256	0.00850724	2.2929	0.0218796	0.213233
9230102O04Rik	-2.74333e-05	-0.00509788	0.995933	0.99996
Taf3	0.0245192	0.381609	0.702762	0.946998
Atp5c1	0.0056777	0.131527	0.895362	0.99996
Kin	-0.0335912	-0.548598	0.583297	0.899892
Itih5	-0.348441	-4.75775	1.9922e-06	0.000140306
Sfmbt2	-0.0305205	-1.43941	0.150075	0.555284
Prkcq	-0.119761	-2.24562	0.0247557	0.226275
Pfkfb3	0.155942	3.24741	0.00116946	0.0275324
Gm10851	0.00442597	1.12587	0.260255	0.691194
Rbm17	0.0226019	0.34025	0.733677	0.959058
Il15ra	-0.0327746	-0.777281	0.437016	0.826039
Fbxo18	0.00978016	0.210374	0.833381	0.996887
Ankrd16	0.0361272	0.851724	0.394393	0.799261
Itga8	-1.87435e-05	-0.00607361	0.995154	0.99996
Mindy3	0.0289614	0.635617	0.525045	0.870626
Pter	-0.0832065	-1.86827	0.0617606	0.373099
Rsu1	0.061817	0.923496	0.355777	0.77402
Trdmt1	0.0378811	1.31764	0.187662	0.610718
Vim	0.44536	6.00726	1.97008e-09	2.79888e-07
St8sia6	-0.00194799	-0.106891	0.914878	0.99996
Hacd1	-0.0406484	-0.646897	0.517717	0.868128
Stam	0.0797865	1.58877	0.112153	0.492745
Cacnb2	-0.103769	-1.85419	0.063749	0.377931
Gm10848	-0.0637183	-2.38033	0.0173205	0.185714
Gm13269	-0.00479044	-0.351464	0.72525	0.956441
Nsun6	-0.0582365	-1.25606	0.20913	0.634798
Arl5b	0.0500745	0.9356	0.349508	0.770656
Plxdc2	0.0722837	1.45561	0.145539	0.547702
Nebl	-0.00403882	-0.516411	0.605582	0.909062
A930004D18Rik	0.0143005	3.13789	0.00170789	0.0372795
Mllt10	-0.0281309	-0.40982	0.681949	0.938935
Dnajc1	-0.00796422	-0.114814	0.908595	0.99996
Commd3	0.0141691	0.220209	0.825714	0.993189
Bmi1	-0.0318196	-0.564233	0.572611	0.895317
Pip4k2a	0.0227187	0.351423	0.725281	0.956441
4930426L09Rik	-0.015409	-1.4702	0.141549	0.542555
Armc3	-0.126307	-2.51532	0.0119121	0.145416
Msrb2	0.0218918	0.370132	0.711294	0.949467
Otud1	-0.0139754	-0.342513	0.731974	0.958829
Etl4	-0.0121694	-1.43093	0.152491	0.559053
Arhgap21	-0.021776	-0.333278	0.738933	0.960835
Gm13375	-0.019093	-1.079	0.28062	0.710309
Enkur	-0.0455708	-2.34122	0.0192454	0.197088
Thnsl1	0.0144167	0.39652	0.691732	0.942117
Gad2	-0.00272743	-0.936933	0.348822	0.770278
Apbb1ip	0.0654115	0.977246	0.328477	0.755507
Pdss1	0.0317746	0.748868	0.453959	0.83423
Abi1	-0.0627907	-0.970174	0.331989	0.757152
Acbd5	0.0315757	0.545164	0.585656	0.900689
Mastl	-0.00811409	-0.228987	0.818885	0.990381
Yme1l1	0.0485352	0.723209	0.469573	0.844199
Spopl	0.165558	2.89216	0.00383648	0.0659971
Hnmt	-0.0287615	-0.669538	0.503172	0.861177
Psd4	-0.0605399	-1.10962	0.267197	0.69597
Pax8	-0.0120881	-1.59456	0.11085	0.489795
Ehmt1	-0.0196826	-0.295714	0.767457	0.972168
Arrdc1	0.102657	1.82405	0.0681828	0.39138
Zmynd19	-0.0200925	-0.339701	0.734091	0.959058
Dph7	0.00500151	0.129238	0.897173	0.99996
Mrpl41	0.0818508	1.29225	0.196308	0.62302
Pnpla7	-0.0271992	-0.537439	0.590979	0.902742
Nsmf	-0.11291	-2.77097	0.00560198	0.08612
Noxa1	-0.00170578	-0.507091	0.612105	0.911338
Gm13387	-0.00298982	-0.823544	0.410224	0.811769
Nrarp	-0.0986479	-3.05387	0.00226658	0.0457199
Gm38287	0.00313324	0.374599	0.707969	0.948781
Tor4a	-0.0219806	-0.770905	0.440786	0.827514
Nelfb	-0.0492094	-0.793498	0.427512	0.820376
Tubb4b	0.124223	1.41584	0.156861	0.568092
Slc34a3	8.16288e-05	0.0331032	0.973593	0.99996
Rnf208	-0.00813656	-0.966569	0.333789	0.758342
Ndor1	0.0223926	0.877181	0.380415	0.790654
Tmem203	-0.0848093	-1.78496	0.0743065	0.40616
Tprn	0.0289885	0.745513	0.455984	0.835328
Ssna1	0.0180259	0.276061	0.782509	0.976728
Anapc2	0.0441362	0.750464	0.452998	0.833955
AA543186	-0.00602038	-0.508902	0.610835	0.910764
Man1b1	0.0421796	0.913789	0.360855	0.777071
Dpp7	-0.0110636	-0.431302	0.66626	0.933936
Uap1l1	0.00198563	0.0341111	0.972789	0.99996
Sapcd2	0.0227276	0.612774	0.540043	0.878291
Entpd2	-0.0161285	-2.47519	0.0133373	0.157111
Npdc1	-0.254434	-6.39864	1.65658e-10	2.87372e-08
Fut7	0.0548387	1.12502	0.260616	0.691842
Abca2	-0.0278598	-0.511699	0.608876	0.910167
Paxx	0.0974062	1.60542	0.108441	0.484045
Ptgds	0.0282583	1.01243	0.311362	0.741591
Lcn12	8.00863e-05	0.0187238	0.985062	0.99996
C8g	0.000940639	0.0448397	0.964236	0.99996
Fbxw5	-0.0389337	-0.893599	0.371564	0.784297
Traf2	0.122462	2.61554	0.0089254	0.120172
Edf1	0.0823445	1.44801	0.147654	0.551379
Mamdc4	0.0035042	0.485506	0.627331	0.92024
Phpt1	0.12128	2.03477	0.0419075	0.30865
Gm996	-0.00496741	-1.18872	0.234585	0.665284
Rabl6	-0.0235504	-0.354809	0.722742	0.955232
Ccdc183	-0.00286565	-1.14136	0.253756	0.684216
Tmem141	0.0229829	0.541372	0.588266	0.901191
Bmyc	0.0496713	0.747271	0.454922	0.834776
Camsap1	-0.0195342	-0.376735	0.706381	0.948263
Ubac1	-0.00790829	-0.133435	0.893853	0.99996
Nacc2	-0.0438773	-1.62162	0.104925	0.477273
Tmem250-ps	-0.0717932	-1.40549	0.159915	0.572238
1810012K08Rik	-0.0111263	-1.27194	0.203433	0.629283
Qsox2	0.0791705	2.46703	0.0136449	0.159042
Ccdc187	6.24069e-05	0.0183178	0.985386	0.99996
Gpsm1	0.0226004	0.630997	0.528061	0.871681
Dnlz	-0.109975	-1.79835	0.0721602	0.4
Card9	-0.00984784	-0.424201	0.67143	0.935823
Snapc4	-0.000158793	-0.00361607	0.997115	0.99996
Gm13563	-0.00395761	-0.339381	0.734331	0.959172
Sdccag3	-0.0264535	-0.518053	0.604436	0.908296
Pmpca	-0.0341557	-0.562837	0.573562	0.896015
Inpp5e	-0.00157477	-0.0485401	0.961287	0.99996
Sec16a	0.0199317	0.377907	0.70551	0.948015
Notch1	-0.049231	-1.1675	0.243043	0.67294
Egfl7	0.138146	1.88379	0.0596293	0.368187
Agpat2	0.0349292	0.558465	0.576543	0.897259
Fam69b	0.0701334	1.00281	0.315981	0.744914
Lcn4	-0.0023478	-0.54228	0.587641	0.901119
Surf6	0.0182774	0.339754	0.73405	0.959058
Med22	0.00700377	0.157318	0.874999	0.99996
Rpl7a	0.0406658	1.60925	0.107602	0.48279
Surf1	-0.0813287	-1.3654	0.172166	0.589263
Surf2	0.0851617	1.4997	0.133731	0.529925
Surf4	0.00932468	0.146711	0.883363	0.99996
Stkld1	-0.00305127	-0.600006	0.54852	0.882964
Rexo4	0.00762066	0.130261	0.896363	0.99996
Adamts13	-0.00188016	-0.382172	0.702344	0.946808
Cacfd1	0.0338833	0.875025	0.381587	0.790893
Slc2a6	-0.00205554	-0.228465	0.819291	0.990381
Sardh	-0.00564861	-0.868541	0.385125	0.794074
Vav2	0.0157797	0.518711	0.603977	0.908084
Brd3os	-0.0203576	-1.62851	0.103457	0.473641
Brd3	0.115767	1.65613	0.0977354	0.461888
Wdr5	-0.0378525	-0.613157	0.53979	0.878291
Rxra	-0.000206992	-0.0109286	0.991281	0.99996
Col5a1	-0.00724797	-0.638662	0.523061	0.870347
Olfm1	-0.0127649	-1.00861	0.313192	0.742669
Ppp1r26	-0.00305186	-0.133439	0.893849	0.99996
1700007K13Rik	-0.00169802	-0.73712	0.461071	0.839388
Mrps2	0.0636552	1.54232	0.123037	0.511876
Ralgds	0.0498282	1.44046	0.149778	0.555011
Gtf3c5	-0.0219506	-0.558337	0.57663	0.897259
Gfi1b	0.0496735	0.891256	0.372819	0.78504
Tsc1	0.104903	2.0317	0.0422169	0.30949
Spaca9	0.0104541	0.570579	0.568301	0.892133
Ak8	-0.00922137	-1.26625	0.20546	0.631713
Gtf3c4	0.0720734	1.46841	0.142032	0.543337
Ddx31	0.0570635	1.34111	0.179924	0.59902
Cfap77	-0.0203189	-1.53483	0.124865	0.513931
Ttf1	0.0270644	0.491135	0.623345	0.917821
Setx	-0.139741	-1.99583	0.0459864	0.323468
Ntng2	0.0016991	0.120241	0.904295	0.99996
Med27	0.0289128	0.747019	0.455074	0.834776
Rapgef1	-0.0188501	-0.348254	0.727658	0.957506
Gm13547	0.00931455	2.50575	0.0122392	0.148528
Trub2	0.00510275	0.119636	0.904775	0.99996
Coq4	-0.000701114	-0.01527	0.987817	0.99996
Slc27a4	0.0561607	2.39628	0.0165855	0.181735
Urm1	-0.0680863	-1.18506	0.236028	0.667194
2600006K01Rik	0.00717082	0.452896	0.650636	0.928216
Cercam	0.00459427	0.190393	0.849006	0.99996
Odf2	-0.0353275	-0.577289	0.563761	0.890006
Gle1	-0.0923122	-1.49806	0.134156	0.530303
Sptan1	0.0586679	0.851146	0.394714	0.799813
Wdr34	-0.00232548	-0.0575944	0.954073	0.99996
Set	0.0400582	0.927012	0.353948	0.772487
Pkn3	-0.0139213	-0.525125	0.599511	0.906158
Zdhhc12	-0.0447574	-1.12391	0.261085	0.692009
Zer1	-0.0403683	-0.74868	0.454072	0.83423
Tbc1d13	-0.0218469	-0.612824	0.54001	0.878291
Endog	-0.0168685	-0.388069	0.697975	0.94524
Spout1	0.0466511	0.839108	0.401434	0.804919
Kyat1	-0.00568879	-0.249837	0.80272	0.984348
1700084E18Rik	-0.00101249	-0.0542026	0.956775	0.99996
Lrrc8a	-0.0176797	-0.560413	0.575214	0.897248
Gm28035	-0.00135784	-0.270524	0.786764	0.977598
Phyhd1	0.0002443	0.039253	0.96869	0.99996
Dolk	0.0664127	2.17711	0.0295018	0.25296
Nup188	-0.11869	-2.42504	0.0153289	0.172555
Sh3glb2	0.0421451	0.808136	0.419037	0.815763
Miga2	0.00414042	0.152386	0.878886	0.99996
Dolpp1	0.00582717	0.198812	0.842415	0.99996
Crat	0.0380898	1.117	0.264029	0.694463
Ptpa	-0.147778	-2.26258	0.0236883	0.222545
Ier5l	-0.0121481	-0.476272	0.633893	0.922271
Cstad	0.00278887	0.277302	0.781555	0.976426
1700001O22Rik	0.00389956	0.321363	0.747943	0.965424
Ntmt1	0.0444945	0.816817	0.414058	0.812535
Asb6	0.0533845	1.26276	0.206714	0.632734
Ptges	-0.00872801	-0.913607	0.360951	0.777071
Tor1b	0.0227848	0.400518	0.688786	0.940681
Tor1a	-0.0378402	-0.654299	0.512938	0.865931
BC005624	-0.00763823	-0.114419	0.908909	0.99996
Usp20	0.0049353	0.165814	0.868307	0.99996
Fnbp1	-0.0550694	-0.818837	0.412904	0.8124
Gpr107	0.00172671	0.0422802	0.966276	0.99996
Ncs1	0.0236806	0.698713	0.484752	0.853931
Ass1	-0.142712	-2.07572	0.0379522	0.292131
Fubp3	-0.0109393	-0.221336	0.824836	0.992792
Exosc2	-0.0256824	-0.433537	0.664637	0.933577
Gm13427	0.0144003	3.58032	0.000345225	0.0108008
Abl1	0.0816084	1.37271	0.169882	0.585774
Qrfp	-0.0013467	-0.181987	0.855597	0.99996
Aif1l	-0.0212171	-1.75992	0.0784592	0.417843
Nup214	0.00813366	0.12871	0.89759	0.99996
Fam78a	0.0563356	1.28947	0.197273	0.623621
Plpp7	-0.000993418	-0.0607246	0.95158	0.99996
Prrc2b	0.00148132	0.0221492	0.982329	0.99996
Gm13610	0.000941104	0.0883107	0.929632	0.99996
Pomt1	-0.0816749	-1.85117	0.0641822	0.379929
Uck1	0.0971119	1.80897	0.0704932	0.39632
Swi5	0.0860533	1.72405	0.0847373	0.431942
Golga2	-0.039384	-0.805208	0.420724	0.815809
Dnm1	-0.0124287	-3.23369	0.00122701	0.0285248
Ciz1	-0.0210736	-0.342538	0.731955	0.958829
1110008P14Rik	0.0287216	0.697975	0.485214	0.853931
Lcn2	-0.00224554	-0.444779	0.656492	0.92992
Ptges2	0.00487691	0.116981	0.906878	0.99996
Slc25a25	0.0411807	0.868686	0.385045	0.794074
Naif1	-0.0107806	-0.461972	0.644114	0.926831
Fam102a	0.00751679	0.221972	0.824341	0.99263
Dpm2	-0.0170961	-0.276422	0.782231	0.976657
St6galnac4	-0.0415428	-0.686213	0.492599	0.856242
St6galnac6	0.0173725	0.388672	0.697529	0.94518
Ak1	-0.103374	-3.96871	7.29007e-05	0.00315329
Eng	-0.150489	-2.29315	0.0218652	0.213218
Fpgs	0.0511508	1.1633	0.244741	0.674358
Cdk9	0.0287975	0.445676	0.655844	0.929827
Sh2d3c	0.0616154	1.50616	0.132065	0.527102
Ttc16	-0.00395648	-0.510038	0.610039	0.910764
Tor2a	-0.0487745	-0.850535	0.395054	0.799971
Ptrh1	-0.0120079	-0.577415	0.563676	0.889957
Stxbp1	-0.0767991	-1.80371	0.0713154	0.398129
Gm13524	0.00710896	0.782454	0.433971	0.824412
Gm13523	-0.00236317	-0.439604	0.660236	0.931885
Fam129b	0.0311617	1.03983	0.29845	0.727634
Lrsam1	-0.00973529	-0.451005	0.651998	0.928407
Rpl12	-0.0381489	-1.22284	0.221426	0.648047
Slc2a8	-0.0296556	-1.17387	0.240484	0.671305
Garnl3	0.0103114	0.894804	0.370919	0.783804
Ralgps1	-0.0207439	-0.712406	0.476234	0.848469
Angptl2	-0.0200442	-1.46502	0.142954	0.543901
Zbtb34	0.0279645	1.04452	0.296278	0.725939
Zbtb43	0.0433934	0.992056	0.321201	0.748157
Mvb12b	-0.0156897	-0.28214	0.777843	0.97554
Nron	-0.00468888	-0.648126	0.516922	0.867592
C230014O12Rik	2.99249e-05	0.0108315	0.991358	0.99996
Pbx3	-0.264553	-4.36725	1.27417e-05	0.000714732
C79798	-0.00760832	-1.05333	0.292223	0.720933
Mapkap1	-0.0351754	-0.529849	0.596231	0.904367
Gapvd1	-0.131984	-1.9451	0.0517977	0.344343
Hspa5	-0.0317355	-0.420473	0.674151	0.936654
Rabepk	-0.169806	-2.87796	0.00401326	0.0682545
Fbxw2	-0.200015	-2.9783	0.00290731	0.0550673
Psmd5	0.0493109	0.796257	0.425906	0.818701
Phf19	0.0656625	2.34207	0.0192016	0.19694
Traf1	-0.0029398	-0.086542	0.931038	0.99996
AI182371	-0.00749482	-1.11436	0.265159	0.694463
Cntrl	0.0370748	0.502071	0.615631	0.913442
Rab14	0.0314448	0.493291	0.62182	0.917301
Gsn	-0.1318	-2.77688	0.00550125	0.0848882
Stom	0.00159143	0.0449291	0.964165	0.99996
4930402F06Rik	-0.00251947	-1.11868	0.263313	0.693526
Ggta1	-0.00859841	-0.175542	0.860658	0.99996
Dab2ip	-0.0284856	-0.458612	0.646526	0.927415
Ttll11	-0.00243671	-0.494399	0.621038	0.916842
9030204H09Rik	0.00913548	1.04808	0.294632	0.724167
Ndufa8	-0.0786929	-1.41337	0.157587	0.569401
Morn5	0.00712257	1.66212	0.0965288	0.459236
Rbm18	0.016495	0.28552	0.775254	0.975058
Mrrf	-0.0457689	-0.776008	0.437767	0.826487
Gm13431	-0.0325454	-2.83802	0.00455095	0.0747603
Ptgs1	-0.177105	-3.06745	0.00216623	0.0441864
Olfr338	-4.82122e-05	-0.0113133	0.990974	0.99996
Pdcl	0.0219559	0.364336	0.715617	0.951533
Rc3h2	0.0084826	0.134594	0.892936	0.99996
Zbtb6	0.0657249	1.58454	0.113111	0.494579
Zbtb26	0.0163838	0.443314	0.657551	0.930273
Rabgap1	0.0596584	0.982887	0.325693	0.753093
Strbp	0.0262799	0.37438	0.708132	0.948781
Gpr21	0.00248548	0.159845	0.873007	0.99996
Crb2	-0.00216724	-0.760727	0.446843	0.82993
Dennd1a	0.00158357	0.0291807	0.976721	0.99996
Lhx2	-0.00600732	-1.91637	0.0553542	0.355718
Nek6	0.0344036	0.767219	0.442974	0.828252
Psmb7	-0.0693425	-1.14747	0.251221	0.681278
Nr6a1	-0.0110585	-0.59935	0.548957	0.883104
Nr6a1os	-0.0195371	-1.70821	0.0876367	0.43959
Olfml2a	-0.00498211	-1.75933	0.0785608	0.417909
Gm13496	-0.0209945	-2.00891	0.0445806	0.319014
Wdr38	0.00517851	0.801033	0.423136	0.816867
Rpl35	0.0321611	0.975263	0.32946	0.756079
Arpc5l	0.029451	0.451825	0.651408	0.928216
Golga1	0.0219424	0.448961	0.653472	0.928861
Scai	-0.0376704	-0.73501	0.462355	0.839898
Ppp6c	0.0221966	0.375689	0.707158	0.948633
Kynu	0.00213299	0.34135	0.732849	0.959058
Arhgap15	0.415381	5.90103	3.76079e-09	5.08015e-07
Arhgap15os	0.000946076	0.1702	0.864857	0.99996
Gtdc1	-0.0036149	-0.110432	0.912069	0.99996
Zeb2	-0.0426234	-0.515641	0.606119	0.909152
Zeb2os	0.00606414	0.206138	0.836688	0.998864
Acvr2a	-0.000469132	-0.0144691	0.988456	0.99996
Orc4	0.116481	1.99616	0.0459506	0.323468
Mbd5	-0.0230744	-0.434574	0.663883	0.933189
Epc2	-0.0718581	-1.0449	0.296103	0.725833
Kif5c	-0.00235976	-0.646123	0.518218	0.868264
Lypd6b	0.026046	1.05481	0.291543	0.720011
Gm13480	0.00509503	0.928562	0.353145	0.771722
Lypd6	-0.00168259	-0.334987	0.737644	0.960255
Mmadhc	-0.0013541	-0.0228904	0.981738	0.99996
Gm13483	-0.00219201	-0.410801	0.68123	0.93879
Rnd3	-0.0488035	-2.27791	0.0227584	0.218057
Rbm43	-0.023561	-0.348003	0.727847	0.957526
Nmi	-0.0484631	-0.763619	0.445117	0.829422
Tnfaip6	-0.00217286	-0.267821	0.788844	0.978381
Rif1	0.112759	1.54668	0.12198	0.51008
Neb	-0.0784972	-3.75555	0.000174198	0.00632331
Gm13522	-0.00448609	-1.01264	0.311265	0.741587
Arl5a	-0.0121611	-0.213942	0.830598	0.995306
Cacnb4	-0.00140249	-0.28346	0.776831	0.975427
Stam2	0.0115972	0.2088	0.83461	0.997633
Fmnl2	0.0111114	0.23713	0.812562	0.987539
Gm26603	-5.58522e-05	-0.0112042	0.991061	0.99996
Prpf40a	0.0565098	0.918435	0.358419	0.775978
Arl6ip6	0.177888	2.90125	0.00372699	0.0645177
Rprm	-0.0517191	-3.95938	7.57998e-05	0.00322396
Nr4a2	-0.53293	-7.22072	5.65007e-13	1.45489e-10
Gpd2	-0.0551234	-0.926015	0.354467	0.772532
Galnt5	-0.00626618	-0.33682	0.736262	0.95993
Cytip	-0.05795	-0.825432	0.409151	0.811104
Gm13546	-0.0154305	-1.44309	0.149035	0.553912
Acvr1c	-0.00794328	-1.66765	0.0954247	0.456488
Acvr1	-0.00891267	-0.37791	0.705508	0.948015
Upp2	-0.0100403	-0.557106	0.577471	0.897374
Ccdc148	0.0119549	1.29583	0.195073	0.620976
Pkp4	-0.10521	-2.50192	0.0123722	0.149812
Tanc1	0.0204047	0.443663	0.657298	0.930208
Wdsub1	-0.0392962	-1.03465	0.300864	0.730034
Baz2b	0.196411	2.72019	0.00653863	0.0959543
Gm13572	-0.00608039	-0.895358	0.370623	0.783625
Gm13620	0.00292654	0.200856	0.840817	0.999884
March7	-0.119993	-1.74334	0.0813126	0.423839
Cd302	-0.145473	-4.04717	5.23338e-05	0.00239573
Ly75	-0.0926551	-2.1912	0.0284663	0.246757
Gm13571	7.345e-05	0.0246433	0.98034	0.99996
Pla2r1	-0.00229912	-0.484445	0.628084	0.920382
Itgb6	-0.0157805	-1.09073	0.275425	0.705033
Rbms1	0.0728639	1.45924	0.144538	0.546331
Tank	0.114031	1.92526	0.0542324	0.352061
Psmd14	0.0232834	0.363507	0.716236	0.951977
Tbr1	-0.00461528	-0.485071	0.62764	0.92024
Dpp4	0.16253	3.41582	0.000639084	0.0173515
Gm13561	-0.00157613	-0.683451	0.494342	0.85697
Fap	-0.118428	-7.83716	5.20667e-15	1.86535e-12
Ifih1	-0.156951	-2.49509	0.0126128	0.151721
Gca	-0.0468577	-1.85648	0.0634221	0.377327
Kcnh7	-0.0169142	-2.002	0.0453192	0.321961
Grb14	0.000141592	0.0364176	0.97095	0.99996
Cobll1	0.0435999	0.82153	0.411369	0.811803
Gm13594	-0.0375555	-1.7459	0.0808669	0.422887
Scn2a	-0.00198128	-0.279228	0.780077	0.975832
Csrnp3	-0.00301169	-0.478597	0.632238	0.921362
Galnt3	0.00125308	0.102394	0.918447	0.99996
Ttc21b	0.0311954	0.680599	0.496145	0.85697
B3galt1	-0.0744262	-2.84777	0.00441393	0.0732543
Stk39	-0.083603	-2.40949	0.0159974	0.17682
Cers6	0.105451	2.35979	0.0183092	0.192311
Nostrin	-0.000390398	-0.0633813	0.949465	0.99996
Spc25	0.011823	0.249659	0.802857	0.984348
Bbs5	0.0196539	1.07307	0.283273	0.71333
Fastkd1	0.0796354	1.95431	0.0506997	0.340755
Ppig	-0.0627424	-0.960054	0.337058	0.760606
Ccdc173	0.0205214	0.645594	0.518561	0.868369
Phospho2	0.0133361	0.277372	0.781502	0.976426
Klhl23	-0.0768618	-1.53035	0.125971	0.516539
Ssb	-0.0858164	-1.73568	0.0826589	0.42777
Mettl5	-0.113412	-1.93073	0.0535518	0.350908
Mettl5os	-0.0361423	-1.64151	0.100731	0.467091
Ubr3	-0.0402577	-0.649728	0.515887	0.866989
Myo3b	0.00592073	1.35687	0.174861	0.593067
Erich2os	-0.00182549	-0.774159	0.43886	0.827514
Erich2	-0.00325956	-0.48207	0.62977	0.921151
Gm26558	0.00773429	1.28592	0.19851	0.624032
Gorasp2	-0.0950409	-1.60995	0.107449	0.482233
Tlk1	-0.0419402	-0.620673	0.534833	0.875813
Mettl8	0.0184062	0.406225	0.684588	0.940007
Dcaf17	0.0539698	0.913886	0.360804	0.777071
Cybrd1	3.495e-05	0.0104399	0.991671	0.99996
Dync1i2	-0.00478686	-0.0690654	0.944939	0.99996
Slc25a12	0.01712	0.320696	0.748449	0.965438
Hat1	0.121525	1.74602	0.0808455	0.422887
Metap1d	0.0399798	0.704219	0.481317	0.852193
Dlx1as	-0.000496897	-0.144758	0.884906	0.99996
Dlx1	0.00559385	1.25326	0.210148	0.636023
Itga6	-0.127818	-1.83497	0.0665476	0.386572
Pdk1	0.0389482	0.63549	0.525127	0.870626
Rapgef4	-0.0717589	-2.8359	0.00458118	0.0748293
Map3k20	-0.0967279	-1.52294	0.127814	0.519966
Cdca7	0.128502	1.69805	0.0895369	0.442676
Sp3	0.0521703	0.757917	0.448523	0.830711
Sp3os	0.028927	0.538885	0.589981	0.901952
Ola1	-0.0411849	-0.637484	0.523828	0.870626
Cir1	-0.14881	-2.15361	0.0313012	0.261319
Scrn3	-0.0279829	-0.949383	0.342455	0.764975
Gpr155	0.0190041	1.2671	0.205157	0.631372
Wipf1	-0.135662	-2.32728	0.0199756	0.201838
Chrna1os	0.0184106	1.90146	0.0572774	0.361274
Chn1	0.00768145	1.01318	0.311005	0.741115
Atf2	-0.0163436	-0.253128	0.800176	0.98307
Gm10822	3.53529e-05	0.0105692	0.991567	0.99996
Atp5g3	-0.0277491	-0.485116	0.627607	0.92024
Lnpk	0.0702191	1.26721	0.205118	0.631368
Mtx2	-0.0293482	-0.469117	0.638999	0.9248
Hnrnpa3	0.0706429	1.5945	0.110864	0.489795
Nfe2l2	0.0327175	0.480243	0.631068	0.921275
Agps	-0.0253313	-0.436677	0.662357	0.932282
Ttc30b	-0.0255421	-1.4889	0.136553	0.534282
Ttc30a1	-0.0247926	-1.45262	0.14637	0.549471
Rbm45	-0.0495397	-1.01399	0.310616	0.740912
Osbpl6	0.00838737	1.29187	0.19644	0.623064
Prkra	0.112526	1.88163	0.0599232	0.36862
Pjvk	5.93877e-06	0.0025077	0.997999	0.99996
Fkbp7	-0.127189	-3.35857	0.000787161	0.0204935
Plekha3	0.00242681	0.0467671	0.9627	0.99996
Ttn	-0.0041462	-0.373431	0.708838	0.948932
Ccdc141	-0.0345538	-2.04796	0.0405967	0.303692
Sestd1	0.00643794	0.130426	0.896233	0.99996
Cwc22	-0.0531153	-0.840912	0.400423	0.804098
Ube2e3	0.127003	2.04132	0.0412518	0.307132
Itga4	0.0879827	1.19572	0.231841	0.661262
Cerkl	0.0322819	0.797066	0.425437	0.81862
Ssfa2	-0.071211	-1.45062	0.146925	0.550429
Dnajc10	-0.138198	-2.01368	0.0440763	0.317057
Frzb	-0.00528094	-0.884371	0.376523	0.787749
Nckap1	-0.189984	-5.51468	3.60397e-08	3.90746e-06
Dusp19	0.0141415	0.345621	0.729637	0.958503
Nup35	0.0376282	1.05299	0.292377	0.721098
Zc3h15	0.0939405	1.40707	0.159447	0.571734
Itgav	0.0124483	0.273479	0.784493	0.97728
Fam171b	-0.0285033	-1.84605	0.0649225	0.38196
Calcrl	0.0990369	1.54967	0.121262	0.509015
Tfpi	-0.210462	-5.22166	1.81827e-07	1.73209e-05
Gm13710	0.00830791	1.60194	0.109208	0.486095
Ctnnd1	-0.0425007	-0.946983	0.343676	0.766216
Btbd18	0.0112222	1.68205	0.0925979	0.450152
Selenoh	0.125195	1.94202	0.0521697	0.34585
Tmx2	-0.0323447	-0.558684	0.576393	0.897259
Med19	-0.0488016	-0.778367	0.436376	0.826039
Zdhhc5	0.0760779	1.31034	0.19012	0.614228
Clp1	0.0604415	1.30918	0.19051	0.614285
Ypel4	-0.00839826	-2.58498	0.00975606	0.128214
Gm19426	-0.0202329	-0.88246	0.377555	0.788938
Ube2l6	0.101073	1.67485	0.0940034	0.453639
Smtnl1	-0.0102795	-0.964803	0.334673	0.758893
Timm10	0.247629	4.09062	4.34474e-05	0.00205161
Slc43a1	0.122203	2.85125	0.00436601	0.0725722
Slc43a3	0.0642062	1.12325	0.261365	0.692046
Prg2	2.07786e-05	0.00676302	0.994604	0.99996
P2rx3	-0.0061384	-1.30373	0.192364	0.616044
Ssrp1	0.0876373	1.45694	0.145173	0.546761
Tnks1bp1	-0.027467	-0.825773	0.408957	0.811005
Olfr1033	0.00941825	1.67338	0.094291	0.454096
Olfr259	-0.00181943	-0.351266	0.725398	0.956441
Olfr1156	0.00973534	1.68387	0.0922463	0.450007
Olfr1238	4.75454e-05	0.00933274	0.992554	0.99996
Olfr1260	0.00331421	0.696282	0.486272	0.854403
Ptprj	-0.00734293	-0.158487	0.874077	0.99996
4933423P22Rik	0.00339766	0.288804	0.772739	0.974177
Nup160	0.0324181	0.595751	0.551358	0.884663
Fnbp4	-0.0427644	-0.630333	0.528495	0.872012
Agbl2	-0.0108561	-2.88903	0.00387477	0.0664477
Mtch2	0.0339488	0.533132	0.593957	0.903733
C1qtnf4	-0.00646336	-0.490511	0.623786	0.918031
Ndufs3	0.0548593	0.859307	0.390197	0.797229
Kbtbd4	0.0475643	1.1774	0.239071	0.670657
Celf1	-0.00524592	-0.0777403	0.938037	0.99996
Rapsn	0.0647199	1.5426	0.122969	0.511876
Psmc3	-0.0181589	-0.283774	0.776591	0.975427
Slc39a13	-0.0939423	-2.52069	0.0117319	0.143856
Spi1	0.278133	4.06793	4.7891e-05	0.00222322
Mybpc3	0.0214746	1.24608	0.212772	0.638485
Madd	-0.0508407	-0.943153	0.345631	0.767864
Nr1h3	-0.0075984	-0.701939	0.482738	0.85259
Acp2	-0.04301	-1.26526	0.205814	0.631977
Ddb2	0.0059412	0.169076	0.865741	0.99996
A330069E16Rik	0.0376889	1.84315	0.065345	0.383097
Gm17281	-0.00492601	-2.04115	0.0412686	0.307132
Pacsin3	0.00268254	0.374934	0.707719	0.948781
Arfgap2	-0.0758258	-1.19058	0.233853	0.664884
1110051M20Rik	0.00190429	0.0436626	0.965174	0.99996
Lrp4	0.00183037	0.156447	0.875685	0.99996
Ckap5	0.000507947	0.00644161	0.994861	0.99996
F2	0.0116231	1.38717	0.165428	0.580286
Zfp408	-0.0354472	-1.28966	0.197208	0.623621
Arhgap1	-0.0248841	-0.502457	0.61536	0.913286
Atg13	0.0617633	1.52474	0.127364	0.5189
Harbi1	-0.0123553	-0.315049	0.752732	0.96628
Ambra1	-0.0330881	-0.881901	0.377857	0.788938
Chrm4	6.31594e-05	0.0257	0.979497	0.99996
Mdk	-0.00717295	-0.420935	0.673814	0.936654
Dgkz	-0.130409	-1.93742	0.052729	0.348286
Gm9821	0.0220712	1.38034	0.167521	0.582806
Creb3l1	-0.0104455	-0.989261	0.322566	0.749349
Phf21a	-0.0629537	-0.991593	0.321426	0.748178
Large2	-0.0172045	-0.803135	0.421921	0.816166
Pex16	0.0277917	0.575415	0.565027	0.890726
1700029I15Rik	0.0121407	1.52974	0.126122	0.516539
Mapk8ip1	-0.0227466	-1.81427	0.0696745	0.395189
Cry2	-0.0334295	-0.681336	0.495679	0.85697
Slc35c1	0.0697559	1.60581	0.108356	0.483967
Chst1	-0.00845614	-2.63048	0.00854284	0.116905
Syt13	-2.09342e-05	-0.0103733	0.991724	0.99996
Prdm11	-0.0272514	-0.714444	0.474974	0.847965
4631405J19Rik	-0.0159747	-2.12829	0.0333439	0.27163
Trp53i11	0.0269012	0.548526	0.583346	0.899892
Tspan18	-0.000777098	-0.126286	0.899509	0.99996
Cd82	0.0153062	0.348912	0.727165	0.957406
Ext2	0.0497566	0.816511	0.414232	0.812539
Accs	0.0103947	0.229905	0.818172	0.989976
Gm13889	-0.091729	-4.07394	4.66743e-05	0.00217286
Alkbh3os1	-0.00427695	-1.85082	0.0642325	0.380091
Alkbh3	-0.0536515	-1.03757	0.2995	0.728822
Hsd17b12	0.0670279	1.00141	0.316657	0.745608
Ttc17	0.0686953	1.64769	0.0994569	0.464742
Api5	0.0121595	0.189891	0.849399	0.99996
B230118H07Rik	-0.0290644	-0.470364	0.638108	0.924475
Rag2	0.00372482	0.380763	0.703389	0.947245
Rag1	-2.93556e-05	-0.0113942	0.990909	0.99996
Traf6	-0.0335046	-0.707511	0.47927	0.850567
Prr5l	-0.0396758	-2.85923	0.00425777	0.0712366
Commd9	-0.00965818	-0.190022	0.849296	0.99996
Ldlrad3	0.00288884	0.0853418	0.931992	0.99996
Gm13920	-0.00184166	-0.761291	0.446506	0.82993
Trim44	-0.194139	-2.78065	0.00543785	0.0842253
Fjx1	-0.0683053	-4.08282	4.49295e-05	0.00210352
Slc1a2	0.00240494	0.679715	0.496705	0.85741
Cd44	0.137679	2.04981	0.0404162	0.303029
Pdhx	-0.0171014	-0.416849	0.6768	0.937488
Apip	-0.0826627	-1.37308	0.169765	0.58555
Cat	0.161346	2.67148	0.00756708	0.106132
Abtb2	0.0201007	1.83836	0.0660461	0.385698
Nat10	0.109967	1.98504	0.0471741	0.328862
Caprin1	-0.056697	-1.13891	0.254775	0.684856
Gm13881	0.00295066	0.320527	0.748577	0.965478
Lmo2	-0.33714	-6.66053	2.91029e-11	5.84897e-09
4931422A03Rik	0.00252469	0.256041	0.797926	0.981878
Fbxo3	0.063196	1.00268	0.316046	0.744914
Cd59b	-0.00912629	-0.44515	0.656223	0.92992
Cd59a	0.00764975	0.154527	0.877198	0.99996
Hipk3	0.038021	0.759691	0.447462	0.830228
Cstf3	-0.0476109	-0.808092	0.419062	0.815763
Tcp11l1	-0.011538	-0.226478	0.820836	0.990726
Depdc7	0.00230329	0.162428	0.870973	0.99996
Qser1	-0.076734	-1.26299	0.206628	0.632591
Prrg4	-0.0891129	-1.61154	0.107102	0.481672
Ccdc73	-0.0407396	-1.22695	0.219878	0.646321
Eif3m	0.0834967	1.77517	0.0759078	0.410061
Wt1	8.84785e-05	0.0334717	0.973299	0.99996
Them7	0.00137569	0.0713422	0.943127	0.99996
Rcn1	0.0146408	0.221566	0.824658	0.992738
Pax6	-0.00423817	-1.26219	0.206918	0.632785
Elp4	-0.0409592	-0.761571	0.446338	0.82993
Immp1l	0.0600274	0.963557	0.335297	0.759233
Dnajc24	0.0286272	0.527306	0.597996	0.905716
Mpped2	0.0102814	0.43304	0.664997	0.933577
Arl14ep	-0.0221482	-0.499715	0.61729	0.91441
Mettl15	0.052107	1.57819	0.114562	0.497621
Kif18a	0.0663984	1.41501	0.157105	0.568244
Lin7c	-0.026393	-0.409768	0.681987	0.938935
Lgr4	-0.0109456	-0.805512	0.420548	0.815809
Ccdc34	-0.0603828	-0.825618	0.409046	0.811005
Olfr1307	0.00588846	0.818878	0.412881	0.8124
Lpcat4	0.0260661	0.910669	0.362497	0.778163
Nop10	0.0198199	0.343277	0.731399	0.958754
Slc12a6	0.0288739	0.480261	0.631055	0.921275
Emc4	-0.0781684	-1.29812	0.194284	0.619424
Katnbl1	0.0185515	0.433948	0.664338	0.933358
Emc7	-0.018599	-0.2879	0.773431	0.974401
Aven	-0.0979329	-1.61839	0.105618	0.478842
Ryr3	-0.0217519	-2.12465	0.0336465	0.272757
Fmn1	-0.0160614	-1.6106	0.107306	0.48191
Scg5	-4.19606e-05	-0.0203636	0.983754	0.99996
Arhgap11a	0.0823137	1.3887	0.164963	0.580286
Aqr	0.0851974	1.28488	0.198873	0.624032
Zfp770	-0.0495087	-1.27795	0.201305	0.626489
Dph6	-0.0642802	-1.0561	0.290955	0.719745
Gm13977	0.00747557	1.43854	0.150319	0.555473
BC052040	-0.0182686	-0.505273	0.613381	0.912075
Meis2	-0.00702117	-1.32161	0.186336	0.608896
D330050G23Rik	-0.00664489	-0.915724	0.35984	0.776449
Gm29340	-0.0240782	-1.87969	0.0601864	0.368823
Spred1	-0.057126	-0.842668	0.39944	0.803465
Fam98b	-0.110974	-1.7191	0.0856349	0.434319
Thbs1	-0.0118275	-1.48946	0.136405	0.534282
Fsip1	-0.00178231	-0.233814	0.815135	0.988658
1700054M17Rik	-0.00488358	-0.749469	0.453597	0.833955
Eif2ak4	-0.0674074	-1.18912	0.234429	0.66507
Srp14	0.0703549	1.3005	0.193466	0.617771
Bmf	-0.00844763	-1.07075	0.284313	0.714259
Bub1b	-0.0706116	-1.20911	0.226658	0.653765
Pak6	-0.0762479	-3.52553	0.000425021	0.0127564
Ankrd63	-0.0309496	-2.46624	0.0136749	0.159042
Plcb2	-0.0019823	-0.0291783	0.976723	0.99996
Inafm2	-0.0779472	-1.87683	0.0605785	0.370028
A430105I19Rik	0.0021224	0.185109	0.853149	0.99996
Knstrn	-0.049428	-0.745108	0.456229	0.835328
Ivd	-0.0195571	-0.338047	0.735336	0.959717
Bahd1	-0.0244169	-0.829428	0.406887	0.810401
Chst14	-0.00657533	-0.317268	0.751049	0.965975
Ccdc32	-0.0175716	-0.340201	0.733714	0.959058
Rpusd2	0.051843	1.83564	0.0664477	0.386457
Knl1	-0.0167217	-0.232918	0.815831	0.989068
Rad51	0.0283332	0.483873	0.62849	0.920382
Rmdn3	0.0913176	1.74576	0.080892	0.422887
Gchfr	0.00800655	0.244454	0.806886	0.985971
Dnajc17	-0.0271205	-0.615668	0.538131	0.877625
Gm14137	4.75479e-05	0.0184028	0.985318	0.99996
Zfyve19	-0.00724084	-0.161821	0.871451	0.99996
Spint1	-0.000271508	-0.0434506	0.965343	0.99996
Rhov	0.001271	0.220138	0.825769	0.993189
Vps18	0.0329962	0.808709	0.418707	0.815637
Dll4	-0.00712162	-1.18818	0.234797	0.665626
Ino80	-0.0445788	-0.672094	0.501543	0.860385
Exd1	0.00153414	0.186641	0.851947	0.99996
Chp1	0.0192703	0.395522	0.692468	0.942117
1700020I14Rik	-0.0454813	-0.675393	0.499446	0.858724
Oip5	0.0535286	1.73471	0.0828316	0.42777
Nusap1	0.00597427	0.0745087	0.940607	0.99996
Ndufaf1	-0.0220864	-0.430227	0.667042	0.933936
Rtf1	-0.00319756	-0.0478409	0.961844	0.99996
Itpka	-0.0114819	-1.01125	0.31193	0.741789
Rpap1	-0.0119568	-0.267093	0.789404	0.978688
Tyro3	-0.00710528	-1.0673	0.285867	0.715536
Mga	0.178093	2.45269	0.0142004	0.162178
Mapkbp1	-0.0210092	-0.816932	0.413992	0.812535
Jmjd7	-0.0200155	-0.824272	0.40981	0.811769
Pla2g4b	-0.000118517	-0.0696281	0.944491	0.99996
Ehd4	-0.103509	-1.49111	0.135973	0.534042
Vps39	0.0105603	0.20393	0.838413	0.999706
Tmem87a	-0.054437	-0.941664	0.346393	0.768313
Ganc	0.00668927	0.127325	0.898686	0.99996
Capn3	0.0168041	0.804277	0.421261	0.816112
Zfp106	-0.131358	-1.9805	0.047682	0.330306
Gm26899	-0.0216469	-1.57539	0.115207	0.498134
Snap23	-0.148029	-2.25241	0.0243238	0.22507
Lrrc57	0.0142624	0.36211	0.71728	0.952336
Haus2	-0.0655895	-1.11042	0.266853	0.695596
Stard9	-0.0140733	-0.697318	0.485624	0.854056
Cdan1	-0.00845056	-0.188726	0.850312	0.99996
Ttbk2	-0.0975714	-2.80858	0.00498824	0.0791206
Ubr1	0.0414089	0.685926	0.49278	0.856376
Tmem62	-0.00983487	-0.391799	0.695217	0.943833
Ccndbp1	-0.014812	-0.256612	0.797485	0.9818
Epb42	0.00483042	0.681919	0.49531	0.85697
Tgm5	-0.00216453	-0.804247	0.421278	0.816112
Lcmt2	-0.113589	-2.62498	0.00868196	0.117857
Adal	0.000342349	0.0095781	0.992358	0.99996
Zscan29	0.0622471	1.58386	0.113266	0.494645
Tubgcp4	0.0228458	0.454553	0.649443	0.928216
Trp53bp1	-0.0131835	-0.206171	0.836663	0.998864
Map1a	-0.00568376	-0.735812	0.461867	0.839898
Ppip5k1	0.0527056	1.62786	0.103595	0.473883
Ckmt1	-0.00237156	-1.05405	0.29189	0.720544
Strc	-0.00659659	-1.22745	0.219689	0.646052
Catsper2	-0.0121678	-0.757233	0.448933	0.831286
Pdia3	-0.124648	-2.09276	0.0364026	0.286246
Serinc4	-0.0157096	-1.52151	0.128172	0.52052
Serf2	0.017368	0.472465	0.636608	0.92353
Hypk	0.193764	3.042	0.00235778	0.0472129
Mfap1b	0.00297366	0.0650722	0.948118	0.99996
Mfap1a	0.0667963	1.36613	0.171936	0.588948
Wdr76	0.0748129	1.24772	0.212169	0.638125
Frmd5	-0.00175592	-0.332017	0.739885	0.961413
Gm14019	-0.00329509	-0.628854	0.529463	0.87238
Casc4	-0.200311	-3.24668	0.00117244	0.0275633
Mageb3	0.000966293	0.168319	0.866336	0.99996
Ctdspl2	0.0383684	0.565709	0.571608	0.89475
Eif3j1	0.0877687	1.30507	0.191908	0.615664
Spg11	0.0376715	0.914323	0.360575	0.777071
Patl2	0.0074735	1.20624	0.227761	0.654854
B2m	0.111884	3.44633	0.000571208	0.0161467
Trim69	-0.00156411	-0.435766	0.663018	0.932856
Sord	-0.131681	-1.95968	0.050068	0.339284
Shf	0.0489132	1.77252	0.0763466	0.411599
Slc28a2	0.0430225	0.992187	0.321137	0.748157
Gm14085	-0.000170536	-0.0337705	0.973061	0.99996
Gatm	-0.0511105	-0.928047	0.353411	0.771931
AA467197	0.000998014	0.0978498	0.922054	0.99996
Slc30a4	-0.0170779	-0.596586	0.550801	0.8842
Bloc1s6os	-0.00083145	-0.0566485	0.954827	0.99996
Bloc1s6	-0.110363	-1.89483	0.0581511	0.364384
Sqor	-0.0671417	-2.67075	0.00758352	0.106273
Sema6d	-0.0634303	-4.77438	1.8349e-06	0.000130906
Slc24a5	-0.075034	-1.45914	0.144567	0.546331
Myef2	-0.0844948	-1.69997	0.0891752	0.441987
Dut	0.216966	2.85823	0.00427117	0.0713608
Fbn1	-0.00620087	-0.475402	0.634513	0.922766
Cep152	-0.00476397	-0.120822	0.903835	0.99996
Shc4	-0.0255754	-1.86158	0.0626992	0.375057
Eid1	-0.0209162	-0.310425	0.756246	0.967352
Secisbp2l	0.06061	1.19285	0.232963	0.66331
Cops2	-0.0019842	-0.0293844	0.976559	0.99996
Galk2	0.0185506	0.351417	0.725285	0.956441
Dtwd1	-0.0270238	-0.655998	0.511844	0.865304
Atp8b4	-0.00517753	-0.114407	0.908918	0.99996
Slc27a2	-0.00577593	-0.745181	0.456184	0.835328
Hdc	-0.00766696	-0.382938	0.701776	0.946769
Gabpb1	-0.00222842	-0.0338807	0.972973	0.99996
Gm27003	0.045879	2.44718	0.0144196	0.163999
Usp8	-0.043031	-0.627507	0.530345	0.872787
Usp50	-0.0200137	-0.424974	0.670867	0.935745
Trpm7	-0.0694406	-1.01915	0.308161	0.738368
Sppl2a	-0.0960863	-1.42527	0.154119	0.562091
Ap4e1	-0.0307151	-0.844512	0.398409	0.802858
Blvra	0.0275564	0.482122	0.629733	0.921151
Ncaph	0.0246569	0.551261	0.58147	0.899355
Itpripl1	0.0039903	0.138991	0.889461	0.99996
1810024B03Rik	0.0342946	0.870066	0.384291	0.793134
Snrnp200	-0.0155193	-0.229486	0.818497	0.990152
Ciao1	0.0398323	0.78781	0.430831	0.821775
Tmem127	-0.0472838	-1.11873	0.263287	0.693526
Stard7	0.0797797	1.28659	0.198273	0.624032
Dusp2	0.47272	4.92587	8.56815e-07	6.69209e-05
Astl	0.0050013	0.420348	0.674243	0.936654
Fahd2a	0.0678805	1.26039	0.207566	0.633137
Kcnip3	-0.186594	-6.29383	3.26165e-10	5.32198e-08
Zfp661	-0.0172761	-0.97149	0.331334	0.756852
Mrps5	-0.0919992	-1.38532	0.165994	0.580926
Nphp1	-0.080718	-1.8838	0.0596291	0.368187
1500011K16Rik	-0.067667	-1.03686	0.299832	0.728822
Bub1	-0.0209603	-0.385435	0.699926	0.94626
Acoxl	-0.000140494	-0.0291599	0.976738	0.99996
Bcl2l11	0.114972	1.87518	0.0608052	0.370714
Gm14005	0.000761148	0.0421118	0.966411	0.99996
Gm14010	0.00793329	1.78227	0.0747436	0.407277
Gm39929	-0.00663406	-0.796837	0.425569	0.818664
Anapc1	-0.0760566	-1.20468	0.228361	0.655757
Mertk	-0.00496243	-1.15684	0.247374	0.676679
Tmem87b	-0.0918903	-1.98593	0.0470758	0.328316
Zc3h8	0.0601124	1.34948	0.177221	0.595677
Gm10762	-0.00786308	-0.169594	0.865333	0.99996
Zc3h6	-0.183846	-3.69609	0.000220424	0.00756788
Ttl	0.0523441	1.57296	0.115767	0.499119
Polr1b	-0.0152482	-0.295674	0.767487	0.972168
Chchd5	-0.0350174	-0.612682	0.540104	0.878291
AI847159	0.00192503	0.408484	0.68293	0.939428
Gm14029	-0.00618878	-0.838527	0.40176	0.805181
Slc20a1	0.00415221	0.0675459	0.946149	0.99996
Ckap2l	-0.051165	-0.87498	0.381611	0.790893
Il1b	-0.00664503	-0.636119	0.524717	0.870626
Il1bos	-0.00537896	-0.800076	0.423691	0.817422
Sirpa	-0.0201117	-0.487434	0.625964	0.919348
Stk35	0.00537859	0.124066	0.901267	0.99996
Snrpb	0.116438	2.47429	0.0133709	0.157282
Nop56	-0.0544289	-0.779068	0.435963	0.825919
Idh3b	-0.0113588	-0.174012	0.86186	0.99996
Cpxm1	-0.0179327	-0.575456	0.564999	0.890726
Pced1a	-0.039872	-1.30482	0.191992	0.61567
Vps16	0.0546665	1.07091	0.284241	0.714259
Ptpra	0.00893206	0.131965	0.895016	0.99996
Mrps26	0.139867	2.20954	0.0271656	0.239791
Oxt	0.000140159	0.0496233	0.960424	0.99996
Avp	-0.00192903	-0.900012	0.368141	0.781523
Ubox5	-0.010995	-0.49448	0.620981	0.91684
Fastkd5	0.0258729	1.14688	0.251468	0.681609
Lzts3	0.00546979	0.642815	0.520363	0.869585
Ddrgk1	-0.0054299	-0.0802565	0.936035	0.99996
Itpa	0.00163261	0.0267335	0.978673	0.99996
Slc4a11	-0.00189263	-1.07451	0.282626	0.712759
4930402H24Rik	0.0640257	1.77429	0.0760531	0.410532
Atrn	-0.0484285	-1.04762	0.294844	0.724364
Gfra4	-0.0451703	-4.43987	9.12331e-06	0.000542787
Hspa12b	0.00103596	0.0365296	0.970861	0.99996
1700037H04Rik	0.021065	0.398892	0.689984	0.941338
Spef1	-0.00151316	-0.0994882	0.920753	0.99996
Cenpb	-0.178763	-2.59581	0.00945425	0.124945
Cdc25b	0.000615059	0.0187785	0.985018	0.99996
Ap5s1	-0.0439062	-1.66022	0.0969091	0.460248
Mavs	0.0183301	0.54758	0.583996	0.900472
Pank2	0.00984237	0.159048	0.873635	0.99996
Rnf24	-0.0638439	-1.97792	0.0479728	0.331346
Smox	0.0407699	1.17885	0.238493	0.67014
Prnp	-0.0631519	-2.34668	0.0189662	0.195718
Rassf2	0.0624146	1.10061	0.271098	0.700266
Slc23a2	-0.00509709	-0.121958	0.902935	0.99996
Tmem230	-0.0528435	-0.854663	0.392763	0.798611
Pcna	0.138267	1.86567	0.0621238	0.373817
AV099323	-0.0127565	-0.483366	0.628849	0.920458
Cds2	-0.0157143	-0.372475	0.709549	0.949188
Gpcpd1	-0.127808	-2.38966	0.0168869	0.183573
AU019990	-0.00236599	-0.581241	0.561095	0.888351
1110034G24Rik	0.00605771	0.239365	0.810829	0.986669
Trmt6	-0.107736	-1.7032	0.0885698	0.440576
Mcm8	0.00841291	0.220418	0.825552	0.993189
Crls1	0.0607349	1.13535	0.256264	0.686816
Lrrn4	-0.0277269	-1.36603	0.171967	0.588948
Bmp2	0.00843192	0.828829	0.407226	0.810802
Hao1	0.00281951	0.307923	0.758149	0.968524
Tmx4	-0.102522	-1.4507	0.146902	0.550429
Plcb1	-0.0967088	-4.96242	7.10678e-07	5.71316e-05
Plcb4	-0.226557	-3.77339	0.000162218	0.00596732
Ankef1	-0.00500514	-1.34674	0.178102	0.5964
Mkks	0.0370673	1.23185	0.218043	0.644627
Slx4ip	-0.0654929	-1.53429	0.124999	0.514119
Jag1	-0.0268202	-2.2794	0.0226696	0.217627
Btbd3	-0.0220073	-0.676522	0.498729	0.858342
Ism1	-0.0109152	-1.7073	0.087806	0.439831
Tasp1	-0.0179626	-0.406449	0.684424	0.940007
Esf1	0.0150643	0.221548	0.824672	0.992738
Ndufaf5	-0.0300232	-0.855585	0.392253	0.798559
Macrod2	-0.0392499	-1.02752	0.304209	0.733287
Flrt3	-0.00989781	-1.09527	0.273432	0.703605
Kif16b	-0.028322	-0.555949	0.578262	0.897847
Kif16bos	-8.04698e-06	-0.00209048	0.998332	0.99996
Snrpb2	-0.0234007	-0.355695	0.722079	0.954834
Bfsp1	-0.00575426	-2.27226	0.0230976	0.219753
Dstn	-0.0592712	-0.910307	0.362688	0.778472
Rrbp1	-0.00393457	-0.0609802	0.951377	0.99996
4930444E06Rik	-1.82188e-06	-0.000484989	0.999613	0.99996
Snx5	0.135531	2.09793	0.0359427	0.284398
Mgme1	0.0627146	1.16803	0.242829	0.672732
Ovol2	-0.0140055	-3.22074	0.00128377	0.0295972
Kat14	0.00617052	0.142933	0.886347	0.99996
Dzank1	-0.0023964	-0.483864	0.628496	0.920382
Polr3f	-0.0336076	-0.613589	0.539504	0.878291
Rbbp9	0.000197589	0.00490089	0.99609	0.99996
Sec23b	0.047787	0.916282	0.359547	0.776407
Smim26	0.0842379	1.64964	0.0990557	0.463683
Dtd1	-0.156335	-2.2697	0.0232522	0.219975
Slc24a3	-0.00494126	-0.292638	0.769807	0.973055
Rin2	-0.0101493	-0.509837	0.61018	0.910764
Naa20	0.0511248	0.821866	0.411178	0.811769
Crnkl1	0.200463	3.36922	0.000757392	0.0198124
Cfap61	0.00329323	0.693954	0.487731	0.854617
Insm1	0.00170256	0.158406	0.874141	0.99996
Ralgapa2	-0.0618015	-1.10285	0.270126	0.699178
A930019D19Rik	-0.00410789	-1.31607	0.188187	0.611461
Kiz	-0.100476	-1.90525	0.056784	0.359978
Xrn2	-0.0631318	-1.03706	0.299738	0.728822
Nkx2-4	-0.00488658	-1.08972	0.275868	0.705326
Foxa2	-0.00779669	-2.88341	0.00394452	0.0675033
Thbd	-0.057487	-2.05493	0.0399188	0.300805
Cd93	0.00323687	0.0444063	0.964582	0.99996
Nxt1	0.193674	3.07425	0.00211752	0.0435122
Gzf1	0.0443696	0.808111	0.419051	0.815763
Napb	0.00734047	0.436632	0.66239	0.932282
Cst3	0.0528056	1.06297	0.287829	0.716904
Zfp120	0.0249315	0.518787	0.603924	0.908084
Zfp937	-0.0142396	-0.713066	0.475826	0.848174
Gm21994	0.0266936	0.964776	0.334686	0.758893
3300002I08Rik	0.00487785	0.299142	0.764839	0.971075
Gm10130	-0.000662892	-0.105026	0.916358	0.99996
Zfp442	-0.00321005	-0.123177	0.90197	0.99996
Zfp345	-0.00188709	-0.368158	0.712765	0.950123
Cst7	0.0494736	1.0997	0.271497	0.700672
Apmap	-0.0172013	-0.342875	0.731701	0.958829
Acss1	-0.0574074	-1.71601	0.0861985	0.435743
Entpd6	0.0539385	1.35413	0.175733	0.593822
Pygb	-0.0151078	-0.324095	0.745874	0.964382
Abhd12	0.0465977	0.915217	0.360105	0.776772
Gins1	0.0705321	1.39353	0.163498	0.577685
Ninl	-0.0147559	-0.912678	0.36144	0.77744
Nanp	0.00562584	0.835623	0.403392	0.806589
Nsfl1c	0.0547504	0.85952	0.39008	0.797229
Gm14167	-0.0128592	-1.22538	0.22047	0.646802
Fkbp1a	-0.110005	-1.63271	0.10257	0.471244
Sdcbp2	-0.00593083	-0.923092	0.355987	0.774148
Tmem74b	2.89851e-05	0.0110978	0.991146	0.99996
Psmf1	-0.0681846	-1.32982	0.183616	0.60563
Gm14154	0.0120698	1.25742	0.208638	0.634618
Fam110a	-0.171852	-3.06402	0.00219116	0.0445807
Slc52a3	0.00244768	0.291505	0.770673	0.973538
Srxn1	-0.0475836	-1.55771	0.119342	0.506113
Tcf15	-0.373836	-8.25963	1.69776e-16	7.99403e-14
Csnk2a1	0.082923	1.30883	0.19063	0.614549
Tbc1d20	0.0659912	1.22472	0.220716	0.647109
Rbck1	-0.0354428	-0.550543	0.581962	0.89937
Trib3	-0.0213542	-1.00074	0.316984	0.745697
Nrsn2	8.21977e-05	0.0204611	0.983676	0.99996
Sox12	-0.00384226	-0.072331	0.94234	0.99996
Zcchc3	-0.0688994	-1.97876	0.0478779	0.33099
6820408C15Rik	-0.00435163	-0.762258	0.445928	0.829816
Gm14161	-0.00277847	-1.10248	0.270286	0.699272
Rem1	-8.96794e-05	-0.0359769	0.971302	0.99996
H13	0.0431354	0.664559	0.506352	0.862499
Mcts2	0.0209609	1.12898	0.258939	0.689812
Gm26841	0.00389916	0.610178	0.541761	0.879111
Id1	-0.195938	-5.52389	3.42072e-08	3.78345e-06
Cox4i2	-0.174973	-7.36268	1.98326e-13	5.44736e-11
Bcl2l1	-0.07933	-1.83593	0.0664061	0.386457
Tpx2	-0.0801584	-1.02821	0.303882	0.733062
Dusp15	-0.000139114	-0.0572261	0.954367	0.99996
Ttll9	0.00495592	0.678173	0.497682	0.857569
Pdrg1	-0.0210394	-0.321753	0.747649	0.965388
Ccm2l	-0.156695	-7.36871	1.89613e-13	5.29632e-11
Hck	-7.47234e-05	-0.0132875	0.989399	0.99996
Tm9sf4	0.0109745	0.171815	0.863587	0.99996
Tspyl3	-0.00911989	-0.250067	0.802542	0.984348
Plagl2	0.013244	0.283373	0.776898	0.975427
Pofut1	-0.0199771	-0.383776	0.701155	0.946769
Kif3b	0.0195172	0.443439	0.65746	0.930273
Asxl1	-0.0764748	-1.11613	0.2644	0.694463
Nol4l	0.0781062	1.74878	0.0803671	0.42133
Commd7	0.0716815	1.11137	0.266444	0.695218
Dnmt3bos	-0.00516285	-0.604793	0.545334	0.88057
Dnmt3b	0.0603527	0.969716	0.332218	0.757307
Mapre1	0.0522333	0.820862	0.41175	0.811817
Efcab8	-0.00201646	-0.933382	0.350651	0.771035
Bpifb5	-0.013752	-0.776467	0.437497	0.826249
Cdk5rap1	0.0185974	0.651678	0.514628	0.866546
Snta1	-0.0159404	-1.60438	0.10867	0.484545
Cbfa2t2	-0.0245279	-0.470074	0.638315	0.924475
Necab3	-0.00127243	-0.112293	0.910594	0.99996
1700003F12Rik	-0.00150933	-0.365397	0.714825	0.951201
Actl10	0.00280813	0.612558	0.540186	0.878291
E2f1	-0.0434092	-0.755388	0.450039	0.831864
Pxmp4	-0.103411	-2.05809	0.0396137	0.29919
4930519P11Rik	0.00273867	1.04216	0.29737	0.7271
Zfp341	0.00823514	0.449571	0.653032	0.928567
Chmp4b	-0.125411	-2.048	0.0405924	0.303692
Raly	0.174526	3.07338	0.00212368	0.0435843
Eif2s2	-0.0812336	-1.40205	0.16094	0.574339
Ahcy	-0.0118304	-0.282356	0.777678	0.975427
Itch	0.00357243	0.0551093	0.956053	0.99996
Dynlrb1	0.0674573	1.09511	0.273501	0.703605
Map1lc3a	-0.0309011	-0.522323	0.60146	0.907226
Pigu	0.0784521	1.75064	0.0800464	0.420811
Trp53inp2	-0.0203115	-1.0653	0.286774	0.716691
Ncoa6	0.117539	2.18473	0.0289381	0.249816
Ggt7	-0.00382977	-1.17242	0.241062	0.671556
Acss2	0.0668258	1.16799	0.242845	0.672732
Gss	-5.57819e-05	-0.00115634	0.999077	0.99996
Gssos2	0.00417072	1.24017	0.214948	0.641301
Gssos1	-0.00416492	-1.23938	0.215243	0.64168
Myh7b	-0.000589212	-0.0976197	0.922237	0.99996
Trpc4ap	-0.0754959	-1.13418	0.256755	0.687036
Edem2	0.0671795	1.08409	0.278357	0.708135
Procr	-0.0982619	-1.75985	0.0784723	0.417843
Mmp24	-0.00590747	-2.24681	0.0246793	0.225827
BC029722	-0.0133691	-0.244938	0.806511	0.985962
Eif6	0.0580629	0.942784	0.34582	0.767864
Gm16098	-0.00374106	-1.0502	0.29366	0.722963
Uqcc1	0.0155275	0.285816	0.775027	0.974995
Cep250	-0.0875872	-1.32592	0.184903	0.606557
6430550D23Rik	0.000430977	0.038686	0.969142	0.99996
Ergic3	0.0241581	0.370871	0.710743	0.949425
Spag4	-0.000673307	-0.0270709	0.978404	0.99996
Cpne1	-0.0144085	-1.70826	0.0876274	0.43959
Rbm12	0.0647673	1.65541	0.0978806	0.461888
Nfs1	0.108044	1.80907	0.0704784	0.39632
Romo1	0.000584529	0.00898384	0.992832	0.99996
Rbm39	0.206225	5.43409	5.67102e-08	5.87789e-06
Phf20	-0.142851	-2.11142	0.0347676	0.27758
Scand1	0.11523	1.97025	0.0488449	0.334983
Cnbd2	0.016334	0.671192	0.502118	0.860386
2900097C17Rik	-0.0031956	-0.0475323	0.96209	0.99996
Epb41l1	0.0268599	1.2143	0.22467	0.652433
Aar2	0.0595455	1.43105	0.152455	0.559053
Gm14168	-0.00354667	-0.356033	0.721825	0.954834
Dlgap4	-0.0426922	-0.846612	0.397237	0.801869
Gm14230	-0.000778129	-0.0933159	0.925655	0.99996
Tgif2	0.0115546	0.245607	0.805993	0.985587
4930518I15Rik	0.005093	0.337151	0.736012	0.95993
1110008F13Rik	-0.0539708	-0.973837	0.330167	0.756346
Sla2	-0.0270557	-0.663276	0.507173	0.863114
Ndrg3	-0.199476	-3.63703	0.000277544	0.0091846
Dsn1	0.00547321	0.121857	0.903016	0.99996
Soga1	-0.131077	-3.0971	0.00196107	0.0412456
Samhd1	-0.0641961	-0.925208	0.354886	0.772693
Rbl1	0.00631613	0.104156	0.917048	0.99996
Mroh8	-0.00690452	-0.887386	0.374898	0.78688
Rpn2	0.0974653	1.50021	0.133601	0.529917
Manbal	-0.0280401	-0.526522	0.59854	0.90597
Src	-0.0268668	-1.8817	0.0599128	0.36862
Gm14286	0.0142264	1.52546	0.127185	0.5183
Blcap	-0.0366333	-0.863109	0.388104	0.795674
Nnat	-0.0115712	-1.36457	0.172428	0.58946
Platr27	0.00299215	0.243988	0.807247	0.986005
Ctnnbl1	0.0525043	0.852945	0.393716	0.799261
Tti1	0.055675	1.49976	0.133716	0.529925
Rprd1b	0.117722	1.88625	0.0592972	0.367651
Tgm2	-0.284674	-6.61822	3.87179e-11	7.59609e-09
Lbp	-0.0936326	-2.03567	0.0418167	0.30838
Gm23925	-0.00260336	-1.07158	0.28394	0.714259
Snhg11	-9.39165e-05	-0.0408816	0.967391	0.99996
Ralgapb	-0.0653215	-1.39512	0.163017	0.576795
Actr5	-0.0364583	-0.794288	0.427051	0.81978
Ppp1r16b	-0.1523	-5.14644	2.71844e-07	2.43478e-05
Fam83d	-0.00712551	-0.349343	0.726841	0.957272
Dhx35	0.0134012	0.437537	0.661734	0.932282
Mafb	0.00305172	0.224347	0.822493	0.991805
Gm14221	-0.00859667	-1.7977	0.0722629	0.400435
Top1	0.0835254	1.49731	0.134354	0.530588
Plcg1	0.0098649	0.195212	0.845232	0.99996
Gm27206	-0.00188325	-0.518095	0.604406	0.908296
Zhx3	0.0106906	0.336312	0.736644	0.95993
Gm16751	-0.0045964	-0.693129	0.488249	0.85463
Gm14228	4.31023e-06	0.002007	0.998399	0.99996
[truncated: 14,481 more rows]

## Sheet: HSC_ST_A (LKS)
Gene	logFC	t	p	Fdr
Mrpl15	-0.0207906	-0.332068	0.739846	0.993771
Lypla1	0.00993107	0.181768	0.85577	0.99989
Gm37988	0.00422862	1.07157	0.283945	0.791512
Tcea1	-0.0826134	-1.32026	0.186786	0.682232
Atp6v1h	0.0201488	0.328136	0.742818	0.993868
Rb1cc1	-0.0803109	-1.16873	0.242547	0.748141
4732440D04Rik	0.0124691	0.382922	0.701788	0.983386
St18	-8.23827e-07	-0.000366349	0.999708	0.99989
Pcmtd1	-0.0425279	-0.690554	0.489866	0.914468
Gm26901	-0.0136876	-0.795346	0.426436	0.887006
Rrs1	0.203468	3.1269	0.00177298	0.047203
Adhfe1	0.00744025	1.09396	0.274005	0.781222
Mybl1	0.00898157	0.581754	0.560749	0.941436
Vcpip1	-0.0598666	-0.953516	0.340358	0.835394
1700034P13Rik	0.00180362	0.377574	0.705757	0.984788
Sgk3	0.00688515	0.113694	0.909483	0.99989
Mcmdc2	0.00818839	0.381279	0.703007	0.984146
Snhg6	-0.0799956	-1.29812	0.194284	0.691852
Tcf24	0.0028876	0.628973	0.529385	0.931483
Cops5	0.0203717	0.327525	0.74328	0.993868
Cspp1	0.0498576	0.745318	0.456101	0.899567
Arfgef1	-0.0113674	-0.177128	0.859412	0.99989
Cpa6	-0.00206541	-0.874704	0.381762	0.863259
Prex2	-0.0393533	-1.33351	0.182403	0.675597
Slco5a1	0.00194578	0.441602	0.65879	0.972797
Ncoa2	-0.0164869	-0.256491	0.797578	0.99989
Tram1	-0.0825374	-1.33415	0.182194	0.675189
Lactb2	-0.0119472	-0.233666	0.81525	0.99989
Eya1	0.0364062	0.51349	0.607623	0.957325
Kcnb2	-0.000404131	-0.0738073	0.941166	0.99989
Terf1	-0.00923907	-0.149357	0.881276	0.99989
Sbspon	-0.0190014	-0.864452	0.387366	0.864219
Rpl7	-0.0884963	-3.87009	0.000109665	0.00563016
Rdh10	0.0158636	0.512729	0.608155	0.957524
Stau2	-0.0090588	-0.188451	0.850528	0.99989
Ube2w	0.0540626	1.13495	0.256431	0.765222
Eloc	0.0577397	0.979623	0.327302	0.823754
D030040B21Rik	-0.00323652	-0.890588	0.373177	0.858215
Tmem70	-0.0407836	-0.674763	0.499846	0.918642
Ly96	-0.00179031	-0.0636757	0.94923	0.99989
Jph1	0.0200441	1.77383	0.0761298	0.476679
Gdap1	-0.00181283	-0.297476	0.766111	0.998984
Pi15	-0.00228194	-0.774075	0.438909	0.892522
Gm28154	-0.00555878	-0.580365	0.561685	0.941836
Gm16070	-0.0292972	-0.995596	0.319477	0.819467
Crispld1	-0.0553424	-1.09447	0.273784	0.781222
Il17f	-0.00869903	-0.685724	0.492907	0.915486
Mcm3	-0.0536542	-0.654491	0.512815	0.926179
6720483E21Rik	-0.000537658	-0.13443	0.893066	0.99989
Paqr8	0.0188121	0.611987	0.540564	0.934146
Efhc1	0.000522559	0.0541895	0.956786	0.99989
Tram2	0.0360034	1.03193	0.302137	0.807004
Tmem14a	-0.0290093	-0.869762	0.384457	0.863921
Gsta3	-0.00229542	-0.422873	0.672399	0.976427
Khdc1b	0.00584217	1.55513	0.119954	0.575622
Kcnq5	0.0192153	0.59082	0.554658	0.938477
Gm26580	-0.000212458	-0.020917	0.983312	0.99989
Ogfrl1	-0.100358	-1.57035	0.116375	0.5684
B3gat2	0.0326428	1.85562	0.0635447	0.442336
Smap1	-0.100732	-1.62209	0.104824	0.546768
Sdhaf4	0.0219162	0.360745	0.7183	0.986672
Fam135a	-0.00452808	-0.309665	0.756824	0.995971
Col19a1	0.000184258	0.0568321	0.95468	0.99989
Lmbrd1	-0.0763176	-1.62502	0.104199	0.545314
Phf3	0.00425176	0.0720687	0.942549	0.99989
Ptp4a1	0.00347458	0.0536817	0.95719	0.99989
Khdrbs2	-0.00187663	-0.430656	0.66673	0.975104
Gm37724	0.0059734	1.24094	0.214665	0.719529
Prim2	0.011766	0.247107	0.804832	0.99989
Rab23	0.0478602	1.4673	0.142334	0.616468
Bag2	0.106009	1.95898	0.0501501	0.389231
Zfp451	-0.0248161	-0.390491	0.696184	0.982587
Dst	-0.333428	-4.86471	1.16833e-06	0.000130095
Gm37233	-0.0133524	-0.560698	0.575019	0.944417
Ccdc115	0.0944331	1.53252	0.125435	0.58463
Gm28306	-0.00429808	-2.17031	0.0300128	0.297063
Imp4	0.0661767	1.06327	0.287692	0.795948
Ptpn18	-0.00740462	-0.170531	0.864597	0.99989
4930568A12Rik	-0.00586557	-0.458986	0.646257	0.97
Cfc1	-0.000233073	-0.019609	0.984356	0.99989
Arhgef4	-0.00773765	-0.35595	0.721887	0.987089
Gm38336	-0.00376232	-0.374719	0.707879	0.984788
Fam168b	-0.0611518	-0.979065	0.327578	0.823864
Plekhb2	0.00781479	0.176773	0.859691	0.99989
Hs6st1	0.0211183	0.488205	0.625418	0.965535
Gm33280	-0.00104387	-0.103786	0.917342	0.99989
Uggt1	-0.0510186	-0.867143	0.38589	0.863921
Neurl3	-0.21554	-3.38579	0.000713184	0.023744
Arid5a	-0.0274765	-0.516702	0.605379	0.956278
4930403P22Rik	0.00184438	0.126017	0.899722	0.99989
Kansl3	0.0479301	0.827854	0.407778	0.877422
Lman2l	0.0315254	0.657423	0.510928	0.92498
Cnnm4	-0.0203637	-0.747217	0.454955	0.899323
Cnnm3	0.0301883	0.593409	0.552924	0.937831
Gm38033	0.000781754	0.161454	0.87174	0.99989
Ankrd23	0.00536372	0.682	0.495259	0.916858
Ankrd39	-0.0452818	-1.00957	0.312731	0.813087
Sema4c	-0.0086647	-0.374412	0.708108	0.984788
Fam178b	0.00310805	0.79865	0.424517	0.886558
Cox5b	-0.0774568	-1.75035	0.0800967	0.487912
Actr1b	0.005678	0.104682	0.91663	0.99989
4933424G06Rik	1.46939e-05	0.00354019	0.997175	0.99989
Zap70	-0.00156749	-0.647021	0.517637	0.928052
Tmem131	0.0144154	0.271526	0.785994	0.99989
Vwa3b	-1.96502e-06	-0.000842489	0.999328	0.99989
Inpp4a	-0.0119203	-0.370193	0.711249	0.985176
Coa5	-0.0685932	-1.31898	0.187212	0.682739
Unc50	0.0411441	0.737485	0.460849	0.901791
Mgat4a	-0.00725439	-0.168649	0.866077	0.99989
2010300C02Rik	0.00452377	0.888538	0.374278	0.858215
Tsga10	0.085392	2.57422	0.0100646	0.154928
Gm26805	-0.00341742	-0.319616	0.749268	0.994982
Lipt1	-0.00415416	-0.170474	0.864642	0.99989
Mitd1	0.0731462	1.45352	0.14612	0.623205
Mrpl30	0.0540751	0.903677	0.366194	0.854962
Txndc9	-0.115299	-1.84454	0.0651417	0.447086
Eif5b	-0.169667	-2.58443	0.00977184	0.152644
Rev1	0.0716132	1.20992	0.226347	0.729935
Aff3	0.0477073	0.723259	0.469542	0.906305
Gm16150	-0.00397484	-0.537385	0.591017	0.950266
Gm16151	0.00313292	0.849342	0.395717	0.868756
Gm16152	-0.0146425	-0.31531	0.752535	0.995327
Lonrf2	-0.00248481	-0.574398	0.565715	0.943622
Chst10	0.0075424	0.425745	0.670305	0.976303
Pdcl3	0.0260168	0.434735	0.663767	0.974008
Npas2	-0.00552757	-0.633639	0.526335	0.931483
Rpl31	-0.215356	-6.52693	7.12552e-11	2.09694e-08
Tbc1d8	-0.00339713	-0.1426	0.88661	0.99989
Cnot11	-0.00556056	-0.102255	0.918557	0.99989
Rnf149	-0.111523	-1.91407	0.0556476	0.411243
Rfx8	-0.00245262	-0.253577	0.799829	0.99989
Map4k4	0.133844	2.03092	0.0422965	0.358195
Il1r2	-0.0171336	-0.923925	0.355553	0.847058
Gm16894	0.010443	1.12607	0.260169	0.769528
Il1r1	-0.0259313	-0.60548	0.544877	0.935847
Il1rl2	-0.0214789	-1.38416	0.166349	0.653417
Il1rl1	0.0186893	1.20059	0.229944	0.732371
Il18r1	-0.00779272	-0.262056	0.793285	0.99989
Il18rap	-0.0333872	-0.773988	0.438961	0.892522
Slc9a2	0.0132321	1.455	0.145708	0.623178
Mfsd9	0.000578306	0.0455306	0.963686	0.99989
Mrps9	0.0780515	1.27698	0.201645	0.703751
Gpr45	-0.0125861	-0.513016	0.607954	0.957482
Tgfbrap1	0.0168296	0.427996	0.668665	0.976303
8430432A02Rik	-0.00696404	-0.571386	0.567754	0.944054
AI597479	-0.00219213	-0.0667919	0.946749	0.99989
Fhl2	-0.00899581	-0.706995	0.47959	0.910437
Nck2	0.0482902	1.53843	0.123984	0.583707
Gm29155	-0.000174333	-0.04252	0.966085	0.99989
Gm29156	0.00454822	0.937445	0.348558	0.84322
Uxs1	0.00801441	0.15082	0.880122	0.99989
Tpp2	-0.0297974	-0.453206	0.650413	0.970572
Mettl21c	-0.0391333	-2.14244	0.0321886	0.308233
Gm8251	-0.00899417	-0.550873	0.581736	0.947663
Tex30	0.221715	3.99358	6.56716e-05	0.00371914
Kdelc1	-0.031887	-0.687242	0.49195	0.915405
Bivm	-0.0131286	-0.330098	0.741335	0.993843
Ercc5	-0.0111802	-0.250845	0.80194	0.99989
Gulp1	0.0108389	0.324402	0.745642	0.99425
Wdr75	0.0700058	1.14439	0.252495	0.7609
Slc40a1	0.00422353	0.601684	0.547402	0.936176
Dnah7b	-0.00165479	-0.631328	0.527844	0.931483
Slc39a10	0.0496976	0.767626	0.442732	0.893389
Gm28151	-0.0103576	-1.59037	0.111791	0.559052
4933411E06Rik	0.00320078	0.343611	0.731148	0.991142
Cavin2	-1.25626	-22.5792	1.84402e-109	1.51947e-105
Nabp1	-0.00284101	-0.0732693	0.941594	0.99989
Myo1b	-0.00630711	-0.799379	0.424094	0.886558
Stat4	-0.297509	-4.77097	1.86619e-06	0.000196155
Gm31812	-0.0139087	-1.28807	0.197759	0.699424
Stat1	-0.046404	-0.606842	0.543973	0.935451
Gls	-0.0026433	-0.0410915	0.967224	0.99989
Nab1	-0.225849	-3.61641	0.000300577	0.0121409
Nemp2	0.0443709	1.4268	0.153678	0.6349
Mfsd6	0.0377601	0.86182	0.388813	0.864818
Inpp1	-0.171511	-3.07429	0.00211718	0.0539277
Hibch	0.0141557	0.246726	0.805127	0.99989
1700019D03Rik	-0.00773068	-0.597242	0.550363	0.936742
Pms1	0.00527807	0.124627	0.900822	0.99989
Gm28777	-3.86285e-05	-0.0124942	0.990032	0.99989
Ormdl1	0.030623	0.608757	0.542703	0.934617
Osgepl1	-0.0919567	-2.52389	0.0116259	0.170609
Gm28551	0.000918311	0.183369	0.854513	0.99989
Asnsd1	0.00503234	0.104389	0.916864	0.99989
Dnah7a	-0.00418033	-1.70716	0.0878323	0.508065
Stk17b	-0.0508292	-0.741184	0.458604	0.90027
Hecw2	-0.00386486	-2.17532	0.0296355	0.294746
Ccdc150	0.000886071	0.095315	0.924067	0.99989
Gtf3c3	-0.0474296	-1.01573	0.309788	0.81075
Pgap1	0.00751041	0.779855	0.4355	0.890951
Ankrd44	0.0710101	1.39871	0.161938	0.647656
4930444A19Rik	-0.00195844	-0.612236	0.540399	0.934146
Sf3b1	0.126162	2.99285	0.0027724	0.0638116
Coq10b	-0.127197	-1.96126	0.0498835	0.387956
Hspd1	-0.0360829	-0.612611	0.540151	0.934146
Hspe1	0.0379913	0.796836	0.42557	0.887006
Mob4	0.0583014	0.992249	0.321106	0.820957
Rftn2	4.97616e-05	0.00665796	0.994688	0.99989
Gm10561	-0.00417377	-1.99544	0.0460293	0.373886
Mars2	0.0218168	0.609976	0.541895	0.934146
Boll	-0.00336082	-0.4013	0.68821	0.980846
Plcl1	-0.050253	-1.69347	0.0904044	0.515734
Satb2	0.00545986	0.683542	0.494284	0.916391
4930558J18Rik	-0.0011855	-0.149359	0.881274	0.99989
1700066M21Rik	0.0087765	0.331275	0.740445	0.993773
Tyw5	-0.00344503	-0.0913179	0.927242	0.99989
Maip1	-0.035888	-0.649492	0.516039	0.927307
Spats2l	0.00598315	0.746554	0.455355	0.899339
Kctd18	-0.05129	-1.25538	0.209376	0.712818
Sgo2a	0.128038	2.98075	0.00288418	0.0656888
Aox4	0.00590112	1.231	0.218358	0.722313
Aox2	-0.00132898	-0.343243	0.731425	0.99123
Bzw1	0.0906501	1.76731	0.0772142	0.480729
Clk1	-0.117019	-1.8645	0.0622881	0.437184
Ppil3	-0.0221937	-0.381645	0.702735	0.984032
Nif3l1	0.025511	0.575343	0.565076	0.943346
Orc2	0.129486	2.10699	0.0351502	0.323617
Gm15834	-0.00291491	-0.232475	0.816175	0.99989
Fam126b	-0.017652	-0.371016	0.710635	0.985176
Ndufb3	0.0296329	0.517461	0.604849	0.956278
Cflar	0.00881207	0.142538	0.886658	0.99989
Casp8	0.0199051	0.3171	0.751176	0.994982
Trak2	-0.0407959	-0.812252	0.416671	0.882105
Stradb	0.00166772	0.04633	0.963048	0.99989
Tmem237	-0.0740246	-1.5599	0.118823	0.572575
G730003C15Rik	-0.0415121	-1.62519	0.104162	0.545314
Mpp4	0.00157016	0.0955301	0.923896	0.99989
Gm29017	0.00484712	0.603513	0.546185	0.935847
Als2	-0.0235777	-0.579523	0.562253	0.94194
Fzd7	0.0165448	0.726468	0.467573	0.905411
Gm973	-0.00326796	-0.140623	0.888172	0.99989
Sumo1	0.0580393	1.08055	0.279932	0.785539
Nop58	-0.0302697	-0.519516	0.603416	0.955889
Bmpr2	0.0486752	0.855918	0.392069	0.866599
Fam117b	-0.0716763	-1.16454	0.244242	0.749972
Ica1l	0.0133007	0.845608	0.397797	0.870352
Wdr12	-0.00962839	-0.144594	0.885035	0.99989
Carf	0.0221341	0.672951	0.500998	0.91937
Nbeal1	0.0978472	1.83383	0.0667166	0.44973
Cyp20a1	0.0108672	0.200533	0.841069	0.99989
Abi2	-0.0585085	-1.02726	0.304331	0.80854
Raph1	-0.00972129	-0.341367	0.732836	0.99149
Cd28	-0.0289469	-0.969653	0.332249	0.82811
Ctla4	-0.00414387	-0.384987	0.700257	0.983135
Icos	0.00118394	0.112337	0.910559	0.99989
Pard3b	-0.14194	-2.77999	0.00544885	0.10364
Pard3bos1	-0.0223085	-1.19934	0.230432	0.733111
Pard3bos3	-0.00423948	-1.53674	0.124396	0.58441
Nrp2	0.00307679	0.338754	0.734804	0.991937
Ino80d	-0.0348932	-0.538474	0.590265	0.949958
Ino80dos	-0.0178856	-0.53267	0.594277	0.952747
Gm20342	0.0253328	0.418692	0.675453	0.977715
Ndufs1	0.0123363	0.199444	0.84192	0.99989
Eef1b2	-0.0217063	-0.851236	0.394664	0.868715
Zdbf2	-0.00572586	-0.752035	0.452052	0.898355
Fastkd2	-0.0249354	-0.503581	0.61457	0.960299
Klf7	-0.09565	-2.35344	0.0186249	0.223232
Gm26649	0.0059744	0.815737	0.414675	0.88076
Creb1	0.0671932	1.04266	0.297139	0.802192
Mettl21a	0.00955204	0.263596	0.792098	0.99989
Ccnyl1	-0.00931219	-0.429905	0.667276	0.975578
Fzd5	0.0347386	1.37723	0.168481	0.6564
Plekhm3	-0.0135044	-0.413379	0.67934	0.979471
D630023F18Rik	-0.00374127	-1.55828	0.119207	0.573684
Idh1	-0.0204989	-0.456914	0.647745	0.97
Pikfyve	0.0256699	0.565028	0.57207	0.944054
Map2	-0.0028729	-0.430959	0.66651	0.974913
Rpe	0.0408799	0.802357	0.422371	0.884759
Kansl1l	0.0377966	0.601834	0.547302	0.936176
Acadl	-0.102521	-1.54347	0.122757	0.580331
Lancl1	0.00204471	0.0378797	0.969785	0.99989
Gm29113	-0.000605227	-0.101303	0.919313	0.99989
Gm29114	-0.00352	-0.464716	0.642147	0.969611
Ikzf2	0.157712	2.31897	0.0204217	0.23684
Bard1	0.0563473	1.21214	0.225495	0.728991
Atic	0.0401254	0.625079	0.531937	0.932113
Fn1	0.00258876	0.183042	0.854769	0.99989
D230017M19Rik	0.0121847	0.837743	0.4022	0.873394
Pecr	-0.0102118	-0.237879	0.811981	0.99989
Xrcc5	-0.0333341	-0.568776	0.569524	0.944054
Smarcal1	0.0333802	0.818702	0.412981	0.88076
Rpl37a	-0.0672111	-2.6967	0.00701784	0.123167
Tns1	0.15358	2.7736	0.00555685	0.105019
Rufy4	-0.00233413	-0.135579	0.892158	0.99989
Cxcr2	0.000124678	0.00858537	0.99315	0.99989
Cxcr1	0.00537971	0.61174	0.540727	0.934146
Arpc2	-0.0973401	-2.54605	0.0109137	0.163358
Aamp	0.043801	0.715765	0.474158	0.90808
Pnkd	0.0131656	0.223252	0.823345	0.99989
Tmbim1	0.00472868	0.0936992	0.92535	0.99989
Catip	-7.03831e-05	-0.0126887	0.989876	0.99989
Ctdsp1	0.0310053	0.583402	0.559639	0.94054
Vil1	-7.65584e-05	-0.027179	0.978318	0.99989
Usp37	0.105192	1.62526	0.104147	0.545314
Cnot9	-0.00328625	-0.0663881	0.947071	0.99989
Plcd4	-0.00875672	-1.2009	0.229825	0.732371
Zfp142	0.0535542	1.40848	0.159029	0.643798
Bcs1l	0.0142111	0.312729	0.754495	0.995549
Rnf25	0.0140464	0.395301	0.692631	0.981476
Stk36	-0.0038552	-0.531973	0.59476	0.952911
Ttll4	0.0917201	2.45406	0.0141466	0.190988
Cyp27a1	-0.00652825	-0.631646	0.527636	0.931483
Prkag3	-0.00167504	-0.82038	0.412024	0.880479
Wnt6	-0.00067554	-0.0848243	0.932403	0.99989
Ihh	3.35744e-05	0.0090022	0.992818	0.99989
Nhej1	0.0492166	1.6856	0.0919113	0.518732
Slc23a3	-0.00255788	-0.839953	0.40096	0.872947
Cnppd1	-0.0320846	-0.632414	0.527135	0.931483
Retreg2	0.0502565	0.904328	0.365849	0.854962
Zfand2b	-0.0185784	-0.356171	0.721722	0.987089
Abcb6	-0.00850324	-0.424748	0.671032	0.976303
Atg9a	0.0130643	0.404272	0.686024	0.980846
Ankzf1	-0.027829	-0.635392	0.525191	0.931221
Glb1l	0.0421446	1.14507	0.252214	0.76059
Stk16	0.162921	2.59063	0.00959767	0.151503
Tuba4a	0.331536	4.89561	9.99377e-07	0.000114273
A630095N17Rik	-0.0182606	-1.43314	0.151857	0.632449
Dnajb2	0.0160655	0.409116	0.682465	0.980121
Ptprn	0.00487185	0.975381	0.329401	0.825444
Dnpep	-0.0501054	-0.888893	0.374087	0.858215
Speg	0.00279492	0.2877	0.773584	0.99989
Gmppa	-0.0247166	-0.599871	0.548609	0.936742
Chpf	-0.0178495	-1.36982	0.170783	0.660527
Obsl1	-0.0175267	-0.867784	0.385539	0.863921
Inha	0.00238086	0.265414	0.790698	0.99989
Stk11ip	0.0122435	0.383532	0.701336	0.983386
Slc4a3	-0.00492837	-0.515322	0.606342	0.956588
Epha4	-0.00868449	-1.43639	0.150932	0.631758
Sgpp2	-0.00198162	-0.703928	0.481498	0.91097
Farsb	0.0971798	1.68269	0.0924746	0.520172
Acsl3	0.010811	0.161217	0.871927	0.99989
Utp14b	0.171012	2.64195	0.00825923	0.138607
Ap1s3	0.0365976	1.04974	0.293868	0.799298
Wdfy1	-0.0562878	-1.22888	0.219153	0.722787
Mrpl44	-0.0092143	-0.167786	0.866756	0.99989
Serpine2	-0.126775	-4.5343	5.86428e-06	0.000516809
Fam124b	-0.00674713	-0.824088	0.409915	0.879042
Cul3	0.0137107	0.219608	0.826182	0.99989
Gm29125	-0.00197815	-0.256506	0.797567	0.99989
Dock10	0.271249	3.98414	6.83318e-05	0.00377888
Rhbdd1	-0.0710465	-2.13519	0.0327759	0.311863
Gm28940	0.00158709	0.145648	0.884203	0.99989
Col4a4	-0.0255825	-1.63217	0.102683	0.542457
Mff	-0.0192987	-0.310203	0.756415	0.995971
Agfg1	0.0571525	0.95342	0.340407	0.835394
A030005L19Rik	-0.00112286	-0.313317	0.754048	0.995549
Trip12	-0.20872	-3.21125	0.00132688	0.0378741
Fbxo36	-0.0028836	-0.139728	0.888878	0.99989
C130026I21Rik	-0.0575414	-1.52804	0.126543	0.58728
A530032D15Rik	-0.111403	-2.89003	0.00386249	0.0817122
A530040E14Rik	-0.0254223	-0.722763	0.469847	0.906471
Gm16028	0.0163972	2.0622	0.0392209	0.342715
G530012D18Rik	-0.00389287	-0.860323	0.389637	0.864924
Sp110	-0.0540427	-0.829026	0.407115	0.877177
Gm16094	-8.11264e-05	-0.00746593	0.994043	0.99989
Sp140	-0.0841286	-1.3452	0.178599	0.669651
Gm17017	0.00109894	0.240941	0.809607	0.99989
Sp100	0.0412883	0.620913	0.534675	0.933217
A630001G21Rik	-0.0362071	-0.716822	0.473505	0.908001
Cab39	-0.0241251	-0.37916	0.704579	0.984606
Itm2c	0.0513222	0.862948	0.388192	0.864785
2810459M11Rik	-3.43212e-05	-0.0114462	0.990868	0.99989
Psmd1	-0.141221	-2.28306	0.0224529	0.249847
Htr2b	-0.00343684	-0.48496	0.627718	0.96581
Gm21972	-0.00408876	-1.63593	0.101894	0.541791
Armc9	0.0389731	1.31628	0.188119	0.683392
Gm16341	0.00430814	0.597594	0.550128	0.936742
B3gnt7	0.0273844	1.10605	0.26874	0.77721
Gm28626	-0.00473641	-0.397591	0.690942	0.981445
Ncl	-0.093764	-2.31178	0.0208153	0.240308
Ptma	-0.048323	-1.77801	0.0754403	0.474163
Pde6d	0.100307	1.95458	0.0506679	0.391165
Cops7b	-0.00239739	-0.0555421	0.955708	0.99989
Nppc	0.000788301	0.100517	0.919937	0.99989
Dis3l2	0.0297064	0.592514	0.553524	0.93792
Chrng	-0.00994829	-1.99135	0.0464762	0.375639
Eif4e2	-0.00776046	-0.123234	0.901925	0.99989
Efhd1	-0.00262793	-0.427239	0.669217	0.976303
Gigyf2	0.0436563	0.674768	0.499843	0.918642
Kcnj13	-0.00647305	-0.432248	0.665573	0.974533
Inpp5d	-0.0194155	-0.306732	0.759055	0.99682
Atg16l1	-0.0268459	-0.461682	0.644322	0.969895
Sag	0.0212956	1.30588	0.191631	0.687855
Dgkd	-0.061498	-1.21414	0.224729	0.727897
Usp40	0.0737478	1.52676	0.126861	0.587678
Ugt1a7c	0.00278574	0.121113	0.903605	0.99989
Ugt1a6b	-7.97918e-05	-0.0211278	0.983144	0.99989
Ugt1a6a	0.000526246	0.0276658	0.977929	0.99989
Ugt1a5	0.00947395	1.48874	0.136597	0.605953
Ugt1a2	0.00310276	0.7734	0.439309	0.892522
Dnajb3	0.00256312	0.236846	0.812782	0.99989
Ugt1a1	-0.00252339	-0.656608	0.511452	0.925115
Mroh2a	-0.00808739	-0.476064	0.634042	0.967816
Hjurp	0.10711	1.5105	0.130956	0.594996
Glrp1	0.0149972	0.570131	0.568605	0.944054
Gm29336	-0.000232005	-0.0617104	0.950795	0.99989
Arl4c	0.0323933	0.522786	0.601138	0.955881
1700067G17Rik	0.00236957	0.391341	0.695556	0.982337
Sh3bp4	-0.00627304	-0.837185	0.402514	0.873394
Agap1	-0.0563633	-1.14771	0.251125	0.759365
Gbx2	0.013132	0.569095	0.569308	0.944054
Cops8	-0.0280967	-0.469775	0.638528	0.968941
Mlph	-0.0232225	-1.03999	0.298377	0.803065
Rab17	-0.0763133	-2.62663	0.00864016	0.142248
Lrrfip1	-0.0928163	-1.52128	0.128229	0.589628
Rbm44	-0.0149298	-1.51453	0.12993	0.592666
Ramp1	-0.0577694	-0.968426	0.332861	0.828633
Ube2f	0.0368242	0.640715	0.521726	0.929624
Gm26683	0.000594898	0.0991688	0.921007	0.99989
Scly	-0.00328741	-0.0665197	0.946966	0.99989
Espnl	-0.00903821	-1.29801	0.194321	0.691852
Klhl30	9.2411e-05	0.0186386	0.98513	0.99989
Erfe	0.00498306	1.39107	0.164243	0.650247
Ilkap	0.0564333	0.908783	0.363492	0.853829
1700020N18Rik	-0.00908983	-1.61156	0.107096	0.550686
Hes6	0.0462666	0.785791	0.432013	0.889218
Per2	0.00315106	0.105251	0.916179	0.99989
Traf3ip1	0.0302507	0.794511	0.426922	0.8871
Asb1	-0.0443399	-1.8729	0.0611187	0.432104
Hdac4	0.0128958	0.297395	0.766172	0.998984
Gm26720	-0.013565	-1.14436	0.25251	0.7609
Ndufa10	0.0243717	0.396668	0.691623	0.981476
Cops9	0.0304091	0.479647	0.631492	0.966922
Otos	0.114626	1.63638	0.1018	0.541791
Gpc1	-0.00526965	-0.263794	0.791946	0.99989
Ankmy1	0.00878484	1.66096	0.0967618	0.530837
Dusp28	0.0844834	2.22435	0.0261532	0.272271
5033417F24Rik	-0.00900946	-1.11943	0.262989	0.77201
Rnpepl1	0.0971764	2.15947	0.0308439	0.301667
9430060I03Rik	0.00330307	0.208395	0.834926	0.99989
Capn10	0.0242244	0.817038	0.413931	0.88076
Gpr35	-0.00523667	-1.36021	0.173802	0.663176
Sned1	-0.00266655	-0.458955	0.646279	0.97
Mterf4	0.0223264	0.537959	0.59062	0.950159
Gm28535	-0.00742232	-0.797258	0.425325	0.886895
Pask	-0.00262285	-0.0933269	0.925646	0.99989
Ppp1r7	-0.0529327	-0.82786	0.407775	0.877422
Ano7	-0.00204307	-0.311139	0.755703	0.995971
Hdlbp	-0.0423989	-0.66316	0.507247	0.923011
Sept2	0.017017	0.460648	0.645064	0.969975
Farp2	-0.0108094	-0.49122	0.623284	0.9643
Stk25	-0.0920862	-1.55791	0.119293	0.573684
Gm28536	-0.00213408	-0.755185	0.45016	0.89725
Bok	-0.027675	-0.837829	0.402152	0.873394
Thap4	0.0544328	1.32485	0.18526	0.679401
Atg4b	0.0399698	0.84164	0.400015	0.87222
Dtymk	0.00677406	0.103553	0.917527	0.99989
Ing5	-0.0631825	-1.11243	0.265988	0.774467
D2hgdh	-0.00295846	-0.0818768	0.934747	0.99989
Gal3st2c	-0.00207179	-0.707702	0.479151	0.910269
Fam174a	-0.0142065	-0.237695	0.812124	0.99989
St8sia4	0.0273537	0.440737	0.659416	0.972797
Panct2	8.61234e-05	0.0324564	0.974109	0.99989
Gm28901	-0.00430239	-2.28973	0.0220632	0.24766
D1Ertd622e	0.00789473	0.181977	0.855606	0.99989
Ppip5k2	0.0713482	1.17111	0.241588	0.74739
Gin1	-0.0325385	-0.644801	0.519075	0.928343
Pam	-0.0445848	-0.847383	0.396807	0.869599
Gm7967	-0.0118873	-0.393691	0.69382	0.981725
Gm28187	-0.0428481	-1.30725	0.191167	0.687758
Rnf152	-0.00207674	-0.644015	0.519584	0.928537
Pign	-0.102158	-1.94747	0.0515136	0.394491
2310035C23Rik	-0.0481179	-0.805564	0.420519	0.883756
Tnfrsf11a	0.000477145	0.0582149	0.953579	0.99989
Gm7160	0.016661	0.62123	0.534466	0.933217
Zcchc2	-0.0680203	-1.22909	0.219076	0.722787
Phlpp1	0.0426738	1.39097	0.164272	0.650247
Bcl2	-0.275522	-3.98741	6.73974e-05	0.00376344
D630008O14Rik	-0.00802731	-1.16922	0.24235	0.748141
Kdsr	-0.0283667	-0.483506	0.62875	0.965947
Vps4b	-0.116853	-1.85449	0.0637063	0.442614
Serpinb2	-0.000764204	-0.168589	0.866124	0.99989
Serpinb8	-0.0533728	-2.88441	0.00393209	0.0830779
Dsel	-0.0435883	-1.27725	0.201552	0.703576
Tsn	-0.141105	-2.67314	0.00752979	0.128859
Nifk	0.102654	1.57068	0.116298	0.568215
Clasp1	0.0285963	0.484716	0.627891	0.965847
2900060B14Rik	0.0265963	0.838922	0.401538	0.872947
Tfcp2l1	-0.00168311	-0.109001	0.913204	0.99989
Ralb	-0.134121	-2.99369	0.00276476	0.0637249
Gm27184	0.00494484	0.394155	0.693477	0.981636
Tmem185b	0.0391771	1.00697	0.313978	0.81367
Epb41l5	-0.0490158	-2.16488	0.0304269	0.299186
Ptpn4	-0.0554973	-1.29228	0.196297	0.695693
Tmem177	0.0169754	0.679122	0.497081	0.917699
Tmem37	-0.00607626	-0.203663	0.838622	0.99989
Dbi	-0.0136254	-0.247198	0.804761	0.99989
3110009E18Rik	0.0469678	1.21526	0.224304	0.727388
Steap3	0.112504	2.804	0.0050595	0.0979796
Insig2	0.0293945	0.753933	0.450912	0.897754
Ccdc93	-0.0296391	-0.721185	0.470817	0.90691
Htr5b	-0.00634869	-2.96316	0.00305404	0.0685703
Ddx18	0.0256292	0.385611	0.699795	0.983135
Actr3	-0.0392832	-0.744323	0.456703	0.899567
Slc35f5	-0.011704	-0.411115	0.680999	0.979471
Gpr39	-0.00013696	-0.063904	0.949048	0.99989
Lypd1	-0.0123127	-3.91194	9.23232e-05	0.00489224
Nckap5	-0.0185522	-2.165	0.0304173	0.299186
Mgat5	0.0119242	0.183875	0.854116	0.99989
Tmem163	-0.10536	-6.91737	4.95863e-12	1.77648e-09
2900009J06Rik	-0.00229877	-0.340262	0.733668	0.991524
Ccnt2	0.074876	1.28367	0.199295	0.701492
Map3k19	-0.00255472	-0.365412	0.714814	0.985702
Rab3gap1	-0.138691	-2.26804	0.0233536	0.255669
Zranb3	-0.026247	-0.631917	0.52746	0.931483
Gm28800	-0.0120235	-1.43669	0.150846	0.631758
R3hdm1	0.0382205	0.613519	0.539551	0.934146
Ubxn4	-0.154957	-2.47506	0.0133422	0.184154
Lct	-0.00617241	-1.15543	0.247951	0.755096
Mcm6	-0.0480306	-0.609275	0.542359	0.934459
Dars	-0.0383362	-0.596809	0.550652	0.936784
Cxcr4	0.0936334	2.75769	0.00583443	0.108523
Thsd7b	-0.00186169	-0.87566	0.381242	0.863248
Gm16081	-0.0175522	-4.5695	4.96268e-06	0.000454361
Gm15674	0.00358694	1.0872	0.276983	0.783334
Gm15675	-0.0171451	-2.10639	0.0352019	0.323732
Cd55	-0.0262073	-0.508643	0.611017	0.958847
Gm16083	0.00289283	0.579564	0.562225	0.94194
Pfkfb2	-0.00204737	-0.133827	0.893543	0.99989
Yod1	0.00491586	0.141338	0.887607	0.99989
AA986860	-0.00642196	-1.09206	0.274838	0.781705
Gm28857	-0.0290895	-2.24092	0.0250587	0.265654
Il10	-0.00998688	-1.10287	0.270118	0.77897
Mapkapk2	-0.10072	-1.6301	0.10312	0.543292
Dyrk3	0.0393696	0.653503	0.513451	0.92627
Eif2d	-0.00877786	-0.176004	0.860295	0.99989
Rassf5	0.0126481	0.218615	0.826956	0.99989
Ikbke	-0.058509	-1.90843	0.0563719	0.413812
Gm28913	-0.00195936	-0.923121	0.355972	0.847621
Srgap2	-0.0581148	-1.09768	0.272378	0.780375
Fam72a	0.0240338	1.44487	0.148534	0.627232
Ctse	0.0202871	0.781626	0.434458	0.889866
Rab7b	-0.00019301	-0.0422923	0.966267	0.99989
Slc26a9	-0.000113338	-0.0319546	0.974509	0.99989
Slc41a1	-0.0179741	-0.401746	0.687882	0.980846
Rab29	-0.0523415	-1.53547	0.124709	0.58463
Nucks1	0.0712928	1.11479	0.264972	0.773246
Slc45a3	0.0446178	2.83247	0.00463056	0.093063
Elk4	-0.116604	-1.86146	0.0627158	0.438319
Mfsd4a	-0.114889	-3.0053	0.00266152	0.0625299
Gm26892	-0.00165409	-0.222818	0.823683	0.99989
Cdk18	-0.00561282	-0.198388	0.842747	0.99989
Nuak2	0.0328747	1.00148	0.316625	0.816203
Tmcc2	0.0214356	0.743301	0.457321	0.900222
Dstyk	-0.0156916	-0.331298	0.740428	0.993773
Rbbp5	-0.00632626	-0.138788	0.889621	0.99989
Tmem81	-0.0103914	-1.01959	0.307952	0.810262
Mdm4	-0.0674895	-1.04583	0.295672	0.801955
Pik3c2b	0.0448372	1.28152	0.20005	0.70175
Ppp1r15b	0.0602226	1.02221	0.306715	0.810172
Plekha6	-0.000753925	-0.0560458	0.955307	0.99989
Etnk2	-0.00400158	-1.38202	0.167003	0.654298
Sox13	-0.0116445	-0.461224	0.644651	0.969895
Snrpe	0.0811446	1.93311	0.0532579	0.403221
Gm26706	-0.00207035	-0.314985	0.752782	0.995336
Zc3h11a	-0.0201491	-0.651854	0.514514	0.926608
Gm38394	0.0103034	0.573748	0.566154	0.943758
Lax1	-0.0372614	-0.963475	0.335338	0.831214
Atp2b4	-0.389529	-5.64865	1.67302e-08	3.06348e-06
Prelp	-0.00360706	-1.38723	0.165409	0.651206
Btg2	-0.115642	-1.19888	0.230609	0.733355
Chil1	-0.00247976	-0.518377	0.60421	0.956166
Ppfia4	-0.0334949	-2.02911	0.0424806	0.358832
Tmem183a	-0.0485934	-0.901947	0.367112	0.855141
Cyb5r1	-0.0926923	-1.86578	0.0621095	0.436674
Adipor1	-0.05968	-0.934344	0.350155	0.843904
Platr1	-0.00651434	-0.565065	0.572046	0.944054
Klhl12	-0.0689663	-1.51452	0.129933	0.592666
Rabif	0.0260369	0.570566	0.56831	0.944054
Kdm5b	0.00188069	0.0271751	0.978321	0.99989
Syt2	-0.00656489	-1.79392	0.0728634	0.467233
Ppp1r12b	0.0358465	0.9495	0.342395	0.837316
Gm28892	-9.24576e-05	-0.0402616	0.967886	0.99989
Ube2t	0.154064	3.24642	0.00117353	0.034467
Ptpn7	0.175582	2.60002	0.00933909	0.149615
Arl8a	0.0523893	1.08696	0.277087	0.783391
Gm15445	0.000534134	0.0506855	0.959577	0.99989
Rnpep	0.0792254	1.30313	0.192567	0.689292
Timm17a	0.0434894	0.734149	0.462879	0.902645
Shisa4	0.041405	3.44343	0.000577362	0.0204622
Ipo9	-0.0611401	-1.22527	0.220511	0.724461
Nav1	-0.0934404	-1.84658	0.0648451	0.445827
Gm38399	-0.0105946	-0.415857	0.677526	0.978926
Csrp1	0.169948	2.67382	0.00751459	0.128732
Phlda3	0.0237556	1.06468	0.287051	0.794929
Tmem9	0.105035	1.88566	0.0593767	0.423972
Kif21b	-0.0297339	-0.650039	0.515686	0.927076
Camsap2	0.00217944	0.16847	0.866218	0.99989
Ddx59	-0.0551904	-2.17367	0.0297594	0.295589
Kif14	0.166357	4.23645	2.2965e-05	0.00161048
Platr23	0.00310259	0.595376	0.551609	0.937011
Zfp281	-0.0116761	-0.202343	0.839654	0.99989
Gm19705	0.000265522	0.0855492	0.931827	0.99989
Gm26936	-0.00019571	-0.0499222	0.960186	0.99989
A430106G13Rik	-0.00980942	-0.683702	0.494183	0.916391
Ptprc	-0.131914	-2.07448	0.0380665	0.337096
Gm28556	-0.00277437	-0.797998	0.424896	0.886701
Nek7	0.0342939	0.598699	0.54939	0.936742
Gm5833	-0.0087399	-0.682577	0.494894	0.916774
2310009B15Rik	-0.102934	-1.77315	0.0762421	0.477019
Dennd1b	-0.0379818	-0.597641	0.550096	0.936742
Crb1	-0.000176421	-0.0740017	0.941011	0.99989
Zbtb41	-0.0775481	-1.5955	0.110639	0.555895
Aspm	0.142595	2.35675	0.01846	0.222059
Cdc73	0.052452	0.815907	0.414578	0.88076
B3galt2	0.0313029	1.3136	0.189019	0.684022
Glrx2	-0.0172599	-0.269463	0.787581	0.99989
Trove2	-0.0609313	-1.23278	0.217696	0.722244
Uchl5	0.0546885	0.85126	0.394651	0.868715
Rgs2	0.143089	1.53308	0.125296	0.58463
Rgs1	0.137654	1.20346	0.228834	0.73168
Rgs18	-0.193238	-2.93767	0.00331643	0.0733621
Pla2g4a	-0.101794	-1.54533	0.122307	0.579869
Ptgs2	-0.0136756	-0.351339	0.725344	0.988887
Ptgs2os2	-0.00472274	-0.807671	0.419304	0.883422
BC003331	-0.066343	-1.07795	0.281087	0.787029
Tpr	-0.0462042	-0.934926	0.349855	0.843666
Prg4	0.00195317	0.291526	0.770657	0.99989
Hmcn1	-0.00477196	-0.615557	0.538204	0.934146
Gm47985	-0.0039839	-1.84181	0.0655395	0.447759
Gm10138	-0.00603932	-0.144949	0.884755	0.99989
Ivns1abp	0.0497864	0.788166	0.430623	0.888474
Swt1	0.110984	1.78331	0.0745748	0.471963
Trmt1l	0.0216583	0.423744	0.671764	0.976303
Rnf2	-0.00196433	-0.0349959	0.972084	0.99989
Fam129a	-0.0032053	-0.0740327	0.940986	0.99989
2810414N06Rik	-0.0308923	-2.71994	0.00654353	0.117292
Edem3	-0.0149771	-0.389312	0.697056	0.982891
1700025G04Rik	-0.0167496	-0.291326	0.77081	0.99989
Tsen15	0.107129	1.85184	0.0640859	0.444128
Rgl1	7.95081e-05	0.00283716	0.997736	0.99989
Arpc5	-0.150066	-2.55934	0.0105056	0.159716
Ncf2	-0.00639182	-0.0987718	0.921322	0.99989
Smg7	0.0370405	0.629447	0.529075	0.931483
Lamc1	0.000489861	0.0170498	0.986397	0.99989
Shcbp1l	-0.00956669	-0.622298	0.533764	0.933011
Dhx9	0.0550649	1.0234	0.306151	0.809591
Npl	0.155986	2.66464	0.00772278	0.131479
Rgs8	-0.000378911	-0.0430741	0.965644	0.99989
Rgs16	0.00318058	0.529167	0.596704	0.953466
Gm28513	0.000531648	0.0819519	0.934687	0.99989
Rnasel	0.00502853	0.0849784	0.932281	0.99989
Rgsl1	-0.00343869	-1.74848	0.0804189	0.488681
Teddm2	0.00972967	0.64816	0.5169	0.927691
Glul	-0.00757117	-0.109095	0.91313	0.99989
Gm29291	-0.00787697	-0.948101	0.343107	0.837938
Gm9530	-0.00227031	-0.28635	0.774618	0.99989
Ier5	0.110721	1.47666	0.139806	0.613254
Mr1	-0.061347	-1.87387	0.0609857	0.431534
Stx6	-0.0431826	-0.824121	0.409895	0.879042
BC034090	-0.0208246	-1.64844	0.0993013	0.536552
Xpr1	0.0177539	0.289909	0.771893	0.99989
Gm5532	0.000715049	0.0886369	0.929373	0.99989
Acbd6	-0.0413498	-0.689717	0.490392	0.914468
Lhx4	-0.0038407	-1.35547	0.175307	0.665915
Qsox1	-0.0391998	-0.658187	0.510437	0.924438
Cep350	0.055204	0.800398	0.423504	0.886041
Tor1aip1	-0.0421927	-0.651555	0.514707	0.926608
Tor1aip2	0.0891498	1.56568	0.117463	0.569685
Axdnd1	-0.0108979	-1.70651	0.0879516	0.508398
Gm2000	0.0201409	0.352379	0.724563	0.988253
Soat1	0.0385391	0.838918	0.401541	0.872947
Gm10031	0.00791362	0.456407	0.64811	0.97
Abl2	-0.0266499	-0.494895	0.620688	0.962724
Tor3a	0.0539904	1.10939	0.267296	0.775619
Fam20b	-0.0371241	-0.887635	0.374764	0.858285
Ralgps2	-0.0138362	-0.217906	0.827508	0.99989
Angptl1	0.0149135	2.22575	0.0260586	0.271958
4930439D14Rik	0.00126497	0.180808	0.856523	0.99989
Rasal2	-0.0520464	-1.92991	0.0536532	0.404172
Cryzl2	-0.0725159	-1.36188	0.173276	0.662379
Sec16b	0.00480934	0.439163	0.660555	0.973438
Cop1	-0.025476	-0.397967	0.690666	0.981221
4930523C07Rik	0.0728217	1.39762	0.162266	0.647668
4930562F07Rik	0.00261416	0.737564	0.460802	0.901791
Mrps14	-0.0333561	-0.637377	0.523897	0.930839
Cacybp	0.0700674	1.20551	0.228042	0.730566
Rabgap1l	-0.0132044	-0.189739	0.849518	0.99989
Gm36975	0.00746477	1.56962	0.116545	0.5684
Rc3h1	0.125926	1.96712	0.0492047	0.38614
Serpinc1	-0.00556756	-0.310871	0.755907	0.995971
Zbtb37	-0.040284	-0.975512	0.329336	0.825444
Gm37362	-0.00207644	-0.773863	0.439035	0.892522
Dars2	-0.00429345	-0.108741	0.913411	0.99989
Gm37634	0.0142093	1.09714	0.272612	0.780375
Cenpl	0.125882	3.24596	0.00117539	0.034467
Klhl20	-0.0354892	-0.856868	0.391544	0.866243
Prdx6	-0.118578	-2.38493	0.0171055	0.212433
Tnfsf4	-0.02023	-0.951112	0.341576	0.836548
Suco	-0.0246489	-0.369449	0.711803	0.985176
4930558K02Rik	-0.00202318	-0.34978	0.726513	0.989221
Pigc	0.00725243	0.205876	0.836893	0.99989
Dnm3	-0.0119918	-0.572554	0.566963	0.943983
2810442N19Rik	0.000527212	0.1464	0.883609	0.99989
Mettl13	0.0437622	1.00802	0.313476	0.81367
Vamp4	0.118206	2.6475	0.008125	0.136633
Prrc2c	-0.0728047	-1.57368	0.115601	0.566482
Gorab	-0.0301407	-0.776393	0.43754	0.892522
Kifap3	-0.0124369	-0.256763	0.797368	0.99989
Scyl3	-0.00840955	-0.203777	0.838533	0.99989
BC055324	-0.000673315	-0.0226008	0.981969	0.99989
Mettl18	0.0182007	0.564245	0.572603	0.944054
Sele	-0.000130808	-0.0505013	0.959724	0.99989
Sell	0.039651	0.636556	0.524433	0.931021
Selp	-0.415309	-5.73296	1.02308e-08	1.96051e-06
Gm16587	0.00461771	0.852382	0.394028	0.868326
Gm16548	-0.00414358	-0.588025	0.556532	0.939327
F5	-0.0451818	-3.19249	0.00141602	0.0398908
Slc19a2	0.012448	0.614295	0.539038	0.934146
Ccdc181	-0.0568139	-1.22654	0.220031	0.724056
Blzf1	0.00165284	0.036864	0.970594	0.99989
Nme7	-0.00406608	-0.101083	0.919487	0.99989
Atp1b1	0.00803638	0.561405	0.574538	0.944382
Sft2d2	-0.00152276	-0.0292315	0.976681	0.99989
Tiprl	0.0540025	0.866939	0.386001	0.863921
Gpr161	-0.0116311	-0.654258	0.512965	0.926226
Dcaf6	0.0110659	0.287551	0.773698	0.99989
Mpc2	-0.146308	-2.52869	0.0114682	0.169458
Adcy10	-0.00198625	-0.910759	0.36245	0.852934
Mpzl1	0.0104969	0.287732	0.773559	0.99989
Rcsd1	0.135693	2.16128	0.0307032	0.300826
Creg1	-0.0954303	-1.63426	0.102244	0.542102
Cd247	-0.00579132	-0.419942	0.674539	0.977266
Gm37469	-0.0099226	-0.667793	0.504285	0.92103
Pou2f1	-0.0811469	-1.54993	0.121198	0.577937
Ildr2	-0.0111944	-2.83916	0.00453472	0.0915836
Gm15853	-0.0230486	-1.08738	0.276904	0.783334
Tada1	-0.0308075	-0.570223	0.568543	0.944054
Pogk	0.00323018	0.0761292	0.939318	0.99989
Gm16701.1	-0.00061984	-0.105868	0.915689	0.99989
Fam78b	-0.00826479	-1.6049	0.108555	0.552207
Uck2	-0.113833	-1.81323	0.0698337	0.457235
Gm37982	-5.228e-05	-0.0137819	0.989004	0.99989
Gm2453	-0.00240126	-0.359508	0.719225	0.986846
Tmco1	0.010019	0.161024	0.872078	0.99989
Aldh9a1	0.0655366	1.09735	0.272523	0.780375
Mgst3	0.0410093	0.91525	0.360088	0.850911
Pbx1	-0.00212145	-0.029067	0.976812	0.99989
Nuf2	0.0895071	2.00147	0.0453757	0.371249
Ccdc190	-2.31882e-05	-0.00810768	0.993531	0.99989
Hsd17b7	-0.00797439	-0.30332	0.761654	0.997462
3110045C21Rik	-0.0063112	-0.716399	0.473766	0.90808
Ddr2	-0.00186189	-0.619804	0.535405	0.93346
Uap1	-0.107366	-1.83946	0.0658855	0.448746
Gm37748	0.0198054	2.25034	0.0244545	0.260848
Uhmk1	-0.0524184	-0.987488	0.323434	0.821946
4930500M09Rik	-0.00753132	-0.809994	0.417968	0.882752
Sh2d1b1	2.92384e-05	0.00643511	0.994866	0.99989
Gm7694	-0.0457311	-2.3943	0.016675	0.209294
Nos1ap	-0.242156	-5.27281	1.37888e-07	2.04721e-05
Spata46	-0.00416544	-1.5949	0.110775	0.556068
Olfml2b	1.34644e-05	0.00625633	0.995008	0.99989
Atf6	0.00630341	0.122546	0.902469	0.99989
Dusp12	0.0759711	1.61609	0.106114	0.549753
Gm26620	0.00365871	0.26206	0.793282	0.99989
Fcgr2b	0.0260984	0.988758	0.322812	0.821946
Fcgr3	0.00131283	0.0986404	0.921426	0.99989
Cfap126	-0.00505142	-0.322964	0.746731	0.99425
Sdhc	-0.0816371	-1.31506	0.188526	0.683392
Mpz	-0.00211008	-0.556683	0.57776	0.946093
Pcp4l1	0.000747362	0.0146223	0.988334	0.99989
Nr1i3	-0.0147881	-2.29471	0.021776	0.246395
Tomm40l	-0.0670591	-1.60565	0.10839	0.552169
Apoa2	0.00187807	0.152611	0.878709	0.99989
Fcer1g	0.11433	1.86498	0.0622217	0.437184
Ndufs2	-0.0362439	-0.606062	0.544491	0.935782
B4galt3	0.0547704	1.5885	0.112212	0.559171
Ppox	0.0522335	1.34769	0.177796	0.669119
Usp21	-0.0286833	-0.824871	0.40947	0.878883
Ufc1	0.00918917	0.153148	0.878286	0.99989
Gm20045	0.00737728	0.275278	0.78311	0.99989
Dedd	-0.0447775	-1.0915	0.275085	0.781705
Nit1	-0.0083544	-0.171469	0.863859	0.99989
Pfdn2	-0.030984	-0.537396	0.591009	0.950266
Klhdc9	-0.011885	-0.65555	0.512133	0.925726
Nectin4	-0.0421641	-1.78813	0.0737937	0.46935
Arhgap30	0.166339	2.44996	0.0143087	0.192182
Usf1	0.12228	2.31743	0.0205057	0.237646
Tstd1	-0.000607738	-0.0993513	0.920862	0.99989
Gm26641	-0.00181104	-0.516915	0.60523	0.956278
F11r	-0.144159	-3.1027	0.00192439	0.0499496
B930036N10Rik	0.0196389	0.301995	0.762664	0.997758
Alyref2	0.0486813	1.23044	0.218571	0.722313
Cd244	-0.000580494	-0.0135596	0.989182	0.99989
Ly9	0.0254095	0.685991	0.492739	0.915486
Slamf7	-4.69095e-05	-0.0206675	0.983511	0.99989
Cd48	0.425873	6.3053	3.03016e-10	8.18641e-08
Slamf1	-0.0642721	-1.42682	0.153672	0.6349
Cd84	-0.0838647	-1.35991	0.173898	0.663234
Gm10521	-0.00958579	-0.512241	0.608497	0.957684
Gm37065	-0.00213172	-0.451573	0.651589	0.970775
Slamf6	-0.00265369	-0.524604	0.599873	0.954791
Vangl2	-0.0327268	-0.912187	0.361698	0.851784
Ncstn	0.0297965	0.651938	0.51446	0.926608
Copa	-0.00256337	-0.040276	0.967874	0.99989
Gm37756	0.0147818	2.32461	0.0201177	0.234575
Pex19	0.109287	2.27646	0.0228451	0.252211
Dcaf8	-0.155356	-2.52584	0.0115614	0.170118
Pea15a	-0.0186602	-0.647204	0.517519	0.928042
Gm17224	-0.00181205	-0.549718	0.582528	0.947769
Igsf8	0.0793553	1.60329	0.108911	0.552771
Pigm	0.0436298	0.926456	0.354237	0.846205
Slamf9	-0.00120918	-0.28772	0.773568	0.99989
Igsf9	-0.00221875	-0.173081	0.862592	0.99989
Tagln2	-0.00628817	-0.153213	0.878234	0.99989
Cfap45	-0.0101525	-0.608833	0.542653	0.934617
Slamf8	0.00302441	0.272547	0.785209	0.99989
Dusp23	-0.112378	-2.25311	0.0242794	0.260176
Fcer1a	0.0517135	1.73889	0.0820931	0.493937
Ackr1	-0.0124172	-1.34808	0.177673	0.669119
Cadm3	0.0095918	1.36151	0.173393	0.662535
Aim2	0.0152332	0.262451	0.792981	0.99989
Ifi206	0.00250787	0.234501	0.814602	0.99989
Ifi214	0.000108592	0.0490705	0.960864	0.99989
Ifi213	0.000793513	0.0942917	0.92488	0.99989
Ifi209	-0.000134177	-0.0103196	0.991767	0.99989
Ifi208	5.36925e-05	0.0131387	0.989517	0.99989
Ifi204	0.000216309	0.0322314	0.974288	0.99989
Mndal	0.0559375	0.806451	0.420007	0.883452
Ifi203	-0.0785137	-1.10964	0.267186	0.775615
Spta1	0.00324527	0.203919	0.838422	0.99989
Olfr417	0.0895274	2.95942	0.00309132	0.0692188
Olfr248	0.000380799	0.0524985	0.958133	0.99989
Olfr414	-0.00339238	-0.340429	0.733542	0.991524
Fmn2	0.00154282	0.15263	0.878694	0.99989
Fh1	0.113669	1.82441	0.0681274	0.452083
Kmo	-0.00579905	-0.862806	0.38827	0.864785
Opn3	-0.0116024	-1.58959	0.111968	0.559171
Chml	-0.00123685	-0.0363109	0.971035	0.99989
Exo1	0.0157177	0.311764	0.755228	0.995971
Gm38100	-0.00348478	-1.16466	0.244193	0.74997
Rbm8a2	0.0102418	1.19121	0.233608	0.737032
Cep170	0.0548055	0.944103	0.345146	0.8399
Sdccag8	0.000959576	0.017758	0.985832	0.99989
Akt3	-0.0969174	-1.61695	0.105929	0.549326
Gm26801	0.00170468	0.276569	0.782119	0.99989
Zbtb18	0.0684488	1.42121	0.155295	0.637438
Adss	-0.0741634	-1.23634	0.216369	0.720502
Catspere2	-0.00237543	-0.548329	0.583482	0.947769
Desi2	-0.0713357	-1.19662	0.231489	0.734114
B230369F24Rik	-0.0221968	-0.567629	0.570303	0.944054
Cox20	0.209956	3.26575	0.00109639	0.0327962
Hnrnpu	0.0336212	0.999708	0.317482	0.817415
Efcab2	-0.0011149	-0.0404428	0.967741	0.99989
Kif26b	0.0023934	0.296977	0.766492	0.999137
Smyd3	-0.0472322	-0.814806	0.415208	0.88076
Tfb2m	-0.0728728	-1.3829	0.166734	0.653764
Cnst	0.0554766	1.30788	0.190952	0.687758
Sccpdh	-0.0256274	-0.632045	0.527376	0.931483
Ahctf1	0.0625409	0.96605	0.334048	0.829975
Gm10518	3.32329e-05	0.0119773	0.990444	0.99989
Cdc42bpa	-0.119448	-2.07287	0.0382167	0.338244
Coq8a	-0.168238	-3.41848	0.000632897	0.0218661
Gm37336	-0.0179877	-2.43778	0.0147996	0.194508
Psen2	-0.109752	-2.09096	0.0365636	0.330718
Gm31728	-0.00439407	-1.534	0.12507	0.58463
Itpkb	-0.00283299	-0.0469028	0.962592	0.99989
Stum	-0.00585541	-1.17063	0.241783	0.747718
Parp1	0.0488067	0.793694	0.427397	0.887147
Lin9	-0.00701861	-0.14856	0.881904	0.99989
Acbd3	-0.0145327	-0.232611	0.81607	0.99989
Gm37768	-0.00240832	-0.362931	0.716666	0.986545
Gm38293	-0.00162485	-0.369519	0.711751	0.985176
H3f3a	-0.0108358	-0.412659	0.679868	0.979471
Gm17275	0.0398771	2.00694	0.0447899	0.3687
H3f3aos	0.0304178	1.20215	0.229343	0.73233
Sde2	-0.0281885	-0.456238	0.648232	0.97
Pycr2	0.0745122	1.23748	0.215944	0.719815
Lefty1	-0.0509855	-1.8473	0.0647406	0.445636
Tmem63a	-0.0095501	-0.241153	0.809443	0.99989
Ephx1	-0.0133287	-1.09924	0.271696	0.779949
Nvl	-0.0773237	-1.25518	0.209452	0.712818
Cnih4	0.00101699	0.0162147	0.987063	0.99989
Wdr26	-0.0445224	-0.676866	0.498511	0.918183
A430110L20Rik	-0.0103763	-1.46392	0.143254	0.618396
Dnah14	0.00242432	0.187213	0.851499	0.99989
Lbr	0.100977	1.57189	0.116017	0.567513
Gm5533	-0.012953	-1.32689	0.184582	0.678858
Enah	-0.00548729	-0.432863	0.665126	0.974509
Srp9	-0.0209133	-0.411801	0.680496	0.979471
Degs1	0.0452109	0.945385	0.344491	0.839433
Fbxo28	-0.00481174	-0.11107	0.911564	0.99989
Trp53bp2	0.0463293	1.03065	0.302737	0.807856
Capn2	0.038236	0.897309	0.369581	0.857199
Susd4	-0.000383365	-0.0498844	0.960216	0.99989
Tlr5	-0.000120511	-0.068452	0.945428	0.99989
Disp1	0.00592377	0.206686	0.83626	0.99989
Brox	-0.0633854	-1.15753	0.247091	0.753805
Aida	0.0325357	0.598224	0.549708	0.936742
Mia3	-0.0504452	-0.867209	0.385854	0.863921
Taf1a	0.0128916	0.475917	0.634146	0.967816
Gm37986	0.005975	1.41132	0.158189	0.642869
Dusp10	-0.00629562	-0.187046	0.851629	0.99989
1700056E22Rik	0.011447	0.514314	0.607047	0.95715
Hlx	-0.0305514	-1.17674	0.239336	0.744396
Gm34342	0.0277451	1.96607	0.0493248	0.38653
Marc2	-0.0567202	-0.989054	0.322667	0.821946
C130074G19Rik	-0.00220618	-0.703487	0.481773	0.91097
Mark1	-0.00201409	-0.637654	0.523717	0.930758
Rab3gap2	-0.0121879	-0.212077	0.832052	0.99989
Iars2	0.0688468	1.12395	0.26107	0.770549
Bpnt1	-0.00266993	-0.0928053	0.926061	0.99989
4930532G15Rik	0.0119092	0.550143	0.582237	0.947731
Eprs	-0.198676	-3.56354	0.000368035	0.0143386
9630028B13Rik	-0.00681198	-1.04693	0.295162	0.8011
Lyplal1	0.0195109	0.767788	0.442636	0.893389
Tgfb2	0.0112266	1.55503	0.119979	0.575622
Rrp15	0.0108163	0.174819	0.861226	0.99989
A430105J06Rik	0.00355002	0.211533	0.832477	0.99989
Spata17	-0.00367779	-1.31631	0.188109	0.683392
Gpatch2	-0.12785	-2.31042	0.0208902	0.24031
Gm38155	-0.00503442	-1.15986	0.246142	0.753141
Esrrg	-0.000114127	-0.0422627	0.96629	0.99989
Kctd3	-0.022429	-0.647989	0.517011	0.927691
Cenpf	0.153724	1.68463	0.092099	0.519257
Ptpn14	-0.035083	-1.67853	0.0932828	0.521472
Gm37422	0.00983789	0.783456	0.433383	0.889866
Smyd2	-0.0103597	-0.167226	0.867196	0.99989
Prox1	-0.000133493	-0.0256885	0.979506	0.99989
Rps6kc1	-0.0197756	-0.710529	0.477397	0.909502
Angel2	-0.115642	-1.78833	0.0737605	0.46935
Vash2	-0.00944243	-1.08215	0.27922	0.78506
Flvcr1	0.0731279	2.39629	0.0165851	0.209122
A230020J21Rik	-0.00202048	-0.614649	0.538804	0.934146
Tatdn3	-0.0348099	-1.0151	0.310087	0.81075
Nsl1	0.101433	3.79842	0.000146706	0.00694678
Batf3	3.51998e-05	0.0182994	0.9854	0.99989
Fam71a	0.0151747	0.798189	0.424785	0.886695
Atf3	-0.0247188	-0.378646	0.704961	0.984788
D730003I15Rik	-0.00897941	-0.240238	0.810152	0.99989
Gm37168	-0.00615473	-1.62574	0.104045	0.545314
Nenf	-0.0268417	-0.4262	0.669974	0.976303
Tmem206	0.0851288	2.28642	0.0222557	0.249057
Ppp2r5a	-0.0410407	-0.625332	0.531771	0.932113
Dtl	-0.0480887	-0.642372	0.52065	0.929288
Ints7	-0.00534224	-0.0933735	0.925609	0.99989
Lpgat1	0.0144308	0.302714	0.762116	0.99775
Gm38037	-0.00613332	-0.503964	0.614301	0.960299
Nek2	0.0688782	1.80965	0.0703876	0.459037
1700034H15Rik	0.0037053	0.842741	0.399399	0.87143
Slc30a1	-0.0350002	-1.25671	0.208895	0.712818
Gm26670	0.0151726	0.906344	0.364782	0.854285
Traf5	0.0231452	0.726653	0.46746	0.905364
Gm26879	0.0155292	1.27913	0.20089	0.702869
Rcor3	0.0316067	0.580711	0.561452	0.94179
Gm10516	-0.00114088	-0.157687	0.874708	0.99989
Hhat	0.00918495	0.459001	0.646246	0.97
Syt14	-0.00211742	-0.634928	0.525494	0.931221
Diexf	-0.0315767	-0.642677	0.520452	0.929131
Irf6	-0.00390539	-0.153277	0.878184	0.99989
A130010J15Rik	-0.00322614	-0.102588	0.918292	0.99989
Traf3ip3	-0.0145045	-0.228069	0.819599	0.99989
Gm15872	-0.000225492	-0.0564286	0.955002	0.99989
4930570N18Rik	-0.00205508	-0.176998	0.859514	0.99989
Lamb3	0.0050678	0.20231	0.839679	0.99989
Hsd11b1	-0.000704721	-0.106174	0.915447	0.99989
G0s2	0.00410046	0.697867	0.485281	0.912603
Plxna2	0.00415966	0.662756	0.507506	0.923247
Cd34	0.454102	7.17366	7.96002e-13	3.40159e-10
Gm16897	-0.00152296	-0.186261	0.852245	0.99989
Gm32250	-0.000139263	-0.0271968	0.978303	0.99989
Gm37027	-0.00166972	-0.772504	0.439839	0.892522
Cd46	-0.0285484	-1.31464	0.188667	0.683392
Cr1l	-0.0313953	-0.489727	0.624341	0.965104
Cr2	-0.0126693	-1.52654	0.126914	0.587678
Fam171a1	0.0228849	0.631019	0.528046	0.931483
Nmt2	0.0187863	0.334097	0.738315	0.992935
Rpp38	-0.0177847	-0.48568	0.627207	0.96568
Acbd7	-0.00494674	-0.821201	0.411557	0.880302
Dclre1c	0.0408096	1.14694	0.251439	0.760036
Suv39h2	-0.000951815	-0.0231917	0.981498	0.99989
Hspa14	-0.0504174	-0.823677	0.410148	0.879042
Gm45902	-0.0160724	-0.43555	0.663175	0.974008
Cdnf	-0.0124346	-1.15684	0.247371	0.754476
Fam107b	-0.144848	-2.34782	0.0189082	0.225582
Gm13185	-0.000129167	-0.031644	0.974757	0.99989
Frmd4a	0.0236856	0.388038	0.697999	0.983126
Gm13179	-0.00536405	-0.980626	0.326807	0.823413
Prpf18	0.0724001	1.42533	0.1541	0.636057
Bend7	-0.0286559	-1.0211	0.307239	0.810262
Sephs1	-0.143648	-2.78486	0.00536775	0.102267
Phyh	0.0255934	0.519261	0.603593	0.955889
Mcm10	0.134926	2.89647	0.00378419	0.0803653
Optn	0.0363248	0.938683	0.347922	0.842456
4930551O13Rik	-0.000179479	-0.0433103	0.965455	0.99989
Camk1d	0.0337876	1.04562	0.295768	0.801959
Cdc123	0.0569488	0.931233	0.351761	0.844302
Nudt5	0.0621056	1.00343	0.315685	0.815438
Gm13199	-0.00366737	-0.685739	0.492898	0.915486
Sec61a2	0.0418798	1.0767	0.281647	0.787368
Dhtkd1	-0.00520878	-0.590597	0.554807	0.938537
Upf2	0.0678725	1.05013	0.293689	0.799075
Proser2	-0.0690102	-4.41177	1.03881e-05	0.000851721
Echdc3	-0.00408227	-0.218026	0.827414	0.99989
Usp6nl	-0.0760535	-1.60428	0.108692	0.55234
Celf2	-0.133857	-2.37598	0.0175259	0.215221
Gata3	-0.101561	-2.31387	0.0207002	0.239396
Gm13256	-0.0028726	-0.811294	0.417221	0.882645
9230102O04Rik	-0.00585668	-1.14043	0.25414	0.763162
Taf3	-0.0137877	-0.224859	0.822095	0.99989
Atp5c1	-0.116857	-2.83665	0.00457057	0.0921892
Kin	0.101778	1.74177	0.0815871	0.492511
Itih5	-0.207458	-2.96832	0.00300332	0.0676157
Sfmbt2	-0.0424316	-2.09695	0.0360299	0.32787
Prkcq	-0.0933107	-1.8334	0.06678	0.449833
Pfkfb3	-0.100027	-2.18272	0.0290856	0.291919
Gm10851	-0.00021164	-0.0564135	0.955014	0.99989
Rbm17	0.108269	1.70791	0.0876918	0.507608
Il15ra	-0.0919985	-2.28627	0.0222644	0.249057
Fbxo18	-0.0256789	-0.578802	0.562739	0.941995
Ankrd16	0.00992622	0.24522	0.806293	0.99989
Itga8	-0.016397	-5.5676	2.66704e-08	4.7261e-06
Mindy3	0.0238322	0.548084	0.583649	0.947769
Pter	-0.015187	-0.357325	0.720858	0.986935
Rsu1	0.114421	1.79118	0.0733019	0.468401
Trdmt1	0.0115005	0.419177	0.675098	0.977646
Vim	0.515056	7.27991	3.66006e-13	1.72337e-10
St8sia6	0.0405717	2.33284	0.0196814	0.232101
Hacd1	0.00738013	0.123073	0.902053	0.99989
Stam	-0.101564	-2.11922	0.0341029	0.318014
Cacnb2	-0.12162	-2.27717	0.0228023	0.252202
Gm10848	-0.0256513	-1.00413	0.315347	0.815188
Gm13269	-0.00969582	-0.745413	0.456044	0.899567
Nsun6	0.038279	0.865136	0.38699	0.864219
Arl5b	-0.0499174	-0.977311	0.328445	0.824866
Plxdc2	0.149931	3.16376	0.00156332	0.0426548
Nebl	0.00932594	1.24951	0.211515	0.715766
A930004D18Rik	0.00087487	0.201158	0.84058	0.99989
Mllt10	-0.107555	-1.6419	0.100651	0.538722
Dnajc1	-0.0639835	-0.966554	0.333796	0.829708
Commd3	0.0606474	0.987672	0.323344	0.821946
Bmi1	0.127401	2.36725	0.0179445	0.218844
Pip4k2a	-0.00494673	-0.0801809	0.936095	0.99989
4930426L09Rik	0.0195597	1.95556	0.0505525	0.39079
Armc3	0.0424888	0.886638	0.375301	0.858285
Msrb2	-0.0660088	-1.16945	0.242256	0.748141
Otud1	0.0281221	0.722215	0.470184	0.90659
Etl4	-0.0146459	-1.80455	0.0711837	0.462035
Arhgap21	-0.021741	-0.348669	0.727347	0.989408
Gm13375	-0.0294497	-1.74395	0.0812061	0.491126
Enkur	-0.0333984	-1.79799	0.0722158	0.464278
Thnsl1	-0.0425742	-1.22702	0.219852	0.723909
Gad2	-0.00218685	-0.787193	0.431193	0.88875
Apbb1ip	0.0756674	1.18458	0.236218	0.741091
Pdss1	-0.0292872	-0.723285	0.469526	0.906305
Abi1	-0.113185	-1.83252	0.0669114	0.449833
Acbd5	-0.000149612	-0.00270675	0.99784	0.99989
Mastl	0.0154153	0.455858	0.648505	0.97
Yme1l1	-0.0797651	-1.24545	0.213003	0.71741
Spopl	-0.0147526	-0.270051	0.787128	0.99989
Hnmt	-0.0916414	-2.23543	0.0254165	0.267988
Psd4	0.029955	0.575319	0.565092	0.943346
Pax8	-0.00254915	-0.352359	0.724579	0.988253
Ehmt1	-0.00532374	-0.0838134	0.933207	0.99989
Arrdc1	-0.012918	-0.240518	0.809935	0.99989
Zmynd19	0.0684935	1.21344	0.224999	0.72818
Dph7	0.00596765	0.161584	0.871637	0.99989
Mrpl41	0.128985	2.13388	0.0328831	0.312162
Pnpla7	-0.0763202	-1.58023	0.114095	0.564049
Nsmf	0.00948583	0.243938	0.807285	0.99989
Noxa1	-0.000332005	-0.103422	0.91763	0.99989
Gm13387	-0.00172455	-0.497763	0.618665	0.96203
Nrarp	-0.042945	-1.3931	0.163628	0.649216
Gm38287	-0.00787792	-0.98694	0.323702	0.821946
Tor4a	-0.0264778	-0.973085	0.330541	0.826781
Nelfb	-0.107548	-1.81722	0.0692214	0.455215
Tubb4b	0.397923	4.75244	2.0451e-06	0.000213312
Slc34a3	0.000101415	0.043096	0.965626	0.99989
Rnf208	0.000474754	0.0590973	0.952876	0.99989
Ndor1	-0.0235236	-0.965595	0.334276	0.830149
Tmem203	-0.0757683	-1.67101	0.0947596	0.525899
Tprn	0.0398217	1.07314	0.283241	0.790218
Ssna1	-0.0198821	-0.319063	0.749687	0.994982
Anapc2	0.0145079	0.258492	0.796034	0.99989
AA543186	-0.0167022	-1.47942	0.139067	0.612209
Man1b1	0.00558082	0.126692	0.899188	0.99989
Dpp7	-0.0335959	-1.3724	0.169979	0.659163
Uap1l1	-0.106749	-1.92161	0.0546903	0.406831
Sapcd2	0.0779286	2.20166	0.0277178	0.282157
Entpd2	0.00133657	0.214938	0.829821	0.99989
Npdc1	-0.142614	-3.75823	0.000172348	0.00791168
Fut7	0.0381949	0.821078	0.411626	0.880302
Abca2	-0.028189	-0.542529	0.587469	0.949148
Paxx	-0.0289287	-0.499617	0.617359	0.961419
Ptgds	0.000343653	0.0129017	0.989707	0.99989
Lcn12	-0.000240918	-0.0590218	0.952936	0.99989
C8g	0.00129663	0.0647681	0.94836	0.99989
Fbxw5	0.0215204	0.517576	0.604769	0.956278
Traf2	0.0799722	1.78981	0.0735229	0.469271
Edf1	-0.029207	-0.538183	0.590466	0.950031
Mamdc4	0.00645478	0.937116	0.348727	0.843409
Phpt1	0.274789	4.83094	1.38439e-06	0.000152099
Gm996	-0.00185689	-0.465632	0.641492	0.969501
Rabl6	-0.106014	-1.67365	0.0942387	0.52468
Ccdc183	-3.2167e-05	-0.013425	0.989289	0.99989
Tmem141	0.0486558	1.20097	0.229798	0.732371
Bmyc	0.0254218	0.400762	0.688606	0.980846
Camsap1	0.0234331	0.473562	0.635826	0.968512
Ubac1	-0.0417737	-0.738578	0.460185	0.901551
Nacc2	-0.0127624	-0.494252	0.621142	0.962884
Tmem250-ps	-0.117808	-2.41673	0.0156832	0.202446
1810012K08Rik	0.0165772	1.98578	0.0470919	0.378943
Qsox2	0.0173665	0.567062	0.570688	0.944054
Ccdc187	-0.000421572	-0.129664	0.896835	0.99989
Gpsm1	-0.0458314	-1.34086	0.180006	0.671957
Dnlz	-0.055161	-0.945185	0.344593	0.839435
Card9	-0.0176526	-0.796797	0.425593	0.887006
Snapc4	0.0437612	1.04425	0.296404	0.801959
Gm13563	0.0141075	1.26768	0.204948	0.708674
Sdccag3	0.0035766	0.0733954	0.941493	0.99989
Pmpca	-0.042169	-0.728146	0.466546	0.90455
Inpp5e	0.0564033	1.82178	0.068526	0.453781
Sec16a	-0.0297799	-0.591657	0.554097	0.938106
Notch1	-0.00525313	-0.13054	0.896142	0.99989
Egfl7	0.176046	2.51551	0.0119056	0.173128
Agpat2	-0.0473081	-0.792591	0.42804	0.887201
Fam69b	-0.0579096	-0.867666	0.385603	0.863921
Lcn4	-6.23851e-05	-0.015099	0.987954	0.99989
Surf6	-0.0395621	-0.770612	0.44096	0.892752
Med22	0.000221478	0.00521293	0.995841	0.99989
Rpl7a	-0.00659221	-0.273357	0.784586	0.99989
Surf1	-0.0853757	-1.50195	0.133149	0.599509
Surf2	0.0405831	0.748882	0.45395	0.899201
Surf4	-0.0530331	-0.874347	0.381956	0.863508
Stkld1	-0.00319837	-0.659038	0.509891	0.924068
Rexo4	0.166631	2.9846	0.00284814	0.0651551
Adamts13	-0.00510439	-1.08721	0.276976	0.783334
Cacfd1	0.0172983	0.468107	0.639721	0.969501
Slc2a6	0.000393343	0.0458112	0.963462	0.99989
Sardh	-0.0135234	-2.17892	0.0293671	0.293216
Vav2	-0.0151411	-0.521546	0.602001	0.955889
Brd3os	-0.0286276	-2.39969	0.0164318	0.207985
Brd3	0.0455339	0.682578	0.494893	0.916774
Wdr5	-0.0396461	-0.672952	0.500998	0.91937
Rxra	-0.0118591	-0.656097	0.511781	0.925563
Col5a1	0.00761249	0.702891	0.482144	0.911031
Olfm1	-0.0038131	-0.315712	0.75223	0.995083
Ppp1r26	-0.00123202	-0.0564474	0.954987	0.99989
1700007K13Rik	0.00015079	0.0685918	0.945316	0.99989
Mrps2	0.0117563	0.298481	0.765344	0.998984
Ralgds	-0.0255116	-0.772804	0.439662	0.892522
Gtf3c5	0.0736401	1.96277	0.0497075	0.387319
Gfi1b	-0.0428574	-0.805769	0.4204	0.883756
Tsc1	0.000592915	0.0120329	0.9904	0.99989
Spaca9	0.000621414	0.0355398	0.97165	0.99989
Ak8	-0.00424434	-0.610718	0.541403	0.934146
Gtf3c4	0.104323	2.2272	0.0259622	0.271483
Ddx31	0.00930107	0.229057	0.81883	0.99989
Cfap77	-0.0201451	-1.59454	0.110856	0.556304
Ttf1	0.0929974	1.76839	0.0770335	0.480606
Setx	-0.122246	-1.82953	0.0673577	0.451005
Ntng2	-0.00598819	-0.444054	0.657015	0.972307
Med27	-0.00790171	-0.213928	0.830608	0.99989
Rapgef1	-0.0529794	-1.02565	0.305089	0.809256
Gm13547	-0.00235365	-0.663475	0.507046	0.923011
Trub2	0.00347754	0.0854351	0.931918	0.99989
Coq4	0.00591847	0.135072	0.892558	0.99989
Slc27a4	0.0110905	0.495863	0.620005	0.962548
Urm1	0.079211	1.44469	0.148585	0.627232
2600006K01Rik	0.0287822	1.90485	0.0568355	0.414997
Cercam	-0.0300753	-1.30602	0.191583	0.687855
Odf2	-0.0116458	-0.199414	0.841944	0.99989
Gle1	0.0746518	1.26946	0.204315	0.707843
Sptan1	0.0115122	0.175013	0.861074	0.99989
Wdr34	0.00161273	0.041854	0.966616	0.99989
Set	-0.0548568	-1.33024	0.183477	0.677199
Pkn3	0.00207594	0.0820551	0.934605	0.99989
Zdhhc12	-0.0136257	-0.358535	0.719952	0.986935
Zer1	-0.0325463	-0.632504	0.527076	0.931483
Tbc1d13	-0.0197855	-0.581568	0.560874	0.941533
Endog	0.00591205	0.142521	0.886672	0.99989
Spout1	-0.0706892	-1.33234	0.182786	0.675647
Kyat1	-0.00476365	-0.219222	0.826483	0.99989
1700084E18Rik	0.0194478	1.09095	0.275327	0.781705
Lrrc8a	-0.0152105	-0.505223	0.613416	0.959806
Gm28035	-0.0083876	-1.75106	0.0799741	0.487777
Phyhd1	0.00278983	0.469714	0.638572	0.968941
Dolk	-0.041649	-1.43067	0.152564	0.63411
Nup188	0.0317367	0.679477	0.496856	0.917699
Sh3glb2	0.108535	2.18078	0.0292289	0.292819
Miga2	0.00563058	0.217151	0.828096	0.99989
Dolpp1	-0.0179912	-0.643207	0.520108	0.928745
Crat	-0.0232144	-0.713359	0.475645	0.908771
Ptpa	0.0299414	0.480367	0.63098	0.966881
Ier5l	0.000671646	0.0275927	0.977988	0.99989
Cstad	-0.00206422	-0.215074	0.829715	0.99989
1700001O22Rik	-0.00233506	-0.201644	0.8402	0.99989
Ntmt1	-0.0834278	-1.60486	0.108565	0.552207
Asb6	-0.0501428	-1.24286	0.213958	0.71901
Ptges	-0.00296282	-0.32498	0.745205	0.99425
Tor1b	0.130658	2.40669	0.0161203	0.205941
Tor1a	0.0479133	0.868131	0.385349	0.863921
BC005624	-0.0276379	-0.433827	0.664426	0.974294
Usp20	-0.0118802	-0.418254	0.675773	0.977765
Fnbp1	-0.0966192	-1.50542	0.132256	0.596982
Gpr107	0.060569	1.55408	0.120205	0.576012
Ncs1	0.0205444	0.635195	0.525319	0.931221
Ass1	0.00464446	0.0707864	0.94357	0.99989
Fubp3	-0.0543733	-1.1528	0.249026	0.75621
Exosc2	0.0153901	0.272232	0.785451	0.99989
Gm13427	-0.00193109	-0.503108	0.614902	0.960438
Abl1	0.0573681	1.01116	0.311971	0.81286
Qrfp	-0.000574663	-0.081375	0.935146	0.99989
Aif1l	-0.0160701	-1.3968	0.162514	0.647854
Nup214	0.0358528	0.594507	0.55219	0.937381
Fam78a	0.0357319	0.857019	0.39146	0.866243
Plpp7	-0.0201879	-1.29309	0.196016	0.69562
Prrc2b	-0.0923698	-1.44726	0.147863	0.626261
Gm13610	-0.0120119	-1.18112	0.237589	0.742423
Pomt1	-0.0313435	-0.74441	0.456651	0.899567
Uck1	0.147072	2.87075	0.00410585	0.0854349
Swi5	-0.03538	-0.742759	0.457649	0.900222
Golga2	0.0150347	0.322098	0.747387	0.994418
Dnm1	-0.00380212	-1.03659	0.29996	0.804206
Ciz1	-0.0796204	-1.35613	0.175097	0.665915
1110008P14Rik	-0.0350937	-0.89365	0.371536	0.857882
Lcn2	-4.23677e-05	-0.00879358	0.992984	0.99989
Ptges2	0.0046044	0.115731	0.907868	0.99989
Slc25a25	-0.0264359	-0.584347	0.559004	0.940393
Naif1	-0.0438301	-1.96813	0.0490882	0.385776
Fam102a	-0.00126826	-0.0392447	0.968696	0.99989
Dpm2	-0.0148214	-0.251114	0.801733	0.99989
St6galnac4	-0.00110689	-0.0191591	0.984715	0.99989
St6galnac6	-0.0347177	-0.813915	0.415718	0.881491
Ak1	-0.0535209	-2.15312	0.0313395	0.304161
Eng	-0.233312	-3.7254	0.000196358	0.00867553
Fpgs	0.0108078	0.257563	0.796751	0.99989
Cdk9	-0.0641498	-1.04032	0.298224	0.80306
Sh2d3c	-0.00849103	-0.217495	0.827828	0.99989
Ttc16	-0.00603491	-0.815212	0.414975	0.88076
Tor2a	0.100068	1.82853	0.0675077	0.451302
Ptrh1	-0.0207601	-1.04606	0.295564	0.801793
Stxbp1	-0.0475143	-1.16934	0.242303	0.748141
Gm13524	-0.00576089	-0.66443	0.506434	0.922826
Gm13523	-0.00077244	-0.15057	0.880319	0.99989
Fam129b	-0.0069846	-0.244225	0.807063	0.99989
Lrsam1	0.00280231	0.136037	0.891796	0.99989
Rpl12	-0.150501	-5.05514	4.39698e-07	5.66111e-05
Slc2a8	-0.0140194	-0.581499	0.560921	0.941533
Garnl3	0.0103123	0.937714	0.34842	0.843151
Ralgps1	0.00257243	0.0925738	0.926245	0.99989
Angptl2	-0.0143045	-1.09556	0.273305	0.781007
Zbtb34	-0.0341881	-1.33811	0.1809	0.672773
Zbtb43	0.0721055	1.72738	0.0841384	0.500578
Mvb12b	-0.0776494	-1.46317	0.143461	0.618587
Nron	0.00210783	0.305304	0.760142	0.996908
C230014O12Rik	-0.00402114	-1.52516	0.12726	0.587765
Pbx3	-0.17693	-3.06059	0.00221638	0.0554137
C79798	-0.00955635	-1.38635	0.165678	0.651952
Mapkap1	-0.0823243	-1.29942	0.193839	0.691694
Gapvd1	-0.0276802	-0.427462	0.669055	0.976303
Hspa5	-0.0752564	-1.04482	0.296136	0.801959
Rabepk	-0.0758844	-1.34769	0.177797	0.669119
Fbxw2	-0.0053211	-0.0830257	0.933833	0.99989
Psmd5	0.0540645	0.914807	0.360321	0.851043
Phf19	-0.0362606	-1.35527	0.175371	0.665926
Traf1	-0.0154811	-0.477549	0.632985	0.967816
AI182371	0.00469349	0.731251	0.464648	0.903285
Cntrl	0.0738581	1.04807	0.294637	0.800436
Rab14	0.0255941	0.420728	0.673965	0.976962
Gsn	-0.0460961	-1.01768	0.30886	0.81075
Stom	0.0853577	2.52516	0.0115838	0.170296
4930402F06Rik	-0.00170654	-0.793992	0.427224	0.887147
Ggta1	0.0858119	1.83577	0.0664294	0.44973
Dab2ip	0.00285869	0.0482273	0.961536	0.99989
Ttll11	-0.00519888	-1.10532	0.269052	0.77721
9030204H09Rik	-0.0214426	-2.57779	0.00996121	0.154286
Ndufa8	0.0235816	0.443811	0.657191	0.972393
Morn5	-0.000388638	-0.0950336	0.924291	0.99989
Rbm18	-0.0515593	-0.935184	0.349722	0.843666
Mrrf	0.0151492	0.269149	0.787822	0.99989
Gm13431	-0.0309248	-2.82579	0.00472821	0.0942212
Ptgs1	-0.224578	-4.07587	4.62899e-05	0.00285714
Olfr338	0.000782069	0.192302	0.84751	0.99989
Pdcl	0.0352418	0.612794	0.54003	0.934146
Rc3h2	-2.82427e-05	-0.00046958	0.999625	0.99989
Zbtb6	0.010456	0.264147	0.791674	0.99989
Zbtb26	-0.0113785	-0.32262	0.746992	0.994293
Rabgap1	0.0247781	0.427766	0.668833	0.976303
Strbp	-0.0448364	-0.66931	0.503317	0.920914
Gpr21	-0.00713261	-0.480665	0.630768	0.966881
Crb2	-0.003307	-1.21636	0.223883	0.727388
Dennd1a	0.0512269	0.98915	0.32262	0.821946
Lhx2	-0.000126902	-0.0424203	0.966165	0.99989
Nek6	0.0021668	0.0506338	0.959619	0.99989
Psmb7	-0.013252	-0.229789	0.818262	0.99989
Nr6a1	-0.0408729	-2.32128	0.0202971	0.235561
Nr6a1os	-0.00277886	-0.254597	0.799041	0.99989
Olfml2a	-0.00401627	-1.48615	0.13728	0.60751
Gm13496	0.00470994	0.472256	0.636757	0.96865
Wdr38	-0.00811312	-1.31505	0.188533	0.683392
Rpl35	-0.114969	-3.65325	0.000260609	0.010791
Arpc5l	0.0136738	0.21982	0.826017	0.99989
Golga1	0.0669359	1.43513	0.15129	0.632283
Scai	-0.0720635	-1.47338	0.140688	0.614508
Ppp6c	0.0785403	1.39297	0.163667	0.649216
Kynu	-3.81169e-05	-0.00639199	0.9949	0.99989
Arhgap15	0.254919	3.79481	0.000148856	0.00695256
Arhgap15os	-0.0022952	-0.432674	0.665264	0.974533
Gtdc1	-0.00302701	-0.0968993	0.922809	0.99989
Zeb2	0.00626992	0.0794818	0.936651	0.99989
Zeb2os	-0.0398521	-1.41954	0.155782	0.638786
Acvr2a	-0.0136145	-0.440001	0.659948	0.972946
Orc4	0.0899164	1.61467	0.106422	0.549961
Mbd5	0.00205098	0.0404764	0.967714	0.99989
Epc2	-0.13135	-2.0014	0.045383	0.371249
Kif5c	-0.0038099	-1.09312	0.274373	0.781347
Lypd6b	0.000321943	0.0136622	0.9891	0.99989
Gm13480	0.000190746	0.0364272	0.970943	0.99989
Lypd6	-0.00271093	-0.565555	0.571712	0.944054
Mmadhc	-0.0747546	-1.32418	0.185481	0.679878
Gm13483	-0.0123745	-2.4301	0.0151166	0.197716
Rnd3	-0.0160215	-0.783603	0.433296	0.889866
Rbm43	0.00499561	0.0773186	0.938372	0.99989
Nmi	0.0175964	0.290534	0.771415	0.99989
Tnfaip6	-0.00493718	-0.637675	0.523704	0.930758
Rif1	-0.0260627	-0.374606	0.707963	0.984788
Neb	-0.0262043	-1.31371	0.188982	0.684022
Gm13522	-0.00250267	-0.591966	0.553891	0.937949
Arl5a	-0.0823661	-1.51836	0.128962	0.590853
Cacnb4	-0.0036188	-0.766416	0.443452	0.893853
Stam2	-0.0490275	-0.924962	0.355014	0.846581
Fmnl2	-0.0176556	-0.394828	0.692981	0.98148
Gm26603	-0.000387639	-0.0814845	0.935059	0.99989
Prpf40a	-0.104353	-1.7772	0.0755729	0.474815
Arl6ip6	0.050834	0.868759	0.385005	0.863921
Rprm	0.00709086	0.568829	0.569488	0.944054
Nr4a2	-0.370348	-5.25807	1.49368e-07	2.17839e-05
Gpd2	-0.00743633	-0.130902	0.895856	0.99989
Galnt5	-0.0242147	-1.36389	0.172639	0.661771
Cytip	-0.150477	-2.24597	0.0247331	0.262904
Gm13546	-0.00426467	-0.417933	0.676007	0.978018
Acvr1c	-0.00198395	-0.436457	0.662517	0.974008
Acvr1	0.00593201	0.263566	0.792121	0.99989
Upp2	-0.00751292	-0.436823	0.662252	0.973847
Ccdc148	-0.00532659	-0.605001	0.545195	0.935847
Pkp4	-0.126241	-3.14575	0.00166273	0.0449209
Tanc1	-0.0893282	-2.03526	0.041858	0.355813
Wdsub1	0.000630969	0.0174083	0.986111	0.99989
Baz2b	0.0306343	0.444578	0.656637	0.972276
Gm13572	-0.0096168	-1.48389	0.137877	0.608847
Gm13620	-0.00232192	-0.166987	0.867384	0.99989
March7	-0.14901	-2.26854	0.0233228	0.255559
Cd302	-0.0714181	-2.08202	0.0373727	0.334308
Ly75	-0.022153	-0.548974	0.583039	0.947769
Gm13571	-0.00371222	-1.30511	0.191893	0.68798
Pla2r1	-0.00568578	-1.2554	0.209372	0.712818
Itgb6	0.0303979	2.20164	0.0277192	0.282157
Rbms1	-0.000120615	-0.00253117	0.99798	0.99989
Tank	-0.0150523	-0.266302	0.790014	0.99989
Psmd14	0.021823	0.357016	0.721089	0.986973
Tbr1	-0.0129098	-1.42179	0.155128	0.637357
Dpp4	0.11274	2.48283	0.0130549	0.181863
Gm13561	-0.000133401	-0.0606149	0.951667	0.99989
Fap	-0.041818	-2.89984	0.00374374	0.0796256
Ifih1	-0.0498118	-0.829773	0.406692	0.877108
Gca	-0.00571172	-0.237129	0.812563	0.99989
Kcnh7	0.00759323	0.941772	0.346338	0.841302
Grb14	-0.00254895	-0.686974	0.492119	0.915405
Cobll1	-0.0279358	-0.551576	0.581254	0.947663
Gm13594	0.00548675	0.26728	0.78926	0.99989
Scn2a	-0.0003219	-0.047538	0.962086	0.99989
Csrnp3	-0.00398356	-0.663343	0.50713	0.923011
Galnt3	-0.00338736	-0.290044	0.77179	0.99989
Ttc21b	0.0126099	0.288284	0.773137	0.99989
B3galt1	-0.0219876	-0.881586	0.378027	0.86018
Stk39	-0.0438208	-1.3234	0.185742	0.680228
Cers6	-0.0231931	-0.543863	0.586551	0.949148
Nostrin	-0.00215804	-0.367129	0.713533	0.985559
Spc25	0.167198	3.69963	0.000217373	0.00940239
Bbs5	0.0110004	0.629355	0.529135	0.931483
Fastkd1	0.0182378	0.468993	0.639087	0.969314
Ppig	-0.0847712	-1.35922	0.174116	0.663578
Ccdc173	0.0233791	0.770704	0.440906	0.892752
Phospho2	0.0575238	1.25368	0.209996	0.712825
Klhl23	-0.0896461	-1.87033	0.0614752	0.433881
Ssb	-0.0246682	-0.52281	0.601121	0.955881
Mettl5	0.0231035	0.412141	0.680247	0.979471
Mettl5os	-0.00723286	-0.344227	0.730685	0.991121
Ubr3	-0.00324869	-0.0549411	0.956187	0.99989
Myo3b	5.23947e-05	0.0125822	0.989961	0.99989
Erich2os	-1.31623e-05	-0.00584911	0.995333	0.99989
Erich2	-0.000400734	-0.0621032	0.950482	0.99989
Gm26558	0.00895098	1.55944	0.118931	0.572929
Gorasp2	-0.0802307	-1.42413	0.154449	0.636672
Tlk1	0.0378592	0.587098	0.557155	0.939327
Mettl8	-0.108181	-2.50184	0.0123748	0.177028
Dcaf17	-0.100816	-1.78886	0.0736753	0.46935
Cybrd1	-0.00391163	-1.22438	0.220847	0.725155
Dync1i2	-0.0163356	-0.246975	0.804934	0.99989
Slc25a12	0.0407259	0.799406	0.424079	0.886558
Hat1	0.112238	1.68979	0.0911082	0.517033
Metap1d	-0.0942471	-1.73957	0.0819731	0.493576
Dlx1as	0.00108805	0.332146	0.739787	0.993771
Dlx1	0.00209245	0.491238	0.623272	0.9643
Itga6	-0.258149	-3.88341	0.000103839	0.00536448
Pdk1	0.00030888	0.00528102	0.995787	0.99989
Rapgef4	-0.0308207	-1.27634	0.201874	0.704172
Map3k20	-0.0458553	-0.75653	0.449354	0.89673
Cdca7	-0.0143625	-0.198874	0.842367	0.99989
Sp3	0.0990038	1.50715	0.131812	0.596938
Sp3os	0.0172771	0.337264	0.735927	0.991991
Ola1	-0.0860025	-1.39492	0.163079	0.648827
Cir1	-0.0746216	-1.13163	0.257824	0.766597
Scrn3	-0.0676792	-2.40608	0.0161474	0.205985
Gpr155	-0.00909071	-0.635138	0.525357	0.931221
Wipf1	-0.213399	-3.83609	0.000125978	0.00620718
Chrna1os	-0.00674123	-0.729569	0.465675	0.903819
Chn1	0.00188836	0.260997	0.794102	0.99989
Atf2	0.0141357	0.229412	0.818555	0.99989
Gm10822	-0.00378647	-1.1862	0.23558	0.740342
Atp5g3	0.0805556	1.47571	0.140062	0.613727
Lnpk	0.0501794	0.94891	0.342695	0.837553
Mtx2	-0.0415011	-0.69513	0.486994	0.913149
Hnrnpa3	-0.054992	-1.30065	0.193414	0.691275
Nfe2l2	-0.0116533	-0.179241	0.857753	0.99989
Agps	-0.0191609	-0.34612	0.729262	0.990555
Ttc30b	-0.0221315	-1.35184	0.176464	0.667459
Ttc30a1	-0.00876544	-0.538157	0.590484	0.950031
Rbm45	0.02767	0.593468	0.552885	0.937831
Osbpl6	0.00702244	1.13341	0.257076	0.765742
Prkra	0.13944	2.44327	0.0145763	0.194037
Pjvk	-0.0026479	-1.17162	0.241384	0.747172
Fkbp7	-0.00568559	-0.157321	0.874996	0.99989
Plekha3	0.0128228	0.258937	0.795691	0.99989
Ttn	0.000243378	0.0229693	0.981675	0.99989
Ccdc141	0.00138132	0.0857884	0.931637	0.99989
Sestd1	0.0107075	0.227307	0.820191	0.99989
Cwc22	-0.0761402	-1.26314	0.206576	0.710243
Ube2e3	0.101467	1.70895	0.0874997	0.507209
Itga4	0.123504	1.75881	0.0786481	0.485439
Cerkl	0.0117599	0.304261	0.760937	0.997264
Ssfa2	-0.0226358	-0.483181	0.62898	0.965947
Dnajc10	-0.0694095	-1.05978	0.289278	0.796944
Frzb	-0.00508315	-0.891996	0.372422	0.858215
Nckap1	-0.121034	-3.68143	0.000233466	0.00989079
Dusp19	0.0414158	1.06067	0.288874	0.796794
Nup35	0.0778584	2.28309	0.0224513	0.249847
Zc3h15	-0.0895241	-1.4051	0.16003	0.645994
Itgav	0.011622	0.267548	0.789054	0.99989
Fam171b	-0.00497144	-0.337393	0.735829	0.991991
Calcrl	-0.022333	-0.366181	0.71424	0.985559
Tfpi	-0.0929688	-2.41701	0.015671	0.202446
Gm13710	-0.000121105	-0.0244695	0.980479	0.99989
Ctnnd1	-0.144953	-3.38438	0.000716842	0.0237899
Btbd18	0.00380519	0.597646	0.550093	0.936742
Selenoh	0.0777488	1.26377	0.20635	0.710243
Tmx2	0.0714275	1.29281	0.196114	0.69562
Med19	0.0515095	0.860883	0.389328	0.864831
Zdhhc5	-0.0101527	-0.183237	0.854617	0.99989
Clp1	0.0601373	1.36495	0.172308	0.661658
Ypel4	6.09089e-05	0.0196452	0.984327	0.99989
Gm19426	-0.0206869	-0.945452	0.344457	0.839433
Ube2l6	0.149042	2.58795	0.00967253	0.152004
Smtnl1	-0.00350905	-0.345113	0.730018	0.990997
Timm10	0.0903478	1.56391	0.117879	0.570694
Slc43a1	0.0299469	0.73217	0.464087	0.903076
Slc43a3	0.0410004	0.751614	0.452306	0.898378
Prg2	0.000236173	0.0805493	0.935802	0.99989
P2rx3	-0.000270002	-0.0600904	0.952085	0.99989
Ssrp1	0.072913	1.27017	0.20406	0.707616
Tnks1bp1	-0.0424261	-1.33656	0.181404	0.673169
Olfr1033	-0.000388588	-0.0723473	0.942327	0.99989
Olfr259	-0.00454282	-0.919037	0.358104	0.8489
Olfr1156	0.003043	0.551526	0.581289	0.947663
Olfr1238	0.00695074	1.42968	0.152848	0.634118
Olfr1260	0.00361237	0.79525	0.426492	0.887006
Ptprj	-0.0808947	-1.82958	0.0673503	0.451005
4933423P22Rik	-0.00103877	-0.0925229	0.926285	0.99989
Nup160	0.0616632	1.18744	0.235092	0.739599
Fnbp4	-0.0586	-0.905089	0.365446	0.854383
Agbl2	-0.003847	-1.07277	0.283406	0.79041
Mtch2	0.13239	2.17857	0.0293928	0.293216
C1qtnf4	-0.00498293	-0.396261	0.691923	0.981476
Ndufs3	0.0808293	1.3267	0.184645	0.678858
Kbtbd4	0.02408	0.624604	0.532249	0.932539
Celf1	-0.0275608	-0.42798	0.668677	0.976303
Rapsn	-0.0151841	-0.379237	0.704522	0.984606
Psmc3	-0.0347717	-0.569399	0.569102	0.944054
Slc39a13	-0.0872422	-2.45297	0.0141897	0.191207
Spi1	0.191462	2.93434	0.00335216	0.0734622
Mybpc3	0.00314402	0.191167	0.848399	0.99989
Madd	-0.0217481	-0.422764	0.672479	0.976427
Nr1h3	-0.0172895	-1.67366	0.0942374	0.52468
Acp2	-0.0468906	-1.44545	0.14837	0.62696
Ddb2	0.061604	1.83706	0.0662384	0.449707
A330069E16Rik	-0.00623581	-0.319555	0.749314	0.994982
Gm17281	-0.00213836	-0.92847	0.353192	0.845159
Pacsin3	0.0002395	0.0350768	0.972019	0.99989
Arfgap2	-0.0630026	-1.03659	0.299958	0.804206
1110051M20Rik	0.0126826	0.304712	0.760593	0.997036
Lrp4	0.00105084	0.094118	0.925018	0.99989
Ckap5	0.105827	1.4063	0.159674	0.645275
F2	-0.00136458	-0.170653	0.864501	0.99989
Zfp408	0.00859641	0.327729	0.743125	0.993868
Arhgap1	-0.0543617	-1.15021	0.250092	0.75819
Atg13	0.021716	0.561761	0.574295	0.944266
Harbi1	-0.0156349	-0.417762	0.676133	0.978027
Ambra1	0.0305185	0.852349	0.394046	0.868326
Chrm4	9.85113e-05	0.0420038	0.966497	0.99989
Mdk	0.0232391	1.42904	0.153032	0.634118
Dgkz	-0.121165	-1.88626	0.0592959	0.423707
Gm9821	-5.27353e-05	-0.00345596	0.997243	0.99989
Creb3l1	-0.00140252	-0.139186	0.889307	0.99989
Phf21a	-0.0614791	-1.01472	0.31027	0.81075
Large2	-0.022108	-1.08144	0.279536	0.785157
Pex16	-0.0640985	-1.39066	0.164369	0.650328
1700029I15Rik	0.0104446	1.37902	0.167928	0.656007
Mapk8ip1	-9.33484e-07	-7.80187e-05	0.999938	0.999938
Cry2	-0.116989	-2.49852	0.0124915	0.177772
Slc35c1	-0.0148523	-0.358273	0.720149	0.986935
Chst1	-0.00484213	-1.57836	0.114522	0.564561
Syt13	-0.0043555	-2.26155	0.023752	0.257522
Prdm11	0.0340287	0.934826	0.349907	0.843666
4631405J19Rik	-0.0130381	-1.82019	0.0687673	0.454223
Trp53i11	-0.0225989	-0.482858	0.62921	0.965947
Tspan18	-0.0142078	-2.41942	0.0155674	0.20185
Cd82	-0.00212146	-0.0506744	0.959586	0.99989
Ext2	-0.0555115	-0.954554	0.339832	0.834889
Accs	-0.0338788	-0.785181	0.432371	0.88949
Gm13889	-0.0225706	-1.05041	0.293563	0.799075
Alkbh3os1	-0.00335837	-1.52288	0.127829	0.588936
Alkbh3	-0.0994373	-2.01508	0.0439297	0.365478
Hsd17b12	-0.0194178	-0.303994	0.76114	0.997344
Ttc17	-0.00262088	-0.0658721	0.947481	0.99989
Api5	-0.0230757	-0.377617	0.705726	0.984788
B230118H07Rik	0.0108481	0.183964	0.854046	0.99989
Rag2	-0.0024573	-0.263217	0.79239	0.99989
Rag1	-2.64875e-06	-0.00107731	0.99914	0.99989
Traf6	-0.0031648	-0.0700297	0.944172	0.99989
Prr5l	-0.0224017	-1.69166	0.0907508	0.516319
Commd9	-0.0597923	-1.23271	0.21772	0.722244
Ldlrad3	0.0243529	0.753868	0.450951	0.897754
Gm13920	-0.000110091	-0.047687	0.961967	0.99989
Trim44	-0.0676634	-1.01553	0.309883	0.81075
Fjx1	-0.0567051	-3.55169	0.000384991	0.0147982
Slc1a2	0.00830396	2.45932	0.0139412	0.189721
Cd44	0.125216	1.95349	0.0507969	0.391916
Pdhx	0.00959064	0.244964	0.806491	0.99989
Apip	-0.0390915	-0.68042	0.496259	0.917637
Cat	0.0136252	0.236398	0.81313	0.99989
Abtb2	-0.00119226	-0.11426	0.909034	0.99989
Nat10	-0.0768515	-1.45367	0.146077	0.623182
Caprin1	-0.0149449	-0.314578	0.753091	0.995336
Gm13881	0.00694725	0.790798	0.429086	0.887959
Lmo2	-0.236373	-4.89331	1.01105e-06	0.000114273
4931422A03Rik	-0.00398828	-0.423831	0.671701	0.976303
Fbxo3	-0.0129752	-0.215722	0.82921	0.99989
Cd59b	0.0386051	1.97317	0.0485113	0.383341
Cd59a	0.120578	2.55229	0.0107202	0.161934
Hipk3	-0.0719561	-1.50656	0.131962	0.596957
Cstf3	-0.0557863	-0.992176	0.321142	0.820957
Tcp11l1	-0.0433459	-0.891561	0.372655	0.858215
Depdc7	0.0440223	3.25306	0.00114645	0.0338594
Qser1	0.0287297	0.495508	0.620255	0.962548
Prrg4	-0.0488115	-0.924972	0.355008	0.846581
Ccdc73	-0.00596595	-0.188277	0.850665	0.99989
Eif3m	-0.0610466	-1.36	0.173868	0.663234
Wt1	0.00018653	0.0739429	0.941058	0.99989
Them7	-0.00977795	-0.53135	0.595191	0.953002
Rcn1	0.0776709	1.2317	0.218098	0.722313
Pax6	-0.00517572	-1.61519	0.106309	0.549899
Elp4	0.041473	0.808037	0.419094	0.88327
Immp1l	0.0804609	1.35338	0.175973	0.66698
Dnajc24	0.0815345	1.57374	0.115588	0.566482
Mpped2	0.0242065	1.06835	0.285395	0.793132
Arl14ep	0.0185191	0.437835	0.661518	0.973724
Mettl15	-0.00359876	-0.114215	0.90907	0.99989
Kif18a	0.141743	3.16527	0.00155524	0.0425753
Lin7c	-0.160871	-2.61718	0.00888268	0.14446
Lgr4	0.0169042	1.30357	0.19242	0.689064
Ccdc34	0.0463786	0.664492	0.506395	0.922826
Olfr1307	-0.00142236	-0.207269	0.835805	0.99989
Lpcat4	0.017496	0.640516	0.521856	0.929649
Nop10	0.109166	1.98124	0.0475987	0.38041
Slc12a6	2.85383e-05	0.000497401	0.999603	0.99989
Emc4	-0.0112746	-0.196197	0.844461	0.99989
Katnbl1	-0.0107239	-0.262856	0.792668	0.99989
Emc7	-0.0245871	-0.39881	0.690044	0.980846
Aven	-0.0590826	-1.02311	0.306289	0.809636
Ryr3	-0.00917196	-0.938772	0.347876	0.842456
Fmn1	-0.00408128	-0.428853	0.668042	0.976177
Scg5	-0.00216155	-1.09922	0.271706	0.779949
Arhgap11a	0.120314	2.12696	0.033454	0.31449
Aqr	-0.15022	-2.37393	0.0176235	0.215937
Zfp770	-0.0490838	-1.32763	0.184338	0.678858
Dph6	-0.109378	-1.88306	0.0597291	0.425935
Gm13977	-0.00187986	-0.379063	0.704651	0.984624
BC052040	0.0184595	0.534993	0.592669	0.951415
Meis2	-3.0311e-05	-0.00597863	0.99523	0.99989
D330050G23Rik	-0.00591356	-0.853949	0.393159	0.867913
Gm29340	-0.00131518	-0.107586	0.914327	0.99989
Spred1	-0.108522	-1.67743	0.0934972	0.521963
Fam98b	-0.045171	-0.733241	0.463433	0.902901
Thbs1	-0.001407	-0.185668	0.85271	0.99989
Fsip1	-0.00874829	-1.20259	0.229171	0.732129
1700054M17Rik	-0.000259328	-0.0417035	0.966736	0.99989
Eif2ak4	-0.0443577	-0.81996	0.412263	0.880605
Srp14	0.0279517	0.541418	0.588235	0.949148
Bmf	-0.0040823	-0.542209	0.58769	0.949148
Bub1b	0.153456	2.75346	0.00591035	0.109688
Pak6	-0.00240175	-0.116367	0.907365	0.99989
Ankrd63	-0.00356104	-0.297347	0.766209	0.998984
Plcb2	0.00573619	0.0884749	0.929501	0.99989
Inafm2	-0.00749325	-0.18906	0.85005	0.99989
A430105I19Rik	-0.00139437	-0.127433	0.898601	0.99989
Knstrn	0.035013	0.553072	0.58023	0.947461
Ivd	-0.0215966	-0.391169	0.695683	0.982337
Bahd1	0.0343732	1.22353	0.221165	0.725623
Chst14	-0.00638431	-0.322797	0.746858	0.99425
Ccdc32	-0.102132	-2.07201	0.0382964	0.338582
Rpusd2	0.0380283	1.41095	0.158298	0.643004
Knl1	0.173932	2.53867	0.0111463	0.166086
Rad51	0.108928	1.94932	0.051292	0.393669
Rmdn3	-0.122252	-2.44901	0.0143463	0.192218
Gchfr	-0.0810521	-2.59312	0.00952843	0.151027
Dnajc17	0.0374245	0.890249	0.373359	0.858215
Gm14137	-4.43125e-05	-0.0179715	0.985662	0.99989
Zfyve19	0.0170329	0.39888	0.689992	0.980846
Spint1	-0.000447339	-0.0750166	0.940203	0.99989
Rhov	-0.0022072	-0.40059	0.688733	0.980846
Vps18	0.0653857	1.67926	0.0931412	0.521472
Dll4	0.00196701	0.343888	0.730939	0.991125
Ino80	-0.132147	-2.08769	0.0368574	0.331899
Exd1	0.0091209	1.16275	0.244966	0.751217
Chp1	0.0236651	0.508976	0.610783	0.958847
1700020I14Rik	0.207336	3.2263	0.00125912	0.0365318
Oip5	0.041262	1.40119	0.161197	0.646399
Nusap1	0.265405	3.46847	0.000526206	0.018893
Ndufaf1	-0.0287097	-0.586014	0.557883	0.93977
Rtf1	0.0152899	0.239714	0.810558	0.99989
Itpka	0.00305049	0.281528	0.778313	0.99989
Rpap1	0.0286757	0.671228	0.502095	0.91937
Tyro3	0.00144791	0.227906	0.819725	0.99989
Mga	0.0628457	0.906942	0.364465	0.854285
Mapkbp1	-0.0299383	-1.21986	0.222554	0.726851
Jmjd7	-0.00109844	-0.0474008	0.962195	0.99989
Pla2g4b	-0.00169137	-1.04124	0.297797	0.802434
Ehd4	-0.138717	-2.09395	0.0362957	0.329679
Vps39	0.074425	1.50601	0.132104	0.596957
Tmem87a	-0.0625884	-1.13449	0.256622	0.765222
Ganc	-0.0559574	-1.11609	0.264416	0.773031
Capn3	-0.0502359	-2.51948	0.0117722	0.171648
Zfp106	-0.054722	-0.864541	0.387317	0.864219
Gm26899	-0.011966	-0.912529	0.361518	0.851784
Snap23	-0.0435346	-0.694129	0.487622	0.913391
Lrrc57	0.0117565	0.312776	0.754459	0.995549
Haus2	-0.120883	-2.14449	0.0320241	0.307708
Stard9	0.015538	0.806741	0.41984	0.883452
Cdan1	0.0675596	1.58103	0.113911	0.564049
Ttbk2	0.00124776	0.0376359	0.969979	0.99989
Ubr1	0.068245	1.18457	0.236223	0.741091
Tmem62	0.0276407	1.15385	0.248596	0.755727
Ccndbp1	-0.0111406	-0.202245	0.83973	0.99989
Epb42	0.00573084	0.84776	0.396597	0.86937
Tgm5	-0.000115548	-0.0449878	0.964118	0.99989
Lcmt2	-0.0639555	-1.54873	0.121486	0.578136
Adal	0.0295712	0.866933	0.386005	0.863921
Zscan29	-0.00789119	-0.2104	0.833361	0.99989
Tubgcp4	-0.0364893	-0.760764	0.44682	0.895696
Trp53bp1	-0.0856741	-1.40395	0.160373	0.645994
Map1a	-0.000710582	-0.0963945	0.92321	0.99989
Ppip5k1	0.0560274	1.81329	0.0698255	0.457235
Ckmt1	-0.000355845	-0.165728	0.868375	0.99989
Strc	-0.00258327	-0.503689	0.614494	0.960299
Catsper2	-0.010273	-0.669915	0.502931	0.920412
Pdia3	-0.0700676	-1.2327	0.217725	0.722244
Serinc4	0.00145098	0.147258	0.882932	0.99989
Serf2	-0.0296205	-0.844342	0.398504	0.870769
Hypk	0.224148	3.68748	0.000227998	0.00973423
Mfap1b	-0.000896901	-0.0205662	0.983592	0.99989
Mfap1a	0.0663661	1.42231	0.154976	0.637357
Wdr76	0.0872636	1.52504	0.127288	0.587765
Frmd5	-0.00518786	-1.0279	0.30403	0.80854
Gm14019	0.00061394	0.122776	0.902287	0.99989
Casc4	-0.0372305	-0.632325	0.527193	0.931483
Mageb3	-0.00257339	-0.469719	0.638569	0.968941
Ctdspl2	0.0689471	1.06523	0.286806	0.794514
Eif3j1	0.0566154	0.882133	0.377732	0.86018
Spg11	0.0202406	0.514775	0.606725	0.957006
Patl2	0.00015045	0.0254454	0.9797	0.99989
B2m	0.118836	3.8357	0.000126177	0.00620718
Trim69	3.10405e-05	0.00906195	0.99277	0.99989
Sord	-0.281884	-4.39583	1.11787e-05	0.000898658
Shf	0.0426634	1.62005	0.105262	0.547771
Slc28a2	0.00295345	0.0713732	0.943103	0.99989
Gm14085	-5.19452e-05	-0.0107789	0.9914	0.99989
Gatm	-0.0407435	-0.77522	0.438233	0.892522
AA467197	0.000653283	0.0671169	0.94649	0.99989
Slc30a4	-0.0221311	-0.810119	0.417896	0.882752
Bloc1s6os	-0.00522958	-0.373358	0.708892	0.984788
Bloc1s6	0.109426	1.96867	0.0490261	0.385657
Sqor	-0.014375	-0.599177	0.549072	0.936742
Sema6d	-0.0233553	-1.84209	0.0654988	0.447742
Slc24a5	-0.120502	-2.4555	0.0140902	0.190489
Myef2	0.0414711	0.874309	0.381977	0.863508
Dut	0.0965169	1.33234	0.182787	0.675647
Fbn1	0.00512539	0.411758	0.680528	0.979471
Cep152	0.0725186	1.92722	0.0539879	0.404419
Shc4	0.00586133	0.447057	0.654846	0.971743
Eid1	-0.175934	-2.73609	0.00623122	0.113356
Secisbp2l	-0.00555086	-0.114474	0.908865	0.99989
Cops2	-0.0648609	-1.00652	0.314197	0.813944
Galk2	0.0313805	0.622919	0.533355	0.933011
Dtwd1	-0.0368012	-0.936104	0.349248	0.84348
Atp8b4	-0.00705202	-0.163287	0.870297	0.99989
Slc27a2	-0.0020762	-0.280683	0.778961	0.99989
Hdc	0.00929715	0.486589	0.626563	0.96568
Gabpb1	-0.0660659	-1.05254	0.292582	0.799075
Gm27003	-0.0220685	-1.23348	0.217435	0.722038
Usp8	0.0614955	0.939695	0.347403	0.841817
Usp50	0.0826637	1.83932	0.0659058	0.448746
Trpm7	0.00588783	0.0905499	0.927853	0.99989
Sppl2a	-0.0767516	-1.19297	0.232917	0.736467
Ap4e1	-0.0303244	-0.873681	0.382318	0.863647
Blvra	-0.0658019	-1.20637	0.227712	0.730566
Ncaph	0.0911811	2.13614	0.0326982	0.311303
Itpripl1	0.0142917	0.52164	0.601935	0.955889
1810024B03Rik	0.0236189	0.627903	0.530086	0.931729
Snrnp200	-0.114084	-1.76774	0.0771435	0.480681
Ciao1	0.0558726	1.15795	0.246918	0.7538
Tmem127	-0.0179524	-0.445086	0.65627	0.972276
Stard7	-0.0770495	-1.30205	0.192939	0.690024
Dusp2	0.31819	3.47434	0.000514842	0.0185658
Astl	0.00427606	0.376596	0.706484	0.984788
Fahd2a	-0.0621315	-1.20887	0.226751	0.729935
Kcnip3	-0.0247538	-0.874918	0.381645	0.863248
Zfp661	-0.0182861	-1.07751	0.281287	0.787029
Mrps5	-0.0734169	-1.15843	0.246725	0.753601
Nphp1	-0.0161352	-0.394588	0.693157	0.98148
1500011K16Rik	-0.0392729	-0.630585	0.52833	0.931483
Bub1	0.158249	3.0493	0.00230128	0.0567664
Acoxl	0.00179525	0.390446	0.696217	0.982587
Bcl2l11	0.0488054	0.834112	0.404243	0.874426
Gm14005	0.00600265	0.348004	0.727846	0.989761
Gm14010	-0.000278193	-0.0654896	0.947786	0.99989
Gm39929	-0.00664268	-0.836065	0.403143	0.873576
Anapc1	-0.0118849	-0.19726	0.843629	0.99989
Mertk	-0.00193031	-0.471534	0.637273	0.96865
Tmem87b	-0.0205033	-0.464327	0.642426	0.969611
Zc3h8	-0.0369402	-0.868977	0.384886	0.863921
Gm10762	-0.0035726	-0.0807441	0.935648	0.99989
Zc3h6	-0.0716873	-1.51021	0.131031	0.594996
Ttl	-0.0249314	-0.785064	0.43244	0.889491
Polr1b	0.0183937	0.37374	0.708607	0.984788
Chchd5	-0.0560364	-1.02737	0.304276	0.80854
AI847159	0.00584175	1.29893	0.194005	0.691694
Gm14029	-0.00574818	-0.816111	0.414461	0.88076
Slc20a1	-0.011418	-0.194633	0.845686	0.99989
Ckap2l	0.094777	1.69838	0.0894759	0.512891
Il1b	-0.0494374	-4.95911	7.22876e-07	8.57051e-05
Il1bos	-0.00397689	-0.619846	0.535377	0.93346
Sirpa	-0.0619506	-1.57333	0.115682	0.566483
Stk35	0.0128091	0.309606	0.756869	0.995971
Snrpb	0.0564876	1.25781	0.208496	0.712572
Nop56	-0.0211167	-0.316722	0.751463	0.994982
Idh3b	-0.0178435	-0.286441	0.774548	0.99989
Cpxm1	0.0300163	1.00932	0.312851	0.813087
Pced1a	-0.0232719	-0.798033	0.424875	0.886701
Vps16	-0.00746487	-0.153237	0.878216	0.99989
Ptpra	-0.152362	-2.3588	0.0183584	0.220998
Mrps26	0.0391806	0.64858	0.516629	0.927691
Oxt	-0.00254799	-0.9453	0.344534	0.839433
Avp	-0.00253328	-1.23851	0.215563	0.719815
Ubox5	0.0103042	0.485593	0.627269	0.96568
Fastkd5	-0.00621263	-0.288571	0.772917	0.99989
Lzts3	-0.00143224	-0.176375	0.860004	0.99989
Ddrgk1	-0.0799004	-1.2375	0.215939	0.719815
Itpa	0.0104898	0.179989	0.857166	0.99989
Slc4a11	-0.000199849	-0.118892	0.905364	0.99989
4930402H24Rik	-0.0628833	-1.82605	0.0678798	0.451594
Atrn	-0.00975323	-0.221085	0.825032	0.99989
Gfra4	-0.015636	-1.61046	0.107337	0.550968
Hspa12b	-0.0277101	-1.02387	0.305926	0.809516
1700037H04Rik	-0.0749814	-1.48783	0.136836	0.606687
Spef1	0.0188487	1.2986	0.194119	0.691694
Cenpb	-0.298865	-4.54754	5.50825e-06	0.000488043
Cdc25b	0.00993184	0.317746	0.750686	0.994982
Ap5s1	-0.00340639	-0.134971	0.892638	0.99989
Mavs	0.0391639	1.22596	0.220251	0.724101
Pank2	-0.0583702	-0.988387	0.322993	0.821946
Rnf24	-0.0193325	-0.627599	0.530285	0.931729
Smox	0.00297652	0.0901849	0.928143	0.99989
Prnp	0.000360936	0.0140541	0.988787	0.99989
Rassf2	0.0365925	0.676157	0.49896	0.918183
Slc23a2	0.00350279	0.0878234	0.930019	0.99989
Tmem230	0.0524755	0.889338	0.373848	0.858215
Pcna	0.0379579	0.536695	0.591493	0.950357
AV099323	0.050173	1.99214	0.0463899	0.375309
Cds2	-0.000296386	-0.00736148	0.994127	0.99989
Gpcpd1	-0.142741	-2.79662	0.00517649	0.0994272
AU019990	-0.00976581	-2.51396	0.0119582	0.173631
1110034G24Rik	0.0337368	1.39689	0.162486	0.647854
Trmt6	-0.048371	-0.801307	0.422978	0.88539
Mcm8	0.0143647	0.394368	0.69332	0.981523
Crls1	0.0501388	0.982135	0.326063	0.822898
Lrrn4	-0.0176117	-0.909216	0.363264	0.85352
Bmp2	-0.00230708	-0.237634	0.812171	0.99989
Hao1	-0.00407711	-0.466583	0.640811	0.969501
Tmx4	-0.0407569	-0.60432	0.545648	0.935847
Plcb1	-0.0874498	-4.70212	2.61826e-06	0.000263103
Plcb4	-0.172716	-3.01435	0.00258342	0.0612535
Ankef1	-0.00150124	-0.423277	0.672104	0.976303
Mkks	0.0577949	2.01262	0.0441884	0.365478
Slx4ip	0.0574333	1.40988	0.158613	0.643358
Jag1	-0.000502165	-0.0447212	0.964331	0.99989
Btbd3	-0.066698	-2.1485	0.0317041	0.306111
Ism1	-0.0143588	-2.35343	0.0186252	0.223232
Tasp1	-0.056088	-1.32988	0.183595	0.677332
Esf1	0.0934432	1.44004	0.149897	0.6305
Ndufaf5	0.00416654	0.12442	0.900986	0.99989
Macrod2	0.00289037	0.0792885	0.936805	0.99989
Flrt3	0.00232468	0.269557	0.787508	0.99989
Kif16b	-0.0043974	-0.090451	0.927931	0.99989
Kif16bos	-0.00574165	-1.56299	0.118095	0.571546
Snrpb2	-0.00483697	-0.077042	0.938592	0.99989
Bfsp1	-0.000100987	-0.0417868	0.96667	0.99989
Dstn	-0.19494	-3.13727	0.00171152	0.0458633
Rrbp1	-0.0890145	-1.44564	0.148318	0.626901
4930444E06Rik	-0.00406537	-1.13401	0.256823	0.765222
Snx5	0.0364977	0.592004	0.553864	0.937949
Mgme1	-0.0418044	-0.815859	0.414605	0.88076
Ovol2	-7.80101e-05	-0.0187981	0.985003	0.99989
Kat14	0.0506153	1.22856	0.219271	0.722787
Dzank1	-0.00529675	-1.12068	0.262459	0.771691
Polr3f	-0.0196007	-0.374988	0.707679	0.984788
Rbbp9	-0.0602709	-1.56649	0.117274	0.569501
Sec23b	-0.0168298	-0.338148	0.735261	0.991991
Smim26	-0.108576	-2.22804	0.0259055	0.271063
Dtd1	-0.163425	-2.48622	0.0129312	0.180752
Slc24a3	0.0327949	2.0352	0.0418642	0.355813
Rin2	-0.0145024	-0.763382	0.445258	0.894752
Naa20	-0.0343712	-0.57899	0.562612	0.94194
Crnkl1	-0.0238708	-0.420407	0.6742	0.977204
Cfap61	-4.35435e-05	-0.00961476	0.992329	0.99989
Insm1	0.00630415	0.614615	0.538827	0.934146
Ralgapa2	-0.109308	-2.04397	0.0409894	0.352009
A930019D19Rik	-0.000200506	-0.0673123	0.946335	0.99989
Kiz	-0.0507271	-1.00795	0.313511	0.81367
Xrn2	-0.015157	-0.260901	0.794175	0.99989
Nkx2-4	-0.00713387	-1.66703	0.0955481	0.526929
Foxa2	-0.00272398	-1.05562	0.291174	0.79856
Thbd	-0.0286469	-1.07303	0.28329	0.79022
Cd93	-0.012212	-0.175555	0.860648	0.99989
Nxt1	0.181191	3.01378	0.00258834	0.0612535
Gzf1	-0.00106257	-0.0202791	0.983821	0.99989
Napb	-0.0107811	-0.67199	0.501609	0.91937
Cst3	0.0243761	0.514174	0.607145	0.957207
Zfp120	-0.0496861	-1.08338	0.278671	0.784484
Zfp937	-0.0143294	-0.751908	0.452129	0.89837
Gm21994	0.0148653	0.562989	0.573458	0.944153
3300002I08Rik	0.00526492	0.338336	0.735119	0.991991
Gm10130	-0.00297564	-0.494018	0.621307	0.963049
Zfp442	0.000804899	0.0323643	0.974182	0.99989
Zfp345	-0.00501822	-1.02589	0.304977	0.809256
Cst7	0.169778	3.95446	7.73753e-05	0.00422234
Apmap	-0.0125583	-0.26231	0.793089	0.99989
Acss1	-0.045187	-1.41538	0.156997	0.641057
Entpd6	0.0278761	0.733331	0.463378	0.902901
Pygb	0.00842867	0.189469	0.84973	0.99989
Abhd12	-0.0208206	-0.428509	0.668292	0.976303
Gins1	0.14515	3.00506	0.00266359	0.0625299
Ninl	-0.0126397	-0.819208	0.412692	0.88067
Nanp	0.00161252	0.250977	0.801839	0.99989
Nsfl1c	-0.0261063	-0.429457	0.667602	0.97574
Gm14167	0.00571665	0.570827	0.568133	0.944054
Fkbp1a	-0.148208	-2.30502	0.0211912	0.242667
Sdcbp2	-0.00869339	-1.41784	0.156278	0.639549
Tmem74b	-0.000186893	-0.0749826	0.94023	0.99989
Psmf1	-0.00506342	-0.10348	0.917585	0.99989
Gm14154	-0.000518932	-0.0566498	0.954826	0.99989
Fam110a	-0.06781	-1.26688	0.205234	0.70874
Slc52a3	-0.00637088	-0.795056	0.426605	0.887006
Srxn1	-0.0539561	-1.85087	0.0642248	0.444415
Tcf15	-0.27843	-6.44619	1.21401e-10	3.44946e-08
Csnk2a1	-0.0686474	-1.13537	0.256253	0.765222
Tbc1d20	-0.045648	-0.887728	0.374714	0.858285
Rbck1	-0.0788525	-1.28347	0.199365	0.701536
Trib3	-0.00193363	-0.0949545	0.924353	0.99989
Nrsn2	0.00603085	1.57309	0.115737	0.566483
Sox12	-0.0819312	-1.6162	0.106092	0.549753
Zcchc3	-0.0676377	-2.03551	0.0418328	0.355813
6820408C15Rik	0.000164964	0.0302793	0.975845	0.99989
Gm14161	9.62447e-05	0.0400175	0.96808	0.99989
Rem1	-0.00205109	-0.862228	0.388588	0.864812
H13	0.0299446	0.483421	0.62881	0.965947
Mcts2	-0.00851644	-0.480663	0.630769	0.966881
Gm26841	-0.00197047	-0.323118	0.746614	0.99425
Id1	0.0198142	0.585341	0.558335	0.939969
Cox4i2	-0.0618089	-2.72535	0.00643739	0.115943
Bcl2l1	-0.0557204	-1.35126	0.176651	0.667709
Tpx2	0.178613	2.40078	0.0163829	0.207525
Dusp15	-6.88962e-05	-0.0296979	0.976309	0.99989
Ttll9	-0.00252567	-0.36216	0.717242	0.986588
Pdrg1	0.022993	0.368461	0.712539	0.985535
Ccm2l	-0.0475285	-2.34205	0.0192026	0.228161
Hck	0.000509627	0.0949609	0.924348	0.99989
Tm9sf4	-0.0618777	-1.01512	0.310078	0.81075
Tspyl3	0.0522048	1.49997	0.133661	0.601017
Plagl2	0.0130339	0.292228	0.77012	0.99989
Pofut1	-0.0454858	-0.915644	0.359882	0.850911
Kif3b	0.0437138	1.04074	0.298029	0.802928
Asxl1	0.0662337	1.01294	0.311122	0.811888
Nol4l	0.0473279	1.11039	0.266866	0.775615
Commd7	0.000541984	0.0088053	0.992975	0.99989
Dnmt3bos	-0.004958	-0.608598	0.542808	0.934617
Dnmt3b	-0.0174882	-0.294442	0.768428	0.99989
Mapre1	-0.119059	-1.96061	0.0499597	0.388366
Efcab8	-0.000204585	-0.0992318	0.920957	0.99989
Bpifb5	0.0181413	1.07333	0.283156	0.790113
Cdk5rap1	0.0155486	0.570925	0.568067	0.944054
Snta1	-0.0107816	-1.1371	0.255531	0.765222
Cbfa2t2	0.0855871	1.71878	0.0856929	0.503566
Necab3	-0.0121396	-1.12262	0.261634	0.770867
1700003F12Rik	-0.00172892	-0.438593	0.660968	0.973489
Actl10	-0.00406918	-0.93013	0.352332	0.844768
E2f1	0.0850199	1.5503	0.12111	0.577849
Pxmp4	-0.140792	-2.9362	0.00333212	0.0734136
4930519P11Rik	0.00315675	1.25875	0.208157	0.71215
Zfp341	0.0105523	0.603645	0.546097	0.935847
Chmp4b	0.00058199	0.00995907	0.992054	0.99989
Raly	0.111615	2.05961	0.0394681	0.3436
Eif2s2	-0.0814519	-1.47311	0.140761	0.614508
Ahcy	0.051269	1.28221	0.199808	0.70175
Itch	0.0640863	1.03594	0.300263	0.804206
Dynlrb1	-0.0167089	-0.284239	0.776235	0.99989
Map1lc3a	-0.0631293	-1.11816	0.263532	0.772623
Pigu	0.0460582	1.07698	0.281523	0.787291
Trp53inp2	-0.0132265	-0.726912	0.467301	0.905269
Ncoa6	0.0437151	0.851442	0.394549	0.868715
Ggt7	-0.00258148	-0.828109	0.407634	0.877422
Acss2	0.0427322	0.782632	0.433867	0.889866
Gss	0.0151267	0.32858	0.742482	0.993843
Gssos2	-0.00190133	-0.592429	0.55358	0.93792
Gssos1	-0.0039464	-1.23056	0.218524	0.722313
Myh7b	0.006078	1.0552	0.291368	0.798582
Trpc4ap	-0.0200431	-0.315522	0.752373	0.995193
Edem2	0.0573284	0.969404	0.332373	0.828169
Procr	-0.015652	-0.293741	0.768963	0.99989
Mmp24	0.000143023	0.0570004	0.954546	0.99989
BC029722	-0.0592015	-1.13656	0.255757	0.765222
Eif6	0.0152244	0.259037	0.795613	0.99989
Gm16098	-0.00197584	-0.581212	0.561114	0.941692
Uqcc1	-0.000411625	-0.00793952	0.993665	0.99989
Cep250	-0.0332445	-0.527356	0.597961	0.954329
6430550D23Rik	-0.0192007	-1.80603	0.0709518	0.461315
Ergic3	0.0151051	0.24299	0.808019	0.99989
Spag4	0.011128	0.468828	0.639206	0.969314
Cpne1	-0.00254387	-0.316036	0.751983	0.995076
Rbm12	0.032663	0.874809	0.381704	0.863248
Nfs1	-0.0364253	-0.639095	0.522779	0.930753
Romo1	0.0365127	0.588039	0.556523	0.939327
Rbm39	0.0781201	2.15702	0.0310338	0.303164
Phf20	0.0255906	0.396349	0.691858	0.981476
Scand1	-0.0433566	-0.776814	0.437292	0.892344
Cnbd2	-0.014821	-0.63817	0.523382	0.930758
2900097C17Rik	-0.116839	-1.82109	0.0686303	0.453781
Epb41l1	0.0245304	1.16207	0.245242	0.751783
Aar2	0.0120511	0.303487	0.761526	0.997417
Gm14168	-0.0094474	-0.993775	0.320363	0.82057
Dlgap4	-0.109208	-2.26934	0.0232747	0.255419
Gm14230	0.00444677	0.558799	0.576315	0.945418
Tgif2	0.0327496	0.729458	0.465743	0.903844
4930518I15Rik	0.0114949	0.797375	0.425257	0.886895
1110008F13Rik	-0.137116	-2.59253	0.00954487	0.151027
Sla2	-0.019286	-0.495432	0.620309	0.962548
Ndrg3	-0.00274896	-0.052521	0.958115	0.99989
Dsn1	-0.0185256	-0.432202	0.665606	0.974533
Soga1	-0.0378121	-0.936196	0.349201	0.84348
Samhd1	0.0923662	1.39492	0.163078	0.648827
Rbl1	0.164428	2.84129	0.00450464	0.0911996
Mroh8	0.00640389	0.862441	0.388471	0.864785
Rpn2	-0.0238877	-0.385285	0.700037	0.983135
Manbal	-0.0899582	-1.77004	0.0767581	0.479702
Src	0.0140004	1.0275	0.304216	0.80854
Gm14286	-0.000280976	-0.0315704	0.974815	0.99989
Blcap	-0.022793	-0.562728	0.573636	0.944153
Nnat	-0.000459691	-0.0568054	0.954702	0.99989
Platr27	0.00823462	0.703614	0.481694	0.91097
Ctnnbl1	-0.00388429	-0.0661217	0.947283	0.99989
Tti1	-0.01381	-0.389817	0.696682	0.982737
Rprd1b	-0.152626	-2.56258	0.010408	0.158965
Tgm2	-0.133562	-3.25374	0.00114372	0.0338594
Lbp	-0.0221976	-0.5057	0.613081	0.959596
Gm23925	-0.00227419	-0.980899	0.326672	0.823413
Snhg11	-0.000165147	-0.0753293	0.939955	0.99989
Ralgapb	0.0564645	1.26369	0.20638	0.710243
Actr5	0.0158948	0.362864	0.716716	0.986545
Ppp1r16b	-0.111462	-3.94676	7.98986e-05	0.00434564
Fam83d	0.00255139	0.131075	0.895719	0.99989
Dhx35	0.0958353	3.27872	0.00104726	0.0316097
Mafb	0.0288058	2.21903	0.0265131	0.274457
Gm14221	-0.00907017	-1.98751	0.0469006	0.377957
Top1	0.0923159	1.7341	0.0829385	0.496836
Plcg1	-0.106972	-2.21815	0.0265726	0.274901
Gm27206	-0.000285279	-0.0822391	0.934459	0.99989
Zhx3	0.0405537	1.33684	0.181313	0.672981
Gm16751	-0.00195658	-0.309173	0.757198	0.995971
Gm14228	-0.00457718	-2.23332	0.0255554	0.268764
[truncated: 14,481 more rows]

## Sheet: HSC_ST_B (LKS)
Gene	logFC	t	p	Fdr
Mrpl15	-0.0395592	-0.575056	0.56527	0.999937
Lypla1	0.0762698	1.2705	0.203943	0.815179
Gm37988	0.0030857	0.711667	0.476692	0.973361
Tcea1	-0.0010051	-0.0146192	0.988336	0.999937
Atp6v1h	0.0406472	0.602473	0.546876	0.996127
Rb1cc1	-0.213757	-2.83115	0.00464979	0.160647
4732440D04Rik	-0.0390655	-1.09187	0.274924	0.881127
St18	-0.00307527	-1.24464	0.213301	0.823858
Pcmtd1	0.0162863	0.240685	0.809805	0.999937
Gm26901	-0.0180098	-0.952444	0.340901	0.9108
Rrs1	0.00899586	0.125824	0.899875	0.999937
Adhfe1	-0.0100423	-1.34385	0.179036	0.78708
Mybl1	0.00237338	0.139912	0.888733	0.999937
Vcpip1	-0.0289052	-0.419007	0.675222	0.999937
1700034P13Rik	-0.00550296	-1.04847	0.294455	0.889088
Sgk3	-0.0270306	-0.40624	0.684577	0.999937
Mcmdc2	-0.00158765	-0.0672825	0.946359	0.999937
Snhg6	-0.0266482	-0.393567	0.693911	0.999937
Tcf24	0.00041276	0.0818266	0.934787	0.999937
Cops5	-0.0390338	-0.571164	0.567905	0.999937
Cspp1	-0.0580619	-0.789957	0.429577	0.959376
Arfgef1	0.0590392	0.83728	0.402461	0.941681
Cpa6	-0.000350825	-0.135222	0.892439	0.999937
Prex2	-0.0127245	-0.392425	0.694754	0.999937
Slco5a1	-0.00348008	-0.718833	0.472265	0.971626
Ncoa2	-0.0206647	-0.292594	0.76984	0.999937
Tram1	0.0335691	0.493849	0.621426	0.999937
Lactb2	0.0179756	0.319975	0.748996	0.999937
Eya1	-0.0630538	-0.809412	0.418302	0.95213
Kcnb2	-0.00037431	-0.0622172	0.950391	0.999937
Terf1	-0.0196093	-0.288511	0.772963	0.999937
Sbspon	0.0111294	0.46082	0.644941	0.999937
Rpl7	-0.00651339	-0.259242	0.795455	0.999937
Rdh10	0.0190763	0.561155	0.574708	0.999937
Stau2	-0.0910317	-1.72354	0.0848293	0.639295
Ube2w	0.0604384	1.15477	0.248221	0.860303
Eloc	-0.0862298	-1.33151	0.183061	0.7917
D030040B21Rik	0.000125079	0.0313245	0.975012	0.999937
Tmem70	0.0851067	1.28154	0.200042	0.812394
Ly96	-0.00840396	-0.272039	0.785599	0.999937
Jph1	-0.0105799	-0.852135	0.394165	0.936535
Gdap1	-0.00303061	-0.452613	0.65084	0.999937
Pi15	-8.63043e-05	-0.0266448	0.978744	0.999937
Gm28154	-0.0101064	-0.960326	0.336921	0.909257
Gm16070	-0.024595	-0.760685	0.446868	0.964221
Crispld1	-0.0445444	-0.801751	0.422721	0.956631
Il17f	0.00311867	0.223743	0.822963	0.999937
Mcm3	0.00864884	0.0960195	0.923507	0.999937
6720483E21Rik	-8.4945e-05	-0.0193299	0.984578	0.999937
Paqr8	0.0316659	0.937558	0.3485	0.914824
Efhc1	-0.0102449	-0.966913	0.333617	0.908161
Tram2	0.0753994	1.96687	0.0492327	0.524131
Tmem14a	0.0204107	0.556959	0.577571	0.999937
Gsta3	7.87127e-05	0.0131976	0.989471	0.999937
Khdc1b	-0.00021181	-0.0513148	0.959076	0.999937
Kcnq5	-0.0777179	-2.17486	0.0296698	0.428731
Gm26580	-0.00785095	-0.703479	0.481778	0.973957
Ogfrl1	-0.124929	-1.77914	0.0752555	0.616101
B3gat2	-0.0169065	-0.874697	0.381765	0.930027
Smap1	-0.119789	-1.75561	0.0791936	0.627155
Sdhaf4	-0.0977836	-1.46488	0.142992	0.745189
Fam135a	0.000936882	0.0583129	0.953501	0.999937
Col19a1	1.76745e-05	0.00496154	0.996041	0.999937
Lmbrd1	0.0261657	0.507069	0.61212	0.999937
Phf3	0.0486174	0.750019	0.453266	0.964221
Ptp4a1	-0.119793	-1.68444	0.0921353	0.655426
Khdrbs2	0.00158333	0.330692	0.740886	0.999937
Gm37724	0.00570114	1.07794	0.281095	0.884329
Prim2	0.0189668	0.362538	0.71696	0.999937
Rab23	-0.0521227	-1.45436	0.145885	0.748474
Bag2	0.0806634	1.35664	0.174934	0.782312
Zfp451	0.0337236	0.482963	0.629136	0.999937
Dst	-0.146644	-1.94725	0.0515404	0.535214
Gm37233	-0.0230751	-0.881892	0.377862	0.929153
Ccdc115	0.0250398	0.36984	0.711512	0.999937
Gm28306	-0.000215764	-0.0991581	0.921015	0.999937
Imp4	-0.05187	-0.758502	0.448173	0.964221
Ptpn18	0.0249073	0.522071	0.601636	0.999937
4930568A12Rik	-0.0156032	-1.11123	0.266503	0.874831
Cfc1	-0.00178317	-0.13654	0.891398	0.999937
Arhgef4	0.00901133	0.377286	0.705971	0.999937
Gm38336	-0.000600925	-0.054472	0.956561	0.999937
Fam168b	-0.0387189	-0.564193	0.572639	0.999937
Plekhb2	-0.0282055	-0.580675	0.561476	0.998841
Hs6st1	0.0901238	1.8962	0.0579697	0.557243
Gm33280	-0.0033896	-0.306722	0.759063	0.999937
Uggt1	0.0719898	1.11362	0.265478	0.873792
Neurl3	-0.0979617	-1.40052	0.161396	0.766827
Arid5a	-0.0613572	-1.05014	0.293687	0.889088
4930403P22Rik	-0.00354523	-0.220457	0.825521	0.999937
Kansl3	0.115431	1.81456	0.0696299	0.598432
Lman2l	0.0123101	0.23364	0.81527	0.999937
Cnnm4	-0.0581187	-1.94092	0.0523032	0.537359
Cnnm3	0.0117399	0.21003	0.83365	0.999937
Gm38033	0.0131352	2.46898	0.0135709	0.29009
Ankrd23	0.000247976	0.0286966	0.977107	0.999937
Ankrd39	0.0317259	0.643768	0.519744	0.988116
Sema4c	0.00161026	0.0633276	0.949507	0.999937
Fam178b	0.000160152	0.0374545	0.970124	0.999937
Cox5b	-0.026243	-0.539734	0.589395	0.999937
Actr1b	0.0109884	0.18438	0.85372	0.999937
4933424G06Rik	-0.00429769	-0.942383	0.346025	0.912393
Zap70	0.000104715	0.039339	0.968621	0.999937
Tmem131	0.0233855	0.400896	0.688507	0.999937
Vwa3b	6.16458e-05	0.0240549	0.980809	0.999937
Inpp4a	0.0199519	0.563934	0.572815	0.999937
Coa5	-0.0078691	-0.137716	0.890468	0.999937
Unc50	0.0269149	0.439077	0.660618	0.999937
Mgat4a	0.0173348	0.366778	0.713794	0.999937
2010300C02Rik	0.000222442	0.0397643	0.968282	0.999937
Tsga10	-0.0111095	-0.304807	0.760521	0.999937
Gm26805	0.00338575	0.288196	0.773204	0.999937
Lipt1	0.038369	1.43304	0.151886	0.757378
Mitd1	0.131943	2.38626	0.0170441	0.323224
Mrpl30	-0.0488791	-0.743432	0.457242	0.9665
Txndc9	0.012913	0.188014	0.85087	0.999937
Eif5b	0.0477035	0.66133	0.50842	0.983423
Rev1	-0.0355794	-0.547095	0.584329	0.999937
Aff3	0.0161203	0.222425	0.823989	0.999937
Gm16150	0.00436545	0.537151	0.591178	0.999937
Gm16151	0.00321513	0.793292	0.427632	0.959376
Gm16152	-0.0334088	-0.654763	0.512639	0.98637
Lonrf2	7.74686e-05	0.0162985	0.986997	0.999937
Chst10	-0.0143851	-0.739015	0.45992	0.966911
Pdcl3	0.0744735	1.13259	0.25742	0.86759
Npas2	-0.000932999	-0.0973398	0.922459	0.999937
Rpl31	-0.0774915	-2.1375	0.0325875	0.44168
Tbc1d8	0.00874157	0.333962	0.738417	0.999937
Cnot11	-0.021927	-0.366984	0.713641	0.999937
Rnf149	-0.162234	-2.53417	0.0112905	0.263179
Rfx8	-0.0032657	-0.307296	0.758626	0.999937
Map4k4	-0.0617943	-0.853383	0.393473	0.936535
Il1r2	0.00590341	0.289729	0.772031	0.999937
Gm16894	-0.0318787	-3.12855	0.00176306	0.0905146
Il1r1	-0.0514648	-1.09367	0.274132	0.880861
Il1rl2	0.00627151	0.367831	0.713009	0.999937
Il1rl1	0.186694	10.9153	1.52861e-27	6.29788e-24
Il18r1	0.00498342	0.152523	0.878779	0.999937
Il18rap	-0.0726176	-1.53214	0.125528	0.71407
Slc9a2	-0.0016847	-0.168601	0.866115	0.999937
Mfsd9	-0.00460663	-0.330089	0.741341	0.999937
Mrps9	-0.114133	-1.69948	0.0892679	0.650883
Gpr45	0.00858139	0.318347	0.75023	0.999937
Tgfbrap1	0.0135696	0.314076	0.753471	0.999937
8430432A02Rik	-0.00116242	-0.0868026	0.930831	0.999937
AI597479	-0.0338221	-0.937907	0.348321	0.914824
Fhl2	-0.010487	-0.750115	0.453208	0.964221
Nck2	-0.000368546	-0.0106859	0.991474	0.999937
Gm29155	-0.00293263	-0.650985	0.515075	0.98637
Gm29156	0.00128718	0.241459	0.809205	0.999937
Uxs1	-0.026716	-0.457572	0.647273	0.999937
Tpp2	-0.095188	-1.31765	0.187658	0.797269
Mettl21c	0.0217354	1.08301	0.278839	0.882392
Gm8251	-0.0232307	-1.29495	0.195374	0.804995
Tex30	0.151477	2.48321	0.0130408	0.284531
Kdelc1	0.00117498	0.0230477	0.981613	0.999937
Bivm	-0.063214	-1.44657	0.148057	0.751748
Ercc5	0.00240925	0.0491971	0.960763	0.999937
Gulp1	-0.00848306	-0.231075	0.817262	0.999937
Wdr75	-0.0606154	-0.901833	0.367173	0.923321
Slc40a1	-0.00890826	-1.15501	0.24812	0.860303
Dnah7b	0.000117283	0.040724	0.967517	0.999937
Slc39a10	-0.0226057	-0.317785	0.750657	0.999937
Gm28151	0.00308751	0.431471	0.666138	0.999937
4933411E06Rik	0.010627	1.03831	0.299159	0.890361
Cavin2	-0.100363	-1.64174	0.100683	0.676143
Nabp1	0.0148856	0.349395	0.726802	0.999937
Myo1b	-0.00387406	-0.44688	0.654974	0.999937
Stat4	-0.0195187	-0.284877	0.775746	0.999937
Gm31812	-0.00895889	-0.755108	0.450207	0.964221
Stat1	-0.162085	-1.92914	0.0537491	0.54376
Gls	0.195968	2.77264	0.00557334	0.182239
Nab1	-0.0585239	-0.85289	0.393746	0.936535
Nemp2	0.0205099	0.600246	0.548359	0.996127
Mfsd6	0.0527862	1.09649	0.272896	0.880508
Inpp1	-0.0326283	-0.532291	0.594539	0.999937
Hibch	-0.00453602	-0.0719549	0.94264	0.999937
1700019D03Rik	-0.00953036	-0.670107	0.502809	0.982071
Pms1	-0.0173599	-0.373068	0.709108	0.999937
Gm28777	9.36045e-05	0.0275549	0.978018	0.999937
Ormdl1	-0.0686706	-1.24242	0.214118	0.824098
Osgepl1	-0.0650662	-1.62534	0.10413	0.683962
Gm28551	-0.00989413	-1.79811	0.0721973	0.608288
Asnsd1	-0.0307601	-0.580729	0.56144	0.998841
Dnah7a	-0.000311144	-0.115645	0.907937	0.999937
Stk17b	-0.0671311	-0.890919	0.372999	0.926595
Hecw2	-1.35714e-05	-0.0069521	0.994453	0.999937
Ccdc150	-0.0156593	-1.53308	0.125295	0.713993
Gtf3c3	-0.0744683	-1.45145	0.146693	0.750545
Pgap1	-0.00367145	-0.346968	0.728624	0.999937
Ankrd44	0.00930388	0.166792	0.867538	0.999937
4930444A19Rik	-0.00277339	-0.789082	0.430088	0.959376
Sf3b1	-0.0228759	-0.493894	0.621395	0.999937
Coq10b	-0.0881477	-1.23701	0.216121	0.826725
Hspd1	0.056681	0.875836	0.381146	0.929872
Hspe1	0.0146198	0.27908	0.780191	0.999937
Mob4	0.0897276	1.38986	0.164612	0.769191
Rftn2	0.0107488	1.30891	0.190604	0.801369
Gm10561	-0.00298969	-1.30088	0.193336	0.802199
Mars2	0.103405	2.63127	0.00852319	0.227285
Boll	0.00865778	0.940875	0.346797	0.913352
Plcl1	0.00666086	0.204291	0.838131	0.999937
Satb2	0.00328641	0.374462	0.708071	0.999937
4930558J18Rik	-0.0086964	-0.997169	0.318713	0.900027
1700066M21Rik	-0.00274998	-0.0944711	0.924737	0.999937
Tyw5	-0.0370059	-0.892763	0.372011	0.926595
Maip1	-0.0842977	-1.38849	0.165027	0.769191
Spats2l	-0.00427619	-0.485612	0.627255	0.999937
Kctd18	0.0500783	1.11557	0.264642	0.872686
Sgo2a	-0.0678545	-1.43769	0.15056	0.75428
Aox4	0.000145956	0.0277107	0.977894	0.999937
Aox2	0.00592568	1.39291	0.163686	0.769191
Bzw1	0.059411	1.05418	0.291834	0.889088
Clk1	-0.0123167	-0.178608	0.85825	0.999937
Ppil3	0.0692955	1.08452	0.278167	0.881813
Nif3l1	0.0101168	0.207656	0.835503	0.999937
Orc2	0.076372	1.13103	0.258077	0.868336
Gm15834	-0.0215297	-1.56275	0.11815	0.704774
Fam126b	-0.00521384	-0.0997378	0.920555	0.999937
Ndufb3	-0.161792	-2.57136	0.0101481	0.247763
Cflar	0.00470681	0.0692919	0.944759	0.999937
Casp8	-0.00517986	-0.075102	0.940135	0.999937
Trak2	-0.0707007	-1.28115	0.200178	0.812544
Stradb	-0.0204666	-0.517471	0.604842	0.999937
Tmem237	-0.0858091	-1.64572	0.0998605	0.673364
G730003C15Rik	0.00775767	0.276416	0.782236	0.999937
Mpp4	-0.0128123	-0.709459	0.478061	0.973361
Gm29017	0.000243088	0.0275466	0.978024	0.999937
Als2	0.0523105	1.1702	0.241955	0.855313
Fzd7	-0.00423724	-0.169332	0.865539	0.999937
Gm973	0.0345402	1.35271	0.176187	0.783515
Sumo1	0.0637196	1.07968	0.280316	0.883799
Nop58	-0.0617503	-0.964565	0.334792	0.908594
Bmpr2	-0.00994751	-0.159199	0.873516	0.999937
Fam117b	-0.0400827	-0.592702	0.553397	0.996514
Ica1l	0.0274551	1.58861	0.112188	0.697209
Wdr12	0.152757	2.08785	0.0368432	0.464233
Carf	-0.00676042	-0.187067	0.851613	0.999937
Nbeal1	0.157417	2.68513	0.00726528	0.207508
Cyp20a1	-0.0506936	-0.851381	0.394584	0.937077
Abi2	-0.0534438	-0.854004	0.393129	0.936408
Raph1	-0.0170259	-0.54414	0.586361	0.999937
Cd28	-0.01907	-0.58139	0.560994	0.998841
Ctla4	-0.00662444	-0.560133	0.575405	0.999937
Icos	-0.0181943	-1.57119	0.116177	0.704238
Pard3b	-0.076416	-1.36215	0.173189	0.779661
Pard3bos1	-0.00729904	-0.357141	0.720996	0.999937
Pard3bos3	-8.47605e-05	-0.027963	0.977692	0.999937
Nrp2	-0.00220735	-0.221188	0.824952	0.999937
Ino80d	0.0444952	0.62494	0.532028	0.991469
Ino80dos	0.0635357	1.72217	0.0850784	0.639349
Gm20342	0.0393379	0.591732	0.554047	0.997019
Ndufs1	-0.0422568	-0.621779	0.534105	0.993011
Eef1b2	0.0681547	2.43254	0.0150151	0.303327
Zdbf2	-0.00618126	-0.738885	0.459999	0.966911
Fastkd2	-0.0511857	-0.940812	0.34683	0.913352
Klf7	-0.125527	-2.81097	0.00495131	0.167041
Gm26649	-0.00836936	-1.04004	0.298353	0.889892
Creb1	0.026689	0.37692	0.706243	0.999937
Mettl21a	0.0212453	0.533589	0.593641	0.999937
Ccnyl1	-0.000207055	-0.00869976	0.993059	0.999937
Fzd5	0.0434809	1.5689	0.116712	0.704238
Plekhm3	-0.0527011	-1.46823	0.142081	0.743295
D630023F18Rik	-0.00364591	-1.38208	0.166986	0.771474
Idh1	0.00232502	0.0471664	0.962382	0.999937
Pikfyve	0.056677	1.13542	0.256235	0.867451
Map2	-0.00388766	-0.530769	0.595594	0.999937
Rpe	0.00304778	0.0544431	0.956584	0.999937
Kansl1l	0.0059579	0.0863413	0.931197	0.999937
Acadl	-0.134327	-1.84056	0.0657227	0.590921
Lancl1	0.0298464	0.503231	0.614816	0.999937
Gm29113	0.00278286	0.423932	0.671627	0.999937
Gm29114	0.00344478	0.413913	0.678949	0.999937
Ikzf2	0.234437	3.13732	0.00171121	0.0892429
Bard1	-0.0154153	-0.301809	0.762806	0.999937
Atic	-0.0637564	-0.903943	0.366053	0.922775
Fn1	-0.0326363	-2.10021	0.0357422	0.457796
D230017M19Rik	-0.00756559	-0.473412	0.635932	0.999937
Pecr	0.112196	2.37867	0.0173988	0.325093
Xrcc5	-0.0914306	-1.41986	0.155687	0.760307
Smarcal1	-0.100064	-2.23367	0.0255326	0.398841
Rpl37a	-0.00664764	-0.242751	0.808205	0.999937
Tns1	0.108806	1.78841	0.0737488	0.613231
Rufy4	-0.027103	-1.4328	0.151956	0.757378
Cxcr2	-0.0207957	-1.3033	0.192509	0.801741
Cxcr1	-0.000803402	-0.0831464	0.933737	0.999937
Arpc2	-0.0704964	-1.6782	0.0933471	0.656623
Aamp	0.0906198	1.34775	0.177776	0.785686
Pnkd	0.0397482	0.613445	0.5396	0.994499
Tmbim1	0.0735422	1.32628	0.184786	0.793141
Catip	0.00427528	0.701479	0.483025	0.97429
Ctdsp1	0.040115	0.686976	0.492118	0.976768
Vil1	0.000123309	0.0398418	0.96822	0.999937
Usp37	0.0762194	1.07178	0.283851	0.886205
Cnot9	0.0221515	0.407282	0.683812	0.999937
Plcd4	-0.000636056	-0.0793896	0.936725	0.999937
Zfp142	0.045388	1.08642	0.277324	0.881428
Bcs1l	-0.00150311	-0.0301046	0.975984	0.999937
Rnf25	0.00155824	0.0399116	0.968165	0.999937
Stk36	-0.00316084	-0.39696	0.691408	0.999937
Ttll4	0.102845	2.50441	0.0122856	0.275839
Cyp27a1	-0.00444282	-0.391235	0.695634	0.999937
Prkag3	-0.000119423	-0.0532329	0.957548	0.999937
Wnt6	0.000144444	0.0165071	0.98683	0.999937
Ihh	-0.00711933	-1.73733	0.0823683	0.631956
Nhej1	-0.00188102	-0.0586328	0.953246	0.999937
Slc23a3	-0.00329878	-0.985892	0.324216	0.90133
Cnppd1	-0.0172987	-0.310328	0.75632	0.999937
Retreg2	0.0607119	0.994282	0.320116	0.900754
Zfand2b	0.0155306	0.270983	0.786411	0.999937
Abcb6	0.0318184	1.44653	0.148069	0.751748
Atg9a	-0.0467125	-1.31559	0.188349	0.798353
Ankzf1	0.00214893	0.0446548	0.964384	0.999937
Glb1l	0.0271601	0.671621	0.501844	0.981882
Stk16	0.0446607	0.646332	0.518083	0.987348
Tuba4a	-0.0796531	-1.07048	0.284434	0.886205
A630095N17Rik	0.0280641	2.0046	0.0450396	0.50373
Dnajb2	-0.0310394	-0.719396	0.471918	0.971626
Ptprn	0.0034047	0.620385	0.535022	0.993406
Dnpep	0.03603	0.581743	0.560756	0.998841
Speg	-0.00471752	-0.441963	0.658528	0.999937
Gmppa	0.0392877	0.867815	0.385522	0.932252
Chpf	0.0141618	0.989137	0.322626	0.90133
Obsl1	0.0283666	1.27826	0.201195	0.81465
Inha	-0.00560654	-0.568834	0.569485	0.999937
Stk11ip	-0.0484934	-1.38255	0.166842	0.771427
Slc4a3	-0.000614045	-0.0584356	0.953403	0.999937
Epha4	-0.0214707	-3.23203	0.00123417	0.0726395
Sgpp2	-0.00522569	-1.68948	0.0911661	0.654236
Farsb	-0.0536687	-0.845767	0.397708	0.938517
Acsl3	-0.109441	-1.48534	0.137494	0.735795
Utp14b	-0.105339	-1.48112	0.138615	0.73701
Ap1s3	0.0416978	1.08854	0.276388	0.881225
Wdfy1	-0.0729573	-1.44966	0.147193	0.75139
Mrpl44	0.0147597	0.244609	0.806765	0.999937
Serpine2	-0.0633668	-2.06272	0.0391719	0.47572
Fam124b	0.00445854	0.49562	0.620176	0.999937
Cul3	-0.0290744	-0.423839	0.671694	0.999937
Gm29125	0.00165749	0.19561	0.84492	0.999937
Dock10	0.162437	2.17147	0.0299255	0.430718
Rhbdd1	-0.00777213	-0.212587	0.831655	0.999937
Gm28940	-0.00968375	-0.808813	0.418647	0.952548
Col4a4	-0.0311088	-1.80638	0.0708975	0.602243
Mff	0.0744528	1.08918	0.276106	0.881225
Agfg1	0.0827105	1.25577	0.209235	0.818049
A030005L19Rik	0.0020324	0.516143	0.605769	0.999937
Trip12	-0.0333066	-0.466383	0.640954	0.999937
Fbxo36	-0.0296089	-1.30579	0.191662	0.801741
C130026I21Rik	-0.0373193	-0.901964	0.367103	0.923321
A530032D15Rik	-0.0655638	-1.548	0.121661	0.709171
A530040E14Rik	-0.0434663	-1.1247	0.260752	0.870187
Gm16028	-0.000190017	-0.0217498	0.982648	0.999937
G530012D18Rik	3.7063e-05	0.00745476	0.994052	0.999937
Sp110	-0.119316	-1.66583	0.0957861	0.662326
Gm16094	0.0124943	1.04649	0.295365	0.889088
Sp140	-0.116314	-1.69268	0.0905552	0.653456
Gm17017	0.00233297	0.465531	0.641564	0.999937
Sp100	-0.122664	-1.6789	0.0932114	0.656623
A630001G21Rik	-0.00893098	-0.160923	0.872158	0.999937
Cab39	-0.0561379	-0.802993	0.422003	0.955828
Itm2c	0.106408	1.62838	0.103485	0.682446
2810459M11Rik	-0.00407185	-1.23592	0.216523	0.826725
Psmd1	-0.0269005	-0.395805	0.692259	0.999937
Htr2b	0.018342	2.35556	0.0185189	0.337228
Gm21972	3.50105e-05	0.0127489	0.989828	0.999937
Armc9	-0.0247357	-0.760341	0.447074	0.964221
Gm16341	-0.000688502	-0.0869207	0.930737	0.999937
B3gnt7	0.031146	1.14491	0.252279	0.862386
Gm28626	-0.00756972	-0.578322	0.563063	0.999387
Ncl	-0.0260266	-0.584023	0.559222	0.998841
Ptma	-0.0466214	-1.56123	0.118509	0.704774
Pde6d	-0.0433936	-0.769572	0.441577	0.963514
Cops7b	-0.0877494	-1.85025	0.0643147	0.58851
Nppc	0.0022798	0.264572	0.791346	0.999937
Dis3l2	0.00334157	0.0606598	0.951632	0.999937
Chrng	-0.00559977	-1.02017	0.30768	0.895565
Eif4e2	0.0178379	0.257804	0.796565	0.999937
Efhd1	-0.000167512	-0.024786	0.980226	0.999937
Gigyf2	0.11384	1.60142	0.109323	0.69431
Kcnj13	-0.0403366	-2.45146	0.0142492	0.298004
Inpp5d	0.116507	1.67519	0.0939365	0.657201
Atg16l1	-0.0357285	-0.559218	0.576028	0.999937
Sag	0.00290854	0.162327	0.871053	0.999937
Dgkd	0.099498	1.78782	0.0738426	0.613231
Usp40	-0.0601135	-1.13265	0.257396	0.86759
Ugt1a7c	0.00947696	0.37499	0.707678	0.999937
Ugt1a6b	0.000208282	0.0501938	0.959969	0.999937
Ugt1a6a	0.000410173	0.0196256	0.984343	0.999937
Ugt1a5	-0.000958968	-0.137149	0.890917	0.999937
Ugt1a2	9.1247e-05	0.0207003	0.983485	0.999937
Dnajb3	-0.0171413	-1.44159	0.149456	0.754012
Ugt1a1	9.51828e-06	0.00225415	0.998202	0.999937
Mroh2a	-0.0317617	-1.70162	0.0888649	0.650597
Hjurp	-0.0863896	-1.1088	0.267551	0.875254
Glrp1	-0.0374142	-1.2945	0.19553	0.805021
Gm29336	-0.00436324	-1.05626	0.290881	0.889088
Arl4c	0.0159186	0.233816	0.815134	0.999937
1700067G17Rik	-0.00833124	-1.25227	0.210509	0.820138
Sh3bp4	0.00355625	0.431954	0.665787	0.999937
Agap1	0.00723203	0.134028	0.893384	0.999937
Gbx2	-0.000649574	-0.0256203	0.979561	0.999937
Cops8	0.00800592	0.121828	0.903038	0.999937
Mlph	-0.0588497	-2.39864	0.0164788	0.316886
Rab17	-0.0118323	-0.370655	0.710904	0.999937
Lrrfip1	-0.0576972	-0.86068	0.38944	0.934142
Rbm44	-0.0310465	-2.86642	0.0041623	0.152095
Ramp1	-0.0790756	-1.20646	0.227676	0.836282
Ube2f	0.114519	1.81348	0.069796	0.598538
Gm26683	0.000520329	0.0789427	0.93708	0.999937
Scly	-0.0457373	-0.842304	0.399643	0.938869
Espnl	0.00167308	0.218683	0.826903	0.999937
Klhl30	-0.00249797	-0.458541	0.646576	0.999937
Erfe	0.00313594	0.796751	0.42562	0.958565
Ilkap	0.16335	2.39411	0.0166837	0.318596
1700020N18Rik	0.00615342	0.992911	0.320783	0.901107
Hes6	-0.000179424	-0.00277346	0.997787	0.999937
Per2	-0.0159246	-0.484103	0.628326	0.999937
Traf3ip1	0.00465804	0.111345	0.911346	0.999937
Asb1	0.0136945	0.526463	0.598581	0.999937
Hdac4	-0.0545578	-1.1451	0.252201	0.862341
Gm26720	-0.014405	-1.10601	0.268756	0.875254
Ndufa10	-0.0839627	-1.24374	0.213632	0.824098
Cops9	0.169978	2.44014	0.0147034	0.301383
Otos	0.0140028	0.181935	0.855638	0.999937
Gpc1	0.0145008	0.660657	0.508851	0.983566
Ankmy1	0.00497046	0.855308	0.392406	0.93587
Dusp28	-0.0541991	-1.29875	0.194068	0.802972
5033417F24Rik	0.00196724	0.222463	0.823959	0.999937
Rnpepl1	0.0753734	1.52442	0.127443	0.717682
9430060I03Rik	0.00614872	0.353066	0.724048	0.999937
Capn10	0.0317984	0.976105	0.329042	0.903769
Gpr35	0.00995172	2.35262	0.0186662	0.33916
Sned1	0.0117678	1.84338	0.0653107	0.590921
Mterf4	0.0404318	0.886655	0.375291	0.928983
Gm28535	0.00570072	0.557302	0.577337	0.999937
Pask	-0.0167118	-0.5412	0.588385	0.999937
Ppp1r7	0.0988935	1.40768	0.159266	0.764998
Ano7	0.00249944	0.34643	0.729029	0.999937
Hdlbp	-0.123656	-1.76028	0.0783995	0.625317
Sept2	-0.0180502	-0.444702	0.656547	0.999937
Farp2	-0.0390459	-1.61493	0.106366	0.690126
Stk25	-0.045173	-0.695553	0.486729	0.974473
Gm28536	-0.00239155	-0.770237	0.441182	0.963514
Bok	-0.0685775	-1.88952	0.0588591	0.559492
Thap4	0.0324184	0.718123	0.472703	0.971626
Atg4b	-0.0202205	-0.387516	0.698385	0.999937
Dtymk	-0.0321276	-0.446986	0.654897	0.999937
Ing5	0.0189664	0.303921	0.761196	0.999937
D2hgdh	-0.0236284	-0.595156	0.551756	0.996514
Gal3st2c	-0.000155788	-0.0484327	0.961373	0.999937
Fam174a	0.06929	1.05513	0.2914	0.889088
St8sia4	-0.0174023	-0.255195	0.798579	0.999937
Panct2	-8.25469e-06	-0.00283128	0.997741	0.999937
Gm28901	-0.00240022	-1.16259	0.245031	0.858281
D1Ertd622e	0.036588	0.767572	0.442764	0.964221
Ppip5k2	8.39714e-05	0.00125444	0.998999	0.999937
Gin1	0.0654929	1.1812	0.237558	0.849515
Pam	-0.0336683	-0.582393	0.560319	0.998841
Gm7967	-0.0506679	-1.52724	0.126741	0.716573
Gm28187	-0.050451	-1.40087	0.161293	0.766827
Rnf152	-0.000181253	-0.0511565	0.959202	0.999937
Pign	0.0131164	0.227571	0.819985	0.999937
2310035C23Rik	0.00662653	0.100967	0.919579	0.999937
Tnfrsf11a	-0.00532712	-0.591532	0.554181	0.99715
Gm7160	0.00362658	0.12307	0.902055	0.999937
Zcchc2	0.0710922	1.16914	0.242382	0.855461
Phlpp1	0.0208976	0.61995	0.535308	0.993507
Bcl2	-0.26127	-3.44133	0.000581847	0.045018
D630008O14Rik	-0.00835451	-1.10751	0.268105	0.875254
Kdsr	0.0796342	1.23536	0.216731	0.826725
Vps4b	0.0104427	0.150834	0.880111	0.999937
Serpinb2	-0.000312241	-0.0626921	0.950013	0.999937
Serpinb8	-0.0150143	-0.738488	0.46024	0.966911
Dsel	0.0199911	0.533143	0.59395	0.999937
Tsn	-0.018348	-0.316353	0.751743	0.999937
Nifk	0.0530731	0.739074	0.459884	0.966911
Clasp1	0.0705227	1.08795	0.276651	0.881225
2900060B14Rik	-0.0599625	-1.7214	0.0852166	0.639804
Tfcp2l1	-0.00824044	-0.485702	0.627192	0.999937
Ralb	0.0142975	0.290449	0.77148	0.999937
Gm27184	-0.00553626	-0.401636	0.687963	0.999937
Tmem185b	0.00620301	0.145108	0.88463	0.999937
Epb41l5	-0.0564592	-2.26952	0.0232635	0.379212
Ptpn4	-0.033245	-0.704553	0.481109	0.973533
Tmem177	-0.00874659	-0.31847	0.750137	0.999937
Tmem37	-0.0219111	-0.668409	0.503892	0.982071
Dbi	-0.0112886	-0.186396	0.852139	0.999937
3110009E18Rik	0.0853431	2.00973	0.0444934	0.500855
Steap3	0.0826917	1.87575	0.0607267	0.56927
Insig2	0.0107104	0.25002	0.802579	0.999937
Ccdc93	0.00154259	0.0341612	0.972749	0.999937
Htr5b	-0.00249179	-1.05848	0.289867	0.889088
Ddx18	-0.0179935	-0.246394	0.805383	0.999937
Actr3	0.0373659	0.644365	0.519357	0.987945
Slc35f5	0.0078043	0.249496	0.802984	0.999937
Gpr39	-0.000101857	-0.0432542	0.9655	0.999937
Lypd1	-0.000318286	-0.0920363	0.926672	0.999937
Nckap5	0.00424929	0.451316	0.651774	0.999937
Mgat5	-0.0360847	-0.506432	0.612567	0.999937
Tmem163	-0.012639	-0.75523	0.450133	0.964221
2900009J06Rik	0.00258208	0.347847	0.727964	0.999937
Ccnt2	0.0552934	0.862751	0.388301	0.933641
Map3k19	0.00695436	0.905311	0.365328	0.921796
Rab3gap1	0.0747216	1.11212	0.266122	0.874831
Zranb3	-0.103908	-2.27683	0.0228226	0.375649
Gm28800	-0.0113686	-1.23635	0.216366	0.826725
R3hdm1	0.0602251	0.879854	0.378965	0.929153
Ubxn4	-0.0665281	-0.967122	0.333513	0.908161
Lct	0.00441367	0.75195	0.452103	0.964221
Mcm6	-0.00443297	-0.0511791	0.959184	0.999937
Dars	-0.0629381	-0.891748	0.372555	0.926595
Cxcr4	-0.0134156	-0.359606	0.719152	0.999937
Thsd7b	-0.000295712	-0.12659	0.899268	0.999937
Gm16081	-0.00404844	-0.95924	0.337467	0.909257
Gm15674	0.0039011	1.07615	0.281892	0.884873
Gm15675	0.0114652	1.28197	0.199889	0.812394
Cd55	-0.0999791	-1.76605	0.0774262	0.622431
Gm16083	-0.00403433	-0.735617	0.461986	0.967657
Pfkfb2	0.0294666	1.75299	0.0796421	0.627511
Yod1	-0.0804504	-2.10518	0.0353068	0.455994
AA986860	-0.00070407	-0.108968	0.913231	0.999937
Gm28857	0.00358446	0.251314	0.801578	0.999937
Il10	-0.00196032	-0.197026	0.843813	0.999937
Mapkapk2	-0.00367594	-0.054146	0.95682	0.999937
Dyrk3	-0.0785248	-1.1863	0.235538	0.846048
Eif2d	0.000278617	0.00508445	0.995943	0.999937
Rassf5	0.107953	1.6982	0.0895092	0.651839
Ikbke	-0.0124323	-0.369069	0.712087	0.999937
Gm28913	-2.46109e-05	-0.0105529	0.99158	0.999937
Srgap2	-0.133855	-2.30104	0.021415	0.366098
Fam72a	0.00739351	0.404538	0.685828	0.999937
Ctse	-0.052441	-1.83887	0.0659717	0.591686
Rab7b	-0.00794156	-1.58376	0.113289	0.699513
Slc26a9	-0.00341947	-0.877443	0.380273	0.929153
Slc41a1	0.0387205	0.787674	0.430911	0.959376
Rab29	-0.0215022	-0.574088	0.565925	0.999937
Nucks1	-0.248267	-3.53322	0.000412868	0.0365955
Slc45a3	0.190384	10.9999	6.08402e-28	3.34215e-24
Elk4	-0.057217	-0.831319	0.405818	0.944221
Mfsd4a	0.00258086	0.0614432	0.951008	0.999937
Gm26892	0.0135187	1.65741	0.0974769	0.666564
Cdk18	-0.0228826	-0.736107	0.461687	0.967444
Nuak2	0.0599942	1.66338	0.0962757	0.66262
Tmcc2	0.0551334	1.73999	0.0818999	0.631403
Dstyk	-0.0794166	-1.52604	0.127041	0.717004
Rbbp5	0.0357527	0.713864	0.475332	0.972727
Tmem81	-0.0102456	-0.914935	0.360254	0.919349
Mdm4	0.103463	1.45918	0.144555	0.747829
Pik3c2b	0.0220194	0.572787	0.566805	0.999937
Ppp1r15b	-0.177415	-2.74076	0.00614342	0.190467
Plekha6	0.00700785	0.474135	0.635417	0.999937
Etnk2	-0.000421333	-0.132438	0.894642	0.999937
Sox13	0.00101161	0.0364675	0.970911	0.999937
Snrpe	0.0300476	0.651492	0.514748	0.98637
Gm26706	-0.0124852	-1.7288	0.0838846	0.636812
Zc3h11a	-0.00404428	-0.11908	0.905215	0.999937
Gm38394	-0.0177676	-0.900478	0.367893	0.923534
Lax1	0.000268634	0.00632186	0.994956	0.999937
Atp2b4	-0.146959	-1.93956	0.0524686	0.537404
Prelp	-1.29169e-05	-0.00452124	0.996393	0.999937
Btg2	-0.00723762	-0.0682907	0.945556	0.999937
Chil1	-0.00027588	-0.0524877	0.958141	0.999937
Ppfia4	-0.00745959	-0.411286	0.680874	0.999937
Tmem183a	0.0259051	0.437614	0.661678	0.999937
Cyb5r1	-0.032654	-0.598212	0.549716	0.996224
Adipor1	-0.0435617	-0.620704	0.534812	0.993406
Platr1	-0.00150763	-0.119021	0.905261	0.999937
Klhl12	0.111316	2.22483	0.0261209	0.400494
Rabif	0.0435205	0.867984	0.385429	0.932189
Kdm5b	-0.031955	-0.420236	0.674324	0.999937
Syt2	-0.000169194	-0.0420788	0.966437	0.999937
Ppp1r12b	0.0104089	0.250932	0.801874	0.999937
Gm28892	-0.00436108	-1.7284	0.0839552	0.637008
Ube2t	-0.0549436	-1.05371	0.292046	0.889088
Ptpn7	0.185604	2.50142	0.0123897	0.276697
Arl8a	0.0905337	1.70956	0.0873867	0.645555
Gm15445	0.0213835	1.84678	0.0648166	0.589367
Rnpep	0.10657	1.59537	0.110669	0.695165
Timm17a	0.0214576	0.329673	0.741656	0.999937
Shisa4	0.0101575	0.76882	0.442023	0.963866
Ipo9	-0.0232374	-0.423832	0.671699	0.999937
Nav1	-0.0849861	-1.52856	0.126413	0.716537
Gm38399	0.0163632	0.584559	0.558861	0.998841
Csrp1	-0.0493483	-0.706626	0.47982	0.973361
Phlda3	-0.0130602	-0.53273	0.594235	0.999937
Tmem9	0.0693077	1.13243	0.257487	0.86759
Kif21b	0.0677945	1.34891	0.177403	0.785283
Camsap2	0.0253723	1.785	0.0742989	0.615311
Ddx59	-0.00750654	-0.269074	0.78788	0.999937
Kif14	-0.03658	-0.847826	0.39656	0.938209
Platr23	9.61937e-05	0.0168003	0.986596	0.999937
Zfp281	-0.0414732	-0.654121	0.513053	0.98637
Gm19705	-0.00234505	-0.687652	0.491692	0.976511
Gm26936	-0.00376935	-0.875084	0.381554	0.930027
A430106G13Rik	-0.00473447	-0.300328	0.763934	0.999937
Ptprc	-0.0745414	-1.06689	0.286055	0.887022
Gm28556	-0.000265005	-0.0693733	0.944694	0.999937
Nek7	-0.0327441	-0.520267	0.602892	0.999937
Gm5833	-0.00999943	-0.710759	0.477255	0.973361
2310009B15Rik	-0.0712536	-1.11711	0.263982	0.87229
Dennd1b	-0.0260427	-0.372952	0.709194	0.999937
Crb1	-6.71985e-05	-0.0256539	0.979534	0.999937
Zbtb41	-0.0294436	-0.551339	0.581417	0.999937
Aspm	-0.198061	-2.97927	0.00289809	0.12494
Cdc73	0.0509199	0.720888	0.471	0.971626
B3galt2	0.0390287	1.49061	0.136104	0.731331
Glrx2	0.00592779	0.0842276	0.932878	0.999937
Trove2	0.0626645	1.1539	0.248578	0.860303
Uchl5	0.0178489	0.25286	0.800383	0.999937
Rgs2	-0.00232165	-0.022639	0.981939	0.999937
Rgs1	0.124957	0.994276	0.320119	0.900754
Rgs18	-0.238161	-3.2952	0.000987821	0.0648578
Pla2g4a	-0.211255	-2.91883	0.00352332	0.140396
Ptgs2	-0.0091975	-0.215056	0.829729	0.999937
Ptgs2os2	-0.00282867	-0.440276	0.659749	0.999937
BC003331	-0.0836433	-1.23691	0.216157	0.826725
Tpr	0.0117123	0.215696	0.82923	0.999937
Prg4	0.00359608	0.488504	0.625206	0.999937
Hmcn1	-0.00325185	-0.381772	0.702641	0.999937
Gm47985	5.74035e-06	0.00241534	0.998073	0.999937
Gm10138	0.11842	2.58674	0.00970651	0.243475
Ivns1abp	0.0826318	1.19057	0.233856	0.8435
Swt1	0.0383209	0.560408	0.575217	0.999937
Trmt1l	0.102651	1.82786	0.0676082	0.594365
Rnf2	0.0964093	1.56324	0.118037	0.704774
Fam129a	0.100642	2.11561	0.0344089	0.45228
2810414N06Rik	-0.0144405	-1.15716	0.247243	0.860005
Edem3	0.0831506	1.96715	0.0492002	0.524131
1700025G04Rik	-0.0586425	-0.928301	0.35328	0.918304
Tsen15	0.164469	2.58751	0.00968472	0.243475
Rgl1	-0.0138322	-0.449227	0.65328	0.999937
Arpc5	-0.0516766	-0.80212	0.422508	0.956446
Ncf2	0.0885948	1.246	0.2128	0.82342
Smg7	0.0780409	1.207	0.227468	0.836105
Lamc1	-0.0767789	-2.43214	0.0150317	0.303327
Shcbp1l	-0.00393576	-0.233006	0.815763	0.999937
Dhx9	0.0392982	0.664728	0.506244	0.982674
Npl	0.0892951	1.38829	0.165087	0.769191
Rgs8	-0.00114124	-0.118075	0.906011	0.999937
Rgs16	0.00806138	1.22067	0.222247	0.832335
Gm28513	0.005744	0.805844	0.420357	0.954217
Rnasel	0.0441321	0.678772	0.497302	0.978964
Rgsl1	-7.59465e-05	-0.0351462	0.971964	0.999937
Teddm2	0.000325126	0.0197123	0.984273	0.999937
Glul	-0.0573029	-0.751486	0.452383	0.964221
Gm29291	6.82029e-05	0.00747136	0.994039	0.999937
Gm9530	0.0169234	1.94268	0.0520902	0.537359
Ier5	0.0498313	0.60486	0.54529	0.99572
Mr1	0.0168987	0.469787	0.63852	0.999937
Stx6	-0.0019369	-0.0336428	0.973163	0.999937
BC034090	0.00646878	0.466038	0.641201	0.999937
Xpr1	-0.0303592	-0.451192	0.651864	0.999937
Gm5532	0.00576399	0.650285	0.515527	0.986418
Acbd6	-0.0749591	-1.13795	0.255175	0.86651
Lhx4	-0.0061157	-1.96439	0.0495202	0.524602
Qsox1	0.0767832	1.17337	0.240685	0.854293
Cep350	0.0565091	0.745686	0.455879	0.965944
Tor1aip1	-0.119597	-1.68087	0.0928269	0.655695
Tor1aip2	0.0760492	1.21557	0.224185	0.832335
Axdnd1	0.01061	1.51211	0.130545	0.722448
Gm2000	0.0210199	0.334706	0.737856	0.999937
Soat1	-0.0558444	-1.10637	0.2686	0.875254
Gm10031	-0.0157714	-0.827842	0.407785	0.946258
Abl2	-0.0635946	-1.07483	0.282484	0.884956
Tor3a	0.0414476	0.77512	0.438292	0.963386
Fam20b	0.0632113	1.37555	0.169	0.773556
Ralgps2	0.0719916	1.03189	0.302154	0.89293
Angptl1	0.00163049	0.221471	0.824731	0.999937
4930439D14Rik	-0.00580073	-0.754608	0.450507	0.964221
Rasal2	-0.0246488	-0.831851	0.405518	0.944104
Cryzl2	0.0426832	0.729564	0.465678	0.968751
Sec16b	0.0177722	1.47701	0.139712	0.74011
Cop1	-0.039019	-0.554746	0.579084	0.999937
4930523C07Rik	-0.137997	-2.41047	0.0159546	0.311308
4930562F07Rik	-0.000721069	-0.185159	0.853109	0.999937
Mrps14	0.0728742	1.26735	0.205067	0.815853
Cacybp	-0.0108599	-0.170052	0.864973	0.999937
Rabgap1l	-0.25493	-3.33395	0.00086013	0.0588172
Gm36975	0.00618343	1.18334	0.236712	0.848139
Rc3h1	0.0678441	0.964561	0.334794	0.908594
Serpinc1	-0.00333425	-0.169439	0.865455	0.999937
Zbtb37	-0.0454573	-1.00186	0.316443	0.900027
Gm37362	-1.24351e-05	-0.0042179	0.996635	0.999937
Dars2	0.0618088	1.42475	0.15427	0.758885
Gm37634	0.00324019	0.2277	0.819885	0.999937
Cenpl	-0.00232933	-0.0546654	0.956406	0.999937
Klhl20	0.0147881	0.324961	0.745219	0.999937
Prdx6	-0.0619731	-1.13443	0.25665	0.86759
Tnfsf4	-0.039278	-1.68068	0.0928636	0.655695
Suco	-0.0767713	-1.04727	0.295008	0.889088
4930558K02Rik	-0.00592509	-0.932306	0.351207	0.916685
Pigc	0.0549685	1.42016	0.1556	0.760307
Dnm3	-0.00289618	-0.125852	0.899852	0.999937
2810442N19Rik	-0.0118058	-2.98369	0.00285666	0.123889
Mettl13	-0.0371512	-0.778831	0.436102	0.962368
Vamp4	0.0825129	1.68198	0.0926113	0.655426
Prrc2c	-0.181834	-3.57712	0.000349464	0.0318186
Gorab	0.0503012	1.17926	0.238331	0.850517
Kifap3	-0.0275345	-0.517369	0.604913	0.999937
Scyl3	0.114636	2.52818	0.0114849	0.265087
BC055324	0.00955399	0.291872	0.770392	0.999937
Mettl18	0.0344986	0.973383	0.330393	0.905777
Sele	-0.000206963	-0.0727214	0.94203	0.999937
Sell	0.165008	2.41095	0.0159337	0.311308
Selp	-0.227336	-2.85614	0.00429946	0.153544
Gm16587	-0.00673008	-1.13065	0.258235	0.868626
Gm16548	-0.000871639	-0.112579	0.910367	0.999937
F5	-0.0150773	-0.969598	0.332276	0.906928
Slc19a2	0.0434292	1.95057	0.0511436	0.532773
Ccdc181	-0.088486	-1.73862	0.0821406	0.631403
Blzf1	-0.0801477	-1.62691	0.103795	0.68293
Nme7	-0.00948463	-0.214597	0.830087	0.999937
Atp1b1	0.0250248	1.59106	0.111635	0.696878
Sft2d2	-0.0565917	-0.988725	0.322828	0.90133
Tiprl	-0.0257887	-0.376795	0.706336	0.999937
Gpr161	-0.0138242	-0.707732	0.479132	0.973361
Dcaf6	0.00722327	0.17083	0.864362	0.999937
Mpc2	-0.0560891	-0.88228	0.377652	0.929153
Adcy10	0.000285592	0.119184	0.905133	0.999937
Mpzl1	-0.00487227	-0.121551	0.903258	0.999937
Rcsd1	0.0729938	1.05813	0.290027	0.889088
Creg1	-0.0456245	-0.711105	0.47704	0.973361
Cd247	-0.00588082	-0.388108	0.697947	0.999937
Gm37469	0.0161059	0.986516	0.32391	0.90133
Pou2f1	-0.0836391	-1.45396	0.145998	0.748474
Ildr2	-0.000729566	-0.168406	0.866268	0.999937
Gm15853	-0.0270441	-1.16121	0.245592	0.858584
Tada1	0.0464984	0.783298	0.433475	0.961722
Pogk	-0.0450657	-0.966656	0.333746	0.908211
Gm16701.1	-0.000292048	-0.0453987	0.963791	0.999937
Fam78b	-0.00320512	-0.566452	0.571103	0.999937
Uck2	-0.026096	-0.378323	0.705201	0.999937
Gm37982	-0.00695489	-1.66865	0.0952261	0.660352
Gm2453	0.00526348	0.717207	0.473268	0.971626
Tmco1	-0.12861	-1.88124	0.0599761	0.564851
Aldh9a1	-0.145493	-2.21719	0.0266383	0.405393
Mgst3	-0.00641718	-0.130348	0.896295	0.999937
Pbx1	0.0112831	0.140702	0.888109	0.999937
Nuf2	-0.0161659	-0.328997	0.742166	0.999937
Ccdc190	4.40777e-05	0.0140265	0.988809	0.999937
Hsd17b7	0.0127746	0.442235	0.658331	0.999937
3110045C21Rik	0.00280764	0.290059	0.771779	0.999937
Ddr2	-2.86255e-05	-0.00867271	0.99308	0.999937
Uap1	-0.16886	-2.63302	0.00847946	0.226963
Gm37748	0.00561529	0.580684	0.56147	0.998841
Uhmk1	0.132163	2.266	0.0234782	0.381388
4930500M09Rik	0.000841554	0.0823748	0.934351	0.999937
Sh2d1b1	0.018564	3.71856	0.000201741	0.0213987
Gm7694	0.0166786	0.794748	0.426784	0.959094
Nos1ap	0.00831078	0.164699	0.869185	0.999937
Spata46	-8.30359e-05	-0.0289361	0.976916	0.999937
Olfml2b	-0.00588108	-2.4871	0.0128994	0.283066
Atf6	-0.0431135	-0.762852	0.445574	0.964221
Dusp12	0.0261508	0.506296	0.612663	0.999937
Gm26620	-0.0229408	-1.49549	0.134827	0.728267
Fcgr2b	0.00037515	0.0129355	0.98968	0.999937
Fcgr3	0.019693	1.34667	0.178124	0.785757
Cfap126	-0.0147957	-0.860952	0.38929	0.934142
Sdhc	-0.0953426	-1.39781	0.162209	0.768873
Mpz	0.00398837	0.957649	0.338269	0.909257
Pcp4l1	0.0587934	1.04693	0.295166	0.889088
Nr1i3	-0.00177301	-0.250397	0.802287	0.999937
Tomm40l	0.0366799	0.799325	0.424126	0.958003
Apoa2	0.0105503	0.780266	0.435258	0.962368
Fcer1g	0.402728	5.97897	2.34269e-09	1.37884e-06
Ndufs2	0.0307058	0.467309	0.640291	0.999937
B4galt3	-0.0342259	-0.903439	0.36632	0.9229
Ppox	0.0892597	2.09604	0.0361104	0.461136
Usp21	-0.0248572	-0.650596	0.515326	0.98637
Ufc1	0.00746616	0.113249	0.909836	0.999937
Gm20045	0.0146971	0.499124	0.617706	0.999937
Dedd	0.0285158	0.632635	0.526991	0.989272
Nit1	-0.00426917	-0.0797472	0.93644	0.999937
Pfdn2	-0.050932	-0.803989	0.421428	0.954788
Klhdc9	0.00296252	0.14872	0.881779	0.999937
Nectin4	-0.0211738	-0.81725	0.41381	0.947869
Arhgap30	0.0244667	0.327976	0.742939	0.999937
Usf1	0.152904	2.63738	0.00837124	0.226142
Tstd1	-0.00185065	-0.275348	0.783056	0.999937
Gm26641	2.24752e-05	0.00583844	0.995342	0.999937
F11r	-0.0330602	-0.647598	0.517264	0.987046
B930036N10Rik	-0.025742	-0.360268	0.718656	0.999937
Alyref2	0.0396729	0.912624	0.361468	0.919349
Cd244	0.0288399	0.613117	0.539816	0.994499
Ly9	0.00612701	0.150547	0.880337	0.999937
Slamf7	-0.000102004	-0.040902	0.967375	0.999937
Cd48	0.506275	6.82204	9.63448e-12	8.8209e-09
Slamf1	-0.143125	-2.89176	0.00384132	0.146201
Cd84	-0.154487	-2.27995	0.0226371	0.375649
Gm10521	-0.038943	-1.89399	0.0582628	0.557914
Gm37065	0.00350636	0.676016	0.49905	0.979548
Slamf6	-5.61709e-05	-0.0101063	0.991937	0.999937
Vangl2	0.000485822	0.0123242	0.990167	0.999937
Ncstn	-0.0624036	-1.24266	0.214029	0.824098
Copa	-0.10272	-1.4689	0.141899	0.743088
Gm37756	0.00113899	0.163021	0.870506	0.999937
Pex19	0.102865	1.95013	0.0511964	0.532891
Dcaf8	-0.0949466	-1.40494	0.160078	0.76613
Pea15a	0.0406771	1.28403	0.199168	0.812253
Gm17224	-0.000256572	-0.0708405	0.943526	0.999937
Igsf8	0.11921	2.19205	0.0284046	0.41964
Pigm	0.00288613	0.0557776	0.95552	0.999937
Slamf9	0.000593904	0.128616	0.897665	0.999937
Igsf9	-0.0176418	-1.25252	0.210416	0.820138
Tagln2	-0.021308	-0.472514	0.636573	0.999937
Cfap45	0.000902013	0.0492309	0.960737	0.999937
Slamf8	0.00489724	0.401655	0.687949	0.999937
Dusp23	-0.0137603	-0.251091	0.80175	0.999937
Fcer1a	-0.00630749	-0.19303	0.84694	0.999937
Ackr1	0.00424132	0.419075	0.675173	0.999937
Cadm3	-0.000776018	-0.100252	0.920147	0.999937
Aim2	0.00213003	0.0333998	0.973357	0.999937
Ifi206	0.0027689	0.23564	0.813718	0.999937
Ifi214	-9.10763e-05	-0.0374569	0.970122	0.999937
Ifi213	-0.00147436	-0.15945	0.873319	0.999937
Ifi209	-0.0126663	-0.886613	0.375314	0.928983
Ifi208	-1.02078e-05	-0.00227339	0.998186	0.999937
Ifi204	-0.00465998	-0.631962	0.52743	0.989645
Mndal	-0.0877687	-1.15164	0.249504	0.860303
Ifi203	-0.214799	-2.76294	0.00574152	0.18553
Spta1	-0.00347674	-0.19883	0.842401	0.999937
Olfr417	-0.141315	-4.25147	2.14804e-05	0.00361222
Olfr248	0.00304695	0.382312	0.70224	0.999937
Olfr414	-0.039797	-3.63474	0.000280018	0.027179
Fmn2	-0.00554717	-0.499456	0.617472	0.999937
Fh1	0.00373251	0.0545232	0.95652	0.999937
Kmo	-0.00360246	-0.487817	0.625693	0.999937
Opn3	-0.00134989	-0.16832	0.866336	0.999937
Chml	0.0347128	0.927497	0.353697	0.918519
Exo1	0.0103155	0.18622	0.852277	0.999937
Gm38100	-0.000183758	-0.0558945	0.955427	0.999937
Rbm8a2	0.0147935	1.56597	0.117395	0.704774
Cep170	-0.0117923	-0.184882	0.853326	0.999937
Sdccag8	-0.0448784	-0.75588	0.449743	0.964221
Akt3	-0.0378942	-0.575399	0.565038	0.999937
Gm26801	0.00118043	0.174301	0.861633	0.999937
Zbtb18	-0.0166955	-0.315495	0.752394	0.999937
Adss	-0.166541	-2.52681	0.0115298	0.265384
Catspere2	0.000332997	0.0699586	0.944228	0.999937
Desi2	-0.104751	-1.59923	0.10981	0.694596
B230369F24Rik	0.0369955	0.861042	0.389241	0.934142
Cox20	-0.0889141	-1.25872	0.20817	0.816525
Hnrnpu	-0.00588169	-0.159171	0.873538	0.999937
Efcab2	0.0121869	0.402347	0.687439	0.999937
Kif26b	0.00432801	0.488762	0.625024	0.999937
Smyd3	-0.0326575	-0.512745	0.608144	0.999937
Tfb2m	-0.0367549	-0.634809	0.525571	0.989272
Cnst	0.0431357	0.925542	0.354712	0.918623
Sccpdh	-0.0193402	-0.434117	0.664215	0.999937
Ahctf1	0.136511	1.91913	0.0550035	0.548388
Gm10518	-0.0030349	-0.995492	0.319527	0.900027
Cdc42bpa	0.0391699	0.618652	0.536163	0.994034
Coq8a	-0.0539291	-0.997318	0.31864	0.900027
Gm37336	0.010294	1.26971	0.204226	0.815582
Psen2	-0.064725	-1.1223	0.26177	0.870856
Gm31728	-0.00325101	-1.03295	0.30166	0.89293
Itpkb	-0.0198871	-0.299659	0.764445	0.999937
Stum	-0.0045238	-0.823126	0.410461	0.946262
Parp1	-0.137931	-2.04144	0.0412397	0.488591
Lin9	0.0105302	0.202858	0.839251	0.999937
Acbd3	-0.0339253	-0.494209	0.621173	0.999937
Gm37768	-0.00693789	-0.951564	0.341347	0.9108
Gm38293	-0.00120837	-0.250108	0.802511	0.999937
H3f3a	0.0129495	0.448833	0.653564	0.999937
Gm17275	0.00366417	0.167837	0.866716	0.999937
H3f3aos	0.00286962	0.103218	0.917793	0.999937
Sde2	-0.00782254	-0.115231	0.908265	0.999937
Pycr2	-0.0466434	-0.705025	0.480816	0.973533
Lefty1	0.00465394	0.153467	0.878034	0.999937
Tmem63a	-0.0246431	-0.566346	0.571175	0.999937
Ephx1	0.00644668	0.483887	0.62848	0.999937
Nvl	-0.11612	-1.71554	0.0862859	0.643718
Cnih4	-0.0683192	-0.991375	0.321533	0.901107
Wdr26	0.0918455	1.27082	0.20383	0.814971
A430110L20Rik	-0.00645367	-0.828674	0.407314	0.945826
Dnah14	0.0065436	0.4599	0.6456	0.999937
Lbr	-0.0207865	-0.294498	0.768385	0.999937
Gm5533	-0.000371316	-0.0346187	0.972385	0.999937
Enah	0.00270951	0.194529	0.845766	0.999937
Srp9	-0.0257384	-0.461262	0.644623	0.999937
Degs1	0.0459123	0.873768	0.382271	0.930027
Fbxo28	-0.0267263	-0.56148	0.574486	0.999937
Trp53bp2	-0.0659928	-1.33614	0.181541	0.789926
Capn2	-0.044376	-0.947806	0.343257	0.910932
Susd4	-0.00161548	-0.191318	0.848281	0.999937
Tlr5	-0.00323989	-1.67491	0.0939907	0.657201
Disp1	0.0205864	0.653725	0.513308	0.98637
Brox	0.000545866	0.00907259	0.992761	0.999937
Aida	-0.1331	-2.22732	0.025954	0.398994
Mia3	0.0941669	1.47335	0.140698	0.741034
Taf1a	0.00534683	0.179648	0.857434	0.999937
Gm37986	0.00474192	1.0194	0.308046	0.895895
Dusp10	-0.0339104	-0.916949	0.359197	0.919349
1700056E22Rik	-0.0413128	-1.68937	0.0911881	0.654236
Hlx	-0.00296689	-0.104005	0.917168	0.999937
Gm34342	0.00968773	0.624795	0.532124	0.991469
Marc2	-0.0414282	-0.657478	0.510893	0.985454
C130074G19Rik	-0.000299095	-0.0868012	0.930832	0.999937
Mark1	-0.0029064	-0.837459	0.40236	0.941681
Rab3gap2	-0.0383201	-0.606866	0.543958	0.995467
Iars2	-0.106081	-1.57616	0.115029	0.703856
Bpnt1	0.00545284	0.172503	0.863046	0.999937
4930532G15Rik	0.0191283	0.804216	0.421296	0.954622
Eprs	-0.122688	-2.00281	0.0452316	0.50373
9630028B13Rik	0.00731282	1.0229	0.306387	0.894466
Lyplal1	0.0445076	1.59404	0.110967	0.695999
Tgfb2	0.000404893	0.0510426	0.959293	0.999937
Rrp15	0.0131009	0.192713	0.847189	0.999937
A430105J06Rik	-0.00316069	-0.171407	0.863908	0.999937
Spata17	5.78382e-05	0.0188403	0.984969	0.999937
Gpatch2	-0.0102476	-0.168545	0.866159	0.999937
Gm38155	-0.00416992	-0.874348	0.381955	0.930027
Esrrg	8.9728e-05	0.0302412	0.975875	0.999937
Kctd3	-0.0858962	-2.25857	0.0239374	0.385242
Cenpf	-0.127505	-1.27173	0.203508	0.814971
Ptpn14	-0.0323758	-1.40979	0.158641	0.764131
Gm37422	0.00334969	0.242783	0.808179	0.999937
Smyd2	-0.0956577	-1.40534	0.159961	0.7661
Prox1	-0.000523276	-0.0916462	0.926981	0.999937
Rps6kc1	-0.0462407	-1.51209	0.13055	0.722448
Angel2	0.000902694	0.012705	0.989863	0.999937
Vash2	-0.00054073	-0.0564008	0.955024	0.999937
Flvcr1	0.0572606	1.70771	0.0877296	0.645555
A230020J21Rik	0.00507929	1.4063	0.159675	0.765791
Tatdn3	-0.116374	-3.08864	0.00201772	0.0985091
Nsl1	0.0174444	0.594543	0.552166	0.996514
Batf3	1.17709e-05	0.0055694	0.995556	0.999937
Fam71a	0.00194667	0.0931924	0.925753	0.999937
Atf3	-0.137123	-1.91169	0.0559518	0.549537
D730003I15Rik	0.00706913	0.172132	0.863338	0.999937
Gm37168	0.0040114	0.964361	0.334894	0.908594
Nenf	-0.0497126	-0.718408	0.472527	0.971626
Tmem206	0.0380959	0.931237	0.351759	0.91695
Ppp2r5a	-0.0738741	-1.02445	0.305656	0.893938
Dtl	-0.323981	-3.93881	8.25865e-05	0.0108882
Ints7	-0.0119808	-0.190584	0.848856	0.999937
Lpgat1	0.0663997	1.26768	0.204948	0.815853
Gm38037	-0.00559941	-0.418743	0.675415	0.999937
Nek2	-0.0972883	-2.32635	0.0200248	0.350116
1700034H15Rik	0.00861386	1.78308	0.0746119	0.615658
Slc30a1	0.0259456	0.847875	0.396533	0.938209
Gm26670	0.00767865	0.417466	0.676349	0.999937
Traf5	0.0420913	1.20271	0.229125	0.838695
Gm26879	0.00760026	0.569764	0.568854	0.999937
Rcor3	0.0022868	0.0382395	0.969498	0.999937
Gm10516	0.0108047	1.35915	0.174138	0.780894
Hhat	-0.00123088	-0.0559826	0.955357	0.999937
Syt14	-0.00427849	-1.16764	0.242986	0.855461
Diexf	0.154941	2.87008	0.00411457	0.152095
Irf6	-0.0300032	-1.07172	0.283877	0.886205
A130010J15Rik	0.0550445	1.59305	0.111189	0.696503
Traf3ip3	0.0220165	0.315075	0.752713	0.999937
Gm15872	-0.0027691	-0.630679	0.528268	0.989968
4930570N18Rik	0.0112111	0.878797	0.379538	0.929153
Lamb3	0.0132622	0.481854	0.629923	0.999937
Hsd11b1	-0.00447	-0.612928	0.539941	0.994499
G0s2	0.00564972	0.875123	0.381534	0.930027
Plxna2	0.00446034	0.646794	0.517784	0.987274
Cd34	0.174573	2.50996	0.0120943	0.273034
Gm16897	-0.00463212	-0.515602	0.606147	0.999937
Gm32250	0.000279191	0.0496234	0.960424	0.999937
Gm37027	-0.00230191	-0.969276	0.332437	0.907197
Cd46	0.00133083	0.0557765	0.955521	0.999937
Cr1l	0.00923053	0.131044	0.895744	0.999937
Cr2	-0.00736398	-0.807551	0.419373	0.953
Fam171a1	-0.00135532	-0.0340125	0.972868	0.999937
Nmt2	0.0778309	1.25975	0.207796	0.816357
Rpp38	-0.027144	-0.674652	0.499917	0.97984
Acbd7	-0.00468805	-0.708311	0.478773	0.973361
Dclre1c	-0.0499219	-1.27695	0.201659	0.814905
Suv39h2	-0.0313479	-0.69517	0.486969	0.974473
Hspa14	-0.133645	-1.98715	0.04694	0.513659
Gm45902	-0.0411893	-1.01588	0.309715	0.896247
Cdnf	0.00468991	0.397108	0.691299	0.999937
Fam107b	0.00569916	0.0840744	0.932999	0.999937
Gm13185	0.00791063	1.76381	0.0778031	0.624131
Frmd4a	0.0498592	0.743424	0.457247	0.9665
Gm13179	-0.00594324	-0.988862	0.322761	0.90133
Prpf18	0.0215829	0.386714	0.698978	0.999937
Bend7	-0.0183335	-0.594566	0.55215	0.996514
Sephs1	-0.0667379	-1.17755	0.239012	0.851504
Phyh	-0.0716884	-1.32376	0.185622	0.79456
Mcm10	-0.0265075	-0.517896	0.604546	0.999937
Optn	-0.0432441	-1.01706	0.309158	0.895895
4930551O13Rik	0.0034019	0.747141	0.455	0.965134
Camk1d	-0.00957147	-0.269586	0.787486	0.999937
Cdc123	-0.00161169	-0.023986	0.980864	0.999937
Nudt5	0.0356198	0.523779	0.600447	0.999937
Gm13199	-0.000126259	-0.0214866	0.982858	0.999937
Sec61a2	-0.0184018	-0.430578	0.666787	0.999937
Dhtkd1	0.00343381	0.35435	0.723086	0.999937
Upf2	0.0509883	0.717996	0.472781	0.971626
Proser2	0.00179887	0.104665	0.916644	0.999937
Echdc3	-0.0188976	-0.918577	0.358345	0.919349
Usp6nl	-0.0304953	-0.585458	0.558257	0.998841
Celf2	-0.0204179	-0.329849	0.741523	0.999937
Gata3	-0.107501	-2.22908	0.0258367	0.398994
Gm13256	7.5706e-05	0.0194597	0.984475	0.999937
9230102O04Rik	-0.00623903	-1.1057	0.26889	0.875254
Taf3	0.108376	1.60861	0.10774	0.693698
Atp5c1	-0.0473338	-1.04574	0.295714	0.889188
Kin	0.143763	2.23916	0.0251729	0.396227
Itih5	-0.265022	-3.45114	0.000561133	0.0443942
Sfmbt2	0.0268339	1.20693	0.227494	0.836105
Prkcq	0.00857343	0.153314	0.878154	0.999937
Pfkfb3	-0.0459049	-0.911679	0.361966	0.919349
Gm10851	-0.000405437	-0.0983583	0.92165	0.999937
Rbm17	-0.0422013	-0.605882	0.54461	0.995544
Il15ra	-0.0497941	-1.12623	0.260101	0.870187
Fbxo18	-0.00545877	-0.111982	0.91084	0.999937
Ankrd16	0.0084459	0.189897	0.849394	0.999937
Itga8	-0.00393148	-1.21496	0.224419	0.832335
Mindy3	-0.025162	-0.52666	0.598444	0.999937
Pter	-0.0239431	-0.51271	0.608168	0.999937
Rsu1	0.0509378	0.725732	0.468025	0.97058
Trdmt1	-0.0109624	-0.363655	0.716125	0.999937
Vim	0.214878	2.76418	0.00571985	0.18553
St8sia6	-0.0516607	-2.70348	0.00687631	0.204244
Hacd1	-0.0623785	-0.946749	0.343795	0.911478
Stam	0.126902	2.40995	0.0159773	0.311308
Cacnb2	-0.0751267	-1.28023	0.200501	0.813055
Gm10848	-0.00861119	-0.306793	0.759009	0.999937
Gm13269	0.0215608	1.50862	0.131436	0.722538
Nsun6	-0.0308926	-0.635448	0.525155	0.989272
Arl5b	-0.15014	-2.67534	0.00748071	0.212189
Plxdc2	-0.0140176	-0.269208	0.787777	0.999937
Nebl	-0.0152683	-1.86184	0.0626632	0.58234
A930004D18Rik	0.0079595	1.66564	0.095825	0.662326
Mllt10	0.0569815	0.791685	0.428568	0.959376
Dnajc1	-0.0466414	-0.641256	0.521375	0.988637
Commd3	0.0160981	0.238603	0.811419	0.999937
Bmi1	-0.0203061	-0.343399	0.731308	0.999937
Pip4k2a	-0.0121216	-0.178819	0.858084	0.999937
4930426L09Rik	-0.0041207	-0.374956	0.707703	0.999937
Armc3	-0.00440669	-0.0836925	0.933303	0.999937
Msrb2	-0.0330606	-0.533083	0.593991	0.999937
Otud1	0.0118776	0.277619	0.781312	0.999937
Etl4	0.000965887	0.108313	0.91375	0.999937
Arhgap21	-0.0410296	-0.598872	0.549275	0.996224
Gm13375	0.0294329	1.58631	0.112709	0.697851
Enkur	-0.00663764	-0.325221	0.745023	0.999937
Thnsl1	0.00478239	0.125444	0.900175	0.999937
Gad2	5.81107e-05	0.0190379	0.984811	0.999937
Apbb1ip	0.167915	2.39248	0.0167583	0.319279
Pdss1	0.00127443	0.028645	0.977148	0.999937
Abi1	0.0516878	0.761642	0.446296	0.964221
Acbd5	-0.0848732	-1.3975	0.162302	0.768873
Mastl	-0.0878001	-2.36306	0.0181488	0.333008
Yme1l1	-0.0530742	-0.754221	0.450739	0.964221
Spopl	0.00619017	0.103129	0.917863	0.999937
Hnmt	-0.0325603	-0.72287	0.469781	0.971626
Psd4	0.0662898	1.15874	0.246595	0.860005
Pax8	-0.00477089	-0.600192	0.548395	0.996127
Ehmt1	-0.0206926	-0.296492	0.766862	0.999937
Arrdc1	0.068727	1.16461	0.24421	0.857206
Zmynd19	0.092933	1.49844	0.134058	0.726358
Dph7	0.0555999	1.37016	0.170675	0.776905
Mrpl41	0.0315852	0.475571	0.634393	0.999937
Pnpla7	0.0352413	0.664101	0.506645	0.982956
Nsmf	-0.0297645	-0.696633	0.486053	0.974473
Noxa1	-0.000411608	-0.116696	0.907104	0.999937
Gm13387	-0.00351974	-0.924613	0.355196	0.918701
Nrarp	-0.0357563	-1.05566	0.291156	0.889088
Gm38287	0.00176601	0.20136	0.840422	0.999937
Tor4a	-0.0168372	-0.56317	0.573335	0.999937
Nelfb	0.00220844	0.0339618	0.972908	0.999937
Tubb4b	-0.0335311	-0.364475	0.715513	0.999937
Slc34a3	-0.00384395	-1.48666	0.137143	0.734678
Rnf208	0.000917639	0.103961	0.917203	0.999937
Ndor1	0.0367969	1.37469	0.169266	0.774099
Tmem203	-0.0339368	-0.681182	0.495776	0.978014
Tprn	0.000246169	0.0060377	0.995183	0.999937
Ssna1	0.155843	2.27617	0.0228626	0.375649
Anapc2	0.0858422	1.39202	0.163957	0.769191
AA543186	-0.00438642	-0.353614	0.723637	0.999937
Man1b1	0.0204345	0.422197	0.672893	0.999937
Dpp7	-0.0475892	-1.76931	0.076881	0.620649
Uap1l1	0.0127007	0.208082	0.835171	0.999937
Sapcd2	-0.0404897	-1.04112	0.297852	0.889892
Entpd2	0.000235121	0.0344124	0.972549	0.999937
Npdc1	-0.0580374	-1.39197	0.163971	0.769191
Fut7	0.124761	2.44095	0.0146706	0.301085
Abca2	-0.0187767	-0.3289	0.74224	0.999937
Paxx	0.0154266	0.242482	0.808413	0.999937
Ptgds	-0.0086896	-0.296912	0.766541	0.999937
Lcn12	0.00384491	0.857295	0.391308	0.935505
C8g	0.000201288	0.00915096	0.992699	0.999937
Fbxw5	0.0180315	0.394691	0.693081	0.999937
Traf2	0.0877451	1.78728	0.0739309	0.613485
Edf1	-0.0154127	-0.258478	0.796045	0.999937
Mamdc4	-0.00783337	-1.03505	0.300676	0.89265
Phpt1	0.179156	2.86659	0.00416014	0.152095
Gm996	-0.000249108	-0.0568519	0.954665	0.999937
Rabl6	-0.176198	-2.53167	0.0113712	0.26394
Ccdc183	0.000119196	0.0452761	0.963888	0.999937
Tmem141	0.0191861	0.431009	0.666474	0.999937
Bmyc	0.0902429	1.29477	0.195436	0.804995
Camsap1	0.076162	1.40084	0.161302	0.766827
Ubac1	0.0965009	1.55284	0.120501	0.707718
Nacc2	-0.0436006	-1.53677	0.124388	0.711778
Tmem250-ps	0.0821762	1.53426	0.125006	0.713616
1810012K08Rik	0.00312384	0.340573	0.733434	0.999937
Qsox2	-0.0204809	-0.60865	0.542774	0.994505
Ccdc187	-0.000158579	-0.0443912	0.964594	0.999937
Gpsm1	0.0418312	1.11384	0.265384	0.873656
Dnlz	-0.119096	-1.85731	0.0633039	0.584125
Card9	-0.0581174	-2.38751	0.016986	0.322871
Snapc4	-0.0372613	-0.809232	0.418406	0.95213
Gm13563	-0.0023753	-0.194259	0.845978	0.999937
Sdccag3	0.102461	1.91364	0.0557025	0.549503
Pmpca	0.120755	1.89772	0.0577686	0.557067
Inpp5e	-0.00231066	-0.067925	0.945847	0.999937
Sec16a	0.0195523	0.353548	0.723687	0.999937
Notch1	-0.00759619	-0.1718	0.863599	0.999937
Egfl7	0.015463	0.201093	0.840631	0.999937
Agpat2	0.0588662	0.897599	0.369427	0.924128
Fam69b	-0.132175	-1.80241	0.0715188	0.605046
Lcn4	-0.000317633	-0.0699675	0.944221	0.999937
Surf6	0.0227834	0.403903	0.686295	0.999937
Med22	0.0180481	0.38662	0.699048	0.999937
Rpl7a	0.0108646	0.410029	0.681796	0.999937
Surf1	0.0225149	0.360491	0.71849	0.999937
Surf2	0.0658308	1.1056	0.268932	0.875254
Surf4	0.0938698	1.40853	0.159015	0.764681
Stkld1	0.00230059	0.431442	0.666159	0.999937
Rexo4	0.165528	2.69837	0.00698273	0.206339
Adamts13	-0.0147463	-2.85861	0.0042661	0.152838
Cacfd1	0.0441851	1.08823	0.276529	0.881225
Slc2a6	0.0272816	2.89183	0.00384046	0.146201
Sardh	0.00366494	0.537433	0.590984	0.999937
Vav2	0.0498019	1.56129	0.118496	0.704774
Brd3os	0.0062723	0.478519	0.632294	0.999937
Brd3	0.0431841	0.589174	0.555761	0.997924
Wdr5	0.0178585	0.275886	0.782643	0.999937
Rxra	0.00531537	0.267641	0.788982	0.999937
Col5a1	0.00905844	0.761231	0.446542	0.964221
Olfm1	0.0150339	1.13289	0.257295	0.86759
Ppp1r26	-0.0291517	-1.2156	0.224172	0.832335
1700007K13Rik	0.000168747	0.0698615	0.944306	0.999937
Mrps2	0.0109012	0.251897	0.801127	0.999937
Ralgds	-0.0217608	-0.599942	0.548562	0.996127
Gtf3c5	0.0392355	0.95178	0.341238	0.9108
Gfi1b	0.15831	2.70891	0.00676486	0.202829
Tsc1	0.105095	1.94116	0.0522745	0.537359
Spaca9	-0.0107248	-0.558244	0.576694	0.999937
Ak8	0.0083435	1.09265	0.27458	0.881127
Gtf3c4	0.117191	2.27706	0.0228091	0.375649
Ddx31	0.060706	1.36065	0.173664	0.779661
Cfap77	-0.00466944	-0.336382	0.736592	0.999937
Ttf1	0.0426632	0.738353	0.460322	0.966911
Setx	-0.011451	-0.155974	0.876058	0.999937
Ntng2	0.0152869	1.03172	0.302236	0.89293
Med27	0.0264703	0.65224	0.514265	0.98637
Rapgef1	-0.0363065	-0.639701	0.522386	0.988637
Gm13547	-0.000218903	-0.0561611	0.955215	0.999937
Trub2	-0.0061356	-0.13719	0.890884	0.999937
Coq4	0.0494199	1.02651	0.304684	0.893851
Slc27a4	-0.0244827	-0.99626	0.319154	0.900027
Urm1	-0.0148632	-0.246718	0.805133	0.999937
2600006K01Rik	0.0312546	1.88258	0.0597943	0.564059
Cercam	-0.0149849	-0.592236	0.55371	0.996533
Odf2	-0.191133	-2.97868	0.00290364	0.12494
Gle1	-0.0827648	-1.28093	0.200255	0.812659
Sptan1	-0.0185186	-0.256224	0.797784	0.999937
Wdr34	0.0132618	0.313241	0.754106	0.999937
Set	0.00864779	0.190857	0.848643	0.999937
Pkn3	-0.0113873	-0.409649	0.682075	0.999937
Zdhhc12	0.0281983	0.675303	0.499503	0.979548
Zer1	-0.0516405	-0.913387	0.361067	0.919349
Tbc1d13	0.0391938	1.04851	0.294437	0.889088
Endog	0.0309102	0.678177	0.497679	0.978964
Spout1	0.177147	3.03878	0.00238309	0.109396
Kyat1	-0.0259659	-1.08755	0.276828	0.881229
1700084E18Rik	0.0169069	0.863181	0.388064	0.933347
Lrrc8a	-0.0621208	-1.87793	0.0604274	0.567432
Gm28035	-0.00931635	-1.77015	0.07674	0.620236
Phyhd1	0.000390794	0.0598832	0.95225	0.999937
Dolk	0.0120082	0.375419	0.707359	0.999937
Nup188	-0.0584527	-1.13899	0.254743	0.86651
Sh3glb2	0.0207784	0.379978	0.703972	0.999937
Miga2	0.000116304	0.00408231	0.996743	0.999937
Dolpp1	0.0454889	1.48013	0.138879	0.73735
Crat	0.0375272	1.04954	0.293962	0.889088
Ptpa	-0.0963619	-1.40705	0.159453	0.765225
Ier5l	0.0470553	1.7594	0.0785477	0.625681
Cstad	0.0126482	1.1994	0.230409	0.840011
1700001O22Rik	0.0122389	0.961906	0.336126	0.909257
Ntmt1	0.0341641	0.598133	0.549769	0.996224
Asb6	0.00813993	0.183626	0.854312	0.999937
Ptges	-0.00328111	-0.327547	0.743263	0.999937
Tor1b	-0.027187	-0.455772	0.648567	0.999937
Tor1a	0.110597	1.82379	0.0682208	0.594856
BC005624	0.013309	0.190133	0.84921	0.999937
Usp20	0.0050219	0.160911	0.872168	0.999937
Fnbp1	-0.0106209	-0.150611	0.880286	0.999937
Gpr107	0.0668128	1.56022	0.118748	0.704774
Ncs1	0.000802378	0.0225784	0.981987	0.999937
Ass1	-0.0635594	-0.88165	0.377993	0.929153
Fubp3	0.0521451	1.0062	0.314349	0.8997
Exosc2	-0.00702487	-0.113093	0.909959	0.999937
Gm13427	0.00298235	0.707162	0.479487	0.973361
Abl1	-0.0398778	-0.639709	0.522381	0.988637
Qrfp	-0.00453051	-0.583884	0.559315	0.998841
Aif1l	0.0154205	1.21987	0.22255	0.832335
Nup214	-0.0319175	-0.481687	0.630041	0.999937
Fam78a	0.0286357	0.625093	0.531928	0.991469
Plpp7	0.0007684	0.0447949	0.964272	0.999937
Prrc2b	-0.0295068	-0.420767	0.673937	0.999937
Gm13610	-0.0238886	-2.13784	0.0325602	0.44168
Pomt1	0.0588286	1.27161	0.203548	0.814971
Uck1	0.00946344	0.168119	0.866494	0.999937
Swi5	0.057435	1.09741	0.272496	0.880018
Golga2	0.0263054	0.512911	0.608028	0.999937
Dnm1	-4.34963e-05	-0.0107928	0.991389	0.999937
Ciz1	-0.151006	-2.34084	0.0192652	0.343671
1110008P14Rik	-0.0598423	-1.38691	0.165508	0.769413
Lcn2	0.00709363	1.33999	0.180287	0.788685
Ptges2	0.0417124	0.954212	0.340005	0.910216
Slc25a25	-0.0519734	-1.04559	0.295784	0.889188
Naif1	0.0163775	0.669315	0.503314	0.982071
Fam102a	0.0153601	0.432583	0.665329	0.999937
Dpm2	-0.0219783	-0.338905	0.73469	0.999937
St6galnac4	0.0792851	1.249	0.211702	0.821579
St6galnac6	-0.019891	-0.424411	0.671278	0.999937
Ak1	-0.0167517	-0.613345	0.539666	0.994499
Eng	0.0516397	0.750449	0.453007	0.964221
Fpgs	0.0344546	0.747301	0.454904	0.965134
Cdk9	0.0782751	1.1553	0.248001	0.860303
Sh2d3c	-0.0361219	-0.842096	0.39976	0.938869
Ttc16	-0.0135708	-1.66843	0.0952708	0.660352
Tor2a	0.029306	0.487376	0.626005	0.999937
Ptrh1	-0.0548152	-2.5138	0.0119636	0.272321
Stxbp1	-0.0297732	-0.666874	0.504872	0.982071
Gm13524	0.00224325	0.235472	0.813848	0.999937
Gm13523	0.00338755	0.600982	0.547869	0.996127
Fam129b	0.0105863	0.336895	0.736205	0.999937
Lrsam1	-0.0300128	-1.32601	0.184875	0.793141
Rpl12	-0.110211	-3.36916	0.000757566	0.0544666
Slc2a8	0.0322955	1.21917	0.222817	0.832335
Garnl3	0.012117	1.00279	0.315991	0.900027
Ralgps1	0.0578434	1.89452	0.0581918	0.557558
Angptl2	-0.00140052	-0.0976235	0.922234	0.999937
Zbtb34	-0.0147547	-0.525591	0.599187	0.999937
Zbtb43	-0.0131338	-0.28636	0.77461	0.999937
Mvb12b	-0.0394451	-0.676473	0.49876	0.979548
Nron	-0.0145242	-1.91466	0.0555718	0.549384
C230014O12Rik	-0.00646342	-2.23115	0.025699	0.398994
Pbx3	-0.0494733	-0.778888	0.436069	0.962368
C79798	0.00252703	0.333652	0.738651	0.999937
Mapkap1	-0.162498	-2.33437	0.019601	0.345851
Gapvd1	0.0820082	1.15262	0.249099	0.860303
Hspa5	0.14513	1.83383	0.066716	0.593031
Rabepk	-0.0149795	-0.242124	0.80869	0.999937
Fbxw2	-0.00488221	-0.0693314	0.944728	0.999937
Psmd5	0.0656488	1.01099	0.312053	0.897166
Phf19	0.00796047	0.270788	0.786561	0.999937
Traf1	-0.0166846	-0.468419	0.639498	0.999937
AI182371	-0.00640994	-0.908922	0.363419	0.91985
Cntrl	-0.0800507	-1.03386	0.301235	0.89293
Rab14	-0.0102539	-0.153409	0.878079	0.999937
Gsn	-0.0201549	-0.404977	0.685505	0.999937
Stom	0.0603703	1.62544	0.104108	0.683962
4930402F06Rik	-0.00293824	-1.2442	0.213463	0.823887
Ggta1	0.0452809	0.881632	0.378003	0.929153
Dab2ip	0.0147761	0.226876	0.820526	0.999937
Ttll11	-0.000202781	-0.0392382	0.968701	0.999937
9030204H09Rik	0.0421965	4.61689	3.95667e-06	0.000833147
Ndufa8	-0.0018556	-0.0317843	0.974645	0.999937
Morn5	-0.00448022	-0.997085	0.318754	0.900027
Rbm18	0.0918549	1.51633	0.129476	0.720621
Mrrf	-0.0230684	-0.373011	0.70915	0.999937
Gm13431	0.000678802	0.0564518	0.954983	0.999937
Ptgs1	0.0136891	0.226116	0.821117	0.999937
Olfr338	2.51929e-06	0.000563792	0.99955	0.999937
Pdcl	-0.00558202	-0.0883385	0.92961	0.999937
Rc3h2	-0.115852	-1.75311	0.0796213	0.627511
Zbtb6	-0.14313	-3.29088	0.00100312	0.0655461
Zbtb26	-0.00309157	-0.0797783	0.936416	0.999937
Rabgap1	-0.00288524	-0.0453337	0.963842	0.999937
Strbp	-0.12955	-1.76009	0.0784303	0.625317
Gpr21	0.00848292	0.520285	0.602879	0.999937
Crb2	-4.75404e-05	-0.0159145	0.987303	0.999937
Dennd1a	0.0403357	0.708852	0.478437	0.973361
Lhx2	-0.0038928	-1.18432	0.236322	0.847939
Nek6	0.0388807	0.826909	0.408313	0.946262
Psmb7	0.0140525	0.221771	0.824498	0.999937
Nr6a1	0.000536351	0.0277231	0.977884	0.999937
Nr6a1os	0.0110099	0.918058	0.358616	0.919349
Olfml2a	0.000436163	0.146889	0.883223	0.999937
Gm13496	0.00479668	0.437728	0.661595	0.999937
Wdr38	0.0164796	2.43109	0.0150755	0.303327
Rpl35	-0.0832688	-2.40814	0.0160568	0.312047
Arpc5l	0.123138	1.80165	0.071639	0.605529
Golga1	0.00234516	0.0457621	0.963501	0.999937
Scai	-0.0110372	-0.20538	0.83728	0.999937
Ppp6c	0.0931429	1.50349	0.132752	0.724393
Kynu	-0.00429247	-0.655129	0.512403	0.98637
Arhgap15	0.218454	2.95971	0.00308838	0.127431
Arhgap15os	0.00329089	0.564619	0.572349	0.999937
Gtdc1	-0.029869	-0.870218	0.384207	0.931738
Zeb2	0.158269	1.82601	0.0678861	0.59477
Zeb2os	0.0556294	1.80344	0.0713574	0.604922
Acvr2a	-0.0433529	-1.27518	0.202282	0.814905
Orc4	-0.00767965	-0.125513	0.900121	0.999937
Mbd5	-0.0702017	-1.26093	0.207372	0.816287
Epc2	-0.0244974	-0.339723	0.734074	0.999937
Kif5c	-0.0001096	-0.0286198	0.977169	0.999937
Lypd6b	-0.00995467	-0.384476	0.700636	0.999937
Gm13480	-0.00300029	-0.521477	0.602049	0.999937
Lypd6	-0.00629429	-1.1951	0.232083	0.841572
Mmadhc	-0.152634	-2.46073	0.0138868	0.292279
Gm13483	-0.00636269	-1.1372	0.255487	0.86651
Rnd3	0.0212357	0.945282	0.344543	0.912102
Rbm43	0.0897544	1.26431	0.206157	0.815853
Nmi	0.101611	1.52691	0.126822	0.716573
Tnfaip6	-0.000272647	-0.0320496	0.974433	0.999937
Rif1	-0.21028	-2.75078	0.00595891	0.189581
Neb	-0.0296011	-1.35063	0.176852	0.784171
Gm13522	-0.00440502	-0.948291	0.34301	0.910932
Arl5a	0.000609398	0.0102242	0.991843	0.999937
Cacnb4	-0.000468676	-0.0903389	0.92802	0.999937
Stam2	-0.0795252	-1.3655	0.172136	0.779661
Fmnl2	0.0510686	1.03939	0.298653	0.89002
Gm26603	-0.00237864	-0.45507	0.649071	0.999937
Prpf40a	-0.090854	-1.40824	0.159099	0.764794
Arl6ip6	-0.0218908	-0.340494	0.733494	0.999937
Rprm	0.00895351	0.653699	0.513324	0.98637
Nr4a2	-0.242625	-3.13512	0.00172408	0.0896304
Gpd2	-0.0245876	-0.393919	0.693652	0.999937
Galnt5	0.00130046	0.0666654	0.94685	0.999937
Cytip	-0.225464	-3.06277	0.00220036	0.102435
Gm13546	-0.00779678	-0.695406	0.486821	0.974473
Acvr1c	-0.00691173	-1.38389	0.166433	0.770717
Acvr1	-0.00724703	-0.293055	0.769488	0.999937
Upp2	0.00177624	0.0939941	0.925116	0.999937
Ccdc148	-0.00629052	-0.650273	0.515535	0.986418
Pkp4	-0.0773731	-1.75475	0.0793413	0.627452
Tanc1	-0.0607509	-1.25975	0.207795	0.816357
Wdsub1	-0.0664409	-1.66835	0.0952862	0.660352
Baz2b	-0.0107477	-0.141957	0.887118	0.999937
Gm13572	-0.00651871	-0.915451	0.359983	0.919349
Gm13620	-4.55058e-06	-0.000297855	0.999762	0.999937
March7	-0.188768	-2.61555	0.00892517	0.233101
Cd302	-0.0308671	-0.818981	0.412822	0.947869
Ly75	-0.0171468	-0.386726	0.698969	0.999937
Gm13571	1.41469e-05	0.00452666	0.996388	0.999937
Pla2r1	-0.00649306	-1.30479	0.192001	0.801741
Itgb6	-0.00864726	-0.570012	0.568685	0.999937
Rbms1	-0.053586	-1.02347	0.306117	0.894311
Tank	-0.0585255	-0.942364	0.346035	0.912393
Psmd14	0.0862526	1.28424	0.199094	0.812253
Tbr1	-0.015042	-1.50772	0.131667	0.722538
Dpp4	-0.116692	-2.3389	0.0193653	0.343901
Gm13561	2.32561e-05	0.00961747	0.992327	0.999937
Fap	-0.0207431	-1.30914	0.190525	0.801369
Ifih1	-0.10327	-1.56568	0.117463	0.704774
Gca	-0.0164961	-0.623304	0.533103	0.992491
Kcnh7	-0.0033081	-0.373422	0.708844	0.999937
Grb14	0.000233834	0.0573571	0.954262	0.999937
Cobll1	0.00960685	0.172634	0.862943	0.999937
Gm13594	0.0125412	0.556024	0.57821	0.999937
Scn2a	-0.00301988	-0.405892	0.684833	0.999937
Csrnp3	-0.000176832	-0.0267997	0.97862	0.999937
Galnt3	0.00191013	0.148857	0.881671	0.999937
Ttc21b	-0.000185818	-0.00386632	0.996915	0.999937
B3galt1	0.00504156	0.183973	0.85404	0.999937
Stk39	0.0089693	0.24653	0.805278	0.999937
Cers6	0.0238381	0.508749	0.610942	0.999937
Nostrin	-0.000848822	-0.131425	0.895442	0.999937
Spc25	-0.0549326	-1.10626	0.268646	0.875254
Bbs5	-0.00780179	-0.406239	0.684578	0.999937
Fastkd1	-0.0174668	-0.408799	0.682698	0.999937
Ppig	-0.0821939	-1.19945	0.230389	0.840011
Ccdc173	-0.0730003	-2.19021	0.0285379	0.419939
Phospho2	0.00182518	0.0362031	0.971121	0.999937
Klhl23	-0.0270838	-0.514278	0.607072	0.999937
Ssb	0.0462768	0.89263	0.372083	0.926595
Mettl5	-0.0326464	-0.530036	0.596102	0.999937
Mettl5os	-0.0252908	-1.09546	0.273346	0.880754
Ubr3	-0.00302534	-0.0465655	0.962861	0.999937
Myo3b	-0.00338819	-0.740523	0.459005	0.966898
Erich2os	-0.000161798	-0.0654383	0.947827	0.999937
Erich2	-0.000281071	-0.0396437	0.968378	0.999937
Gm26558	0.00462699	0.733667	0.463174	0.968176
Gorasp2	-0.0896273	-1.44794	0.147674	0.751748
Tlk1	0.139132	1.96367	0.0496037	0.524643
Mettl8	-0.0127534	-0.268433	0.788373	0.999937
Dcaf17	-0.0509459	-0.822734	0.410684	0.946262
Cybrd1	-0.00422212	-1.20279	0.229094	0.838695
Dync1i2	0.0349802	0.481328	0.630296	0.999937
Slc25a12	0.0191393	0.34192	0.73242	0.999937
Hat1	-0.0282863	-0.387587	0.698332	0.999937
Metap1d	-0.0800839	-1.34531	0.178564	0.786408
Dlx1as	0.00240392	0.667887	0.504225	0.982071
Dlx1	-0.00363217	-0.776076	0.437727	0.963386
Itga6	-0.220432	-3.01799	0.00255262	0.11381
Pdk1	0.0322985	0.502589	0.615267	0.999937
Rapgef4	0.00787248	0.296712	0.766694	0.999937
Map3k20	-0.0625297	-0.938913	0.347804	0.914711
Cdca7	-0.0471082	-0.593672	0.552748	0.996514
Sp3	0.0703292	0.974412	0.329882	0.904868
Sp3os	-0.0425203	-0.755437	0.450009	0.964221
Ola1	-0.00832082	-0.12283	0.902245	0.999937
Cir1	-0.0765874	-1.05706	0.290516	0.889088
Scrn3	-0.012934	-0.418495	0.675597	0.999937
Gpr155	-0.0393376	-2.50138	0.0123909	0.276697
Wipf1	-0.0108116	-0.176883	0.859605	0.999937
Chrna1os	-0.00703757	-0.693189	0.488211	0.974473
Chn1	0.000191934	0.0241436	0.980739	0.999937
Atf2	0.0160919	0.237687	0.81213	0.999937
Gm10822	4.64533e-05	0.0132447	0.989433	0.999937
Atp5g3	0.07855	1.30964	0.190355	0.801369
Lnpk	0.0293006	0.504287	0.614073	0.999937
Mtx2	-0.0847536	-1.29201	0.19639	0.807312
Hnrnpa3	-0.0894054	-1.92454	0.0543223	0.546269
Nfe2l2	0.048639	0.680886	0.495964	0.97804
Agps	0.024257	0.398794	0.690056	0.999937
Ttc30b	-0.0252016	-1.40102	0.161247	0.766827
Ttc30a1	0.0621526	3.47293	0.00051755	0.0426312
Rbm45	-0.0532708	-1.03987	0.298431	0.889892
Osbpl6	0.00319141	0.468796	0.639228	0.999937
Prkra	-0.0146538	-0.23369	0.815232	0.999937
Pjvk	8.51983e-05	0.0343098	0.972631	0.999937
Fkbp7	-0.0205351	-0.517141	0.605072	0.999937
Plekha3	0.0736397	1.3534	0.175967	0.783433
Ttn	-0.00349437	-0.30015	0.764071	0.999937
Ccdc141	-0.021788	-1.23155	0.218154	0.827974
Sestd1	-0.0273834	-0.529069	0.596772	0.999937
Cwc22	-0.147102	-2.22104	0.0263761	0.403601
Ube2e3	-0.0546126	-0.837142	0.402538	0.941681
Itga4	0.104431	1.35354	0.175922	0.783433
Cerkl	-0.0471064	-1.10924	0.267362	0.875254
Ssfa2	0.0609143	1.18341	0.236683	0.848139
Dnajc10	-0.0703458	-0.977542	0.328331	0.902994
Frzb	-5.20805e-05	-0.00831778	0.993364	0.999937
Nckap1	-0.00405109	-0.112146	0.910711	0.999937
Dusp19	0.0406421	0.947306	0.343511	0.911019
Nup35	0.11375	3.03578	0.00240692	0.110183
Zc3h15	0.151098	2.15839	0.0309273	0.435104
Itgav	-0.0447614	-0.937833	0.348359	0.914824
Fam171b	-0.00470927	-0.290878	0.771153	0.999937
Calcrl	0.000227808	0.00339953	0.997288	0.999937
Tfpi	-0.0315534	-0.746601	0.455327	0.965303
Gm13710	-0.00372857	-0.685656	0.49295	0.977314
Ctnnd1	-0.0909666	-1.93302	0.0532691	0.541564
Btbd18	0.00680678	0.972997	0.330584	0.905935
Selenoh	-0.0367777	-0.544077	0.586404	0.999937
Tmx2	-0.00952934	-0.156977	0.875267	0.999937
Med19	0.0205582	0.312712	0.754508	0.999937
Zdhhc5	-0.0666709	-1.09514	0.273489	0.880754
Clp1	0.0405355	0.837355	0.402418	0.941681
Ypel4	-0.00399805	-1.17361	0.240585	0.854123
Gm19426	-0.00985715	-0.410013	0.681807	0.999937
Ube2l6	0.0134767	0.212976	0.831351	0.999937
Smtnl1	7.21011e-05	0.00645381	0.994851	0.999937
Timm10	0.299622	4.72029	2.39543e-06	0.000563953
Slc43a1	-0.0224795	-0.500204	0.616945	0.999937
Slc43a3	0.0620715	1.03562	0.30041	0.89219
Prg2	0.00059932	0.186034	0.852423	0.999937
P2rx3	-0.00391288	-0.792568	0.428053	0.959376
Ssrp1	-0.0788942	-1.25085	0.211026	0.821182
Tnks1bp1	0.0287132	0.823264	0.410383	0.946262
Olfr1033	0.0146218	2.47762	0.0132469	0.286495
Olfr259	0.00410092	0.755077	0.450225	0.964221
Olfr1156	0.000943697	0.155668	0.876299	0.999937
Olfr1238	-0.00340523	-0.637464	0.523841	0.988931
Olfr1260	0.000499744	0.100129	0.920244	0.999937
Ptprj	-0.00590534	-0.121556	0.903253	0.999937
4933423P22Rik	-0.01018	-0.825239	0.409261	0.946262
Nup160	0.0110301	0.193314	0.846718	0.999937
Fnbp4	-0.130399	-1.83304	0.0668347	0.593157
Agbl2	-0.00202528	-0.51401	0.60726	0.999937
Mtch2	0.0914929	1.37027	0.17064	0.776905
C1qtnf4	0.00731162	0.529191	0.596688	0.999937
Ndufs3	-0.0801223	-1.19691	0.231379	0.841193
Kbtbd4	0.120211	2.83788	0.00455299	0.159371
Celf1	-0.0379519	-0.536372	0.591716	0.999937
Rapsn	0.0541399	1.23067	0.218484	0.827974
Psmc3	0.000913115	0.0136087	0.989142	0.999937
Slc39a13	-0.0294355	-0.753249	0.451322	0.964221
Spi1	-0.00671988	-0.0937326	0.925324	0.999937
Mybpc3	0.039707	2.19734	0.0280251	0.416459
Madd	-0.0266768	-0.471969	0.636962	0.999937
Nr1h3	-0.000848041	-0.0747141	0.940444	0.999937
Acp2	0.0348039	0.976443	0.328875	0.90346
Ddb2	0.0317099	0.860619	0.389474	0.934142
A330069E16Rik	-0.00124759	-0.0581871	0.953601	0.999937
Gm17281	4.11549e-06	0.00162633	0.998702	0.999937
Pacsin3	-0.00139422	-0.185844	0.852572	0.999937
Arfgap2	0.1239	1.85534	0.063585	0.584717
1110051M20Rik	-0.0687132	-1.50254	0.132999	0.724393
Lrp4	0.0222602	1.81453	0.0696336	0.598432
Ckap5	-0.0974482	-1.17858	0.238602	0.850934
F2	-0.00627469	-0.71418	0.475137	0.972727
Zfp408	0.0129024	0.447684	0.654393	0.999937
Arhgap1	0.0469001	0.903149	0.366474	0.9229
Atg13	-0.0048677	-0.114603	0.908762	0.999937
Harbi1	-0.0190561	-0.463413	0.643081	0.999937
Ambra1	0.0393393	0.999961	0.31736	0.900027
Chrm4	8.32313e-05	0.0322991	0.974234	0.999937
Mdk	0.0104693	0.585925	0.557942	0.998841
Dgkz	-0.0147776	-0.209378	0.834159	0.999937
Gm9821	0.0325841	1.94346	0.0519961	0.537359
Creb3l1	0.0146482	1.32304	0.185859	0.794757
Phf21a	-0.0400618	-0.601799	0.547325	0.996127
Large2	-0.0144251	-0.642204	0.520759	0.988382
Pex16	0.121285	2.39485	0.01665	0.318321
1700029I15Rik	-0.0111635	-1.34147	0.179806	0.788019
Mapk8ip1	0.0105083	0.799331	0.424122	0.958003
Cry2	-0.0886613	-1.72335	0.0848634	0.639295
Slc35c1	0.122643	2.69254	0.00710579	0.206339
Chst1	-0.00923752	-2.74049	0.00614858	0.190467
Syt13	-0.000269581	-0.127397	0.898629	0.999937
Prdm11	0.00418002	0.104512	0.916766	0.999937
4631405J19Rik	-0.00734844	-0.933686	0.350494	0.916085
Trp53i11	-0.0272666	-0.530232	0.595966	0.999937
Tspan18	0.0254291	3.9411	8.18046e-05	0.0108721
Cd82	0.0220376	0.479094	0.631885	0.999937
Ext2	-0.000879752	-0.0137683	0.989015	0.999937
Accs	-0.0458442	-0.967005	0.333571	0.908161
Gm13889	0.00292526	0.123903	0.901396	0.999937
Alkbh3os1	0.000129661	0.0535115	0.957326	0.999937
Alkbh3	-0.0638448	-1.17753	0.23902	0.851504
Hsd17b12	0.0083428	0.118872	0.90538	0.999937
Ttc17	-2.71093e-05	-0.000620117	0.999505	0.999937
Api5	0.0154178	0.229626	0.818389	0.999937
B230118H07Rik	0.0267377	0.412672	0.679858	0.999937
Rag2	-0.00544001	-0.530345	0.595887	0.999937
Rag1	8.23156e-05	0.0304708	0.975692	0.999937
Traf6	-0.00354399	-0.0713724	0.943103	0.999937
Prr5l	0.00559219	0.384339	0.700738	0.999937
Commd9	0.0286678	0.537912	0.590653	0.999937
Ldlrad3	0.0522114	1.471	0.141332	0.742712
Gm13920	-2.98771e-05	-0.0117785	0.990603	0.999937
Trim44	0.0556226	0.759789	0.447403	0.964221
Fjx1	-0.00652238	-0.371809	0.710045	0.999937
Slc1a2	-0.00242722	-0.654245	0.512973	0.98637
Cd44	-0.0659805	-0.936846	0.348866	0.914853
Pdhx	0.03917	0.910561	0.362554	0.919349
Apip	-0.0832234	-1.31838	0.187414	0.796642
Cat	0.144231	2.27752	0.0227815	0.375649
Abtb2	-0.000459264	-0.0400582	0.968048	0.999937
Nat10	-0.0215161	-0.370406	0.71109	0.999937
Caprin1	0.00249904	0.0478752	0.961817	0.999937
Gm13881	-0.00193285	-0.200241	0.841297	0.999937
Lmo2	-0.303053	-5.70987	1.17141e-08	5.84996e-06
4931422A03Rik	0.00812078	0.785428	0.432226	0.960726
Fbxo3	-0.081509	-1.23335	0.217482	0.827974
Cd59b	0.017114	0.796108	0.425993	0.958936
Cd59a	0.0344261	0.663214	0.507213	0.983088
Hipk3	0.0265257	0.505462	0.613248	0.999937
Cstf3	-0.115013	-1.86171	0.0626809	0.58234
Tcp11l1	0.0236637	0.442983	0.65779	0.999937
Depdc7	2.09425e-05	0.00140848	0.998876	0.999937
Qser1	0.0545463	0.856225	0.391899	0.935505
Prrg4	-0.150057	-2.588	0.00967106	0.243475
Ccdc73	-0.0136173	-0.391121	0.695719	0.999937
Eif3m	-0.0219853	-0.445771	0.655775	0.999937
Wt1	0.000265667	0.0958486	0.923643	0.999937
Them7	-0.0277576	-1.37283	0.169845	0.775787
Rcn1	0.00927586	0.133876	0.893504	0.999937
Pax6	2.93167e-05	0.00832665	0.993357	0.999937
Elp4	-0.0380332	-0.67442	0.500064	0.979911
Immp1l	0.0535083	0.819139	0.412732	0.947869
Dnajc24	0.0451846	0.793749	0.427366	0.959376
Mpped2	0.0141907	0.570016	0.568683	0.999937
Arl14ep	-0.0354283	-0.76233	0.445886	0.964221
Mettl15	0.00367132	0.106046	0.915549	0.999937
Kif18a	-0.0370455	-0.752914	0.451524	0.964221
Lin7c	-0.0905721	-1.34108	0.179934	0.788019
Lgr4	-0.00243776	-0.171093	0.864155	0.999937
Ccdc34	-0.1086	-1.41613	0.156776	0.762901
Olfr1307	0.0160996	2.13521	0.0327746	0.442726
Lpcat4	-0.013201	-0.439846	0.660061	0.999937
Nop10	0.109497	1.80865	0.0705437	0.601241
Slc12a6	0.0714103	1.13277	0.257345	0.86759
Emc4	-0.106333	-1.68407	0.0922084	0.655426
Katnbl1	-0.0493337	-1.10055	0.271127	0.878605
Emc7	-0.0629454	-0.929232	0.352797	0.917773
Aven	-0.0148377	-0.233845	0.815111	0.999937
Ryr3	0.00123808	0.115331	0.908185	0.999937
Fmn1	-0.00483598	-0.462487	0.643745	0.999937
Scg5	-0.000148244	-0.0686114	0.945301	0.999937
Arhgap11a	-0.0667992	-1.07477	0.282509	0.884956
Aqr	-0.117134	-1.68472	0.0920824	0.655426
Zfp770	-0.0290661	-0.71553	0.474303	0.972677
Dph6	2.29655e-05	0.000359842	0.999713	0.999937
Gm13977	-0.0085897	-1.57639	0.114975	0.703856
BC052040	-0.0175472	-0.462848	0.643486	0.999937
Meis2	-0.000404166	-0.0725541	0.942163	0.999937
D330050G23Rik	-0.00289035	-0.37987	0.704052	0.999937
Gm29340	0.0152843	1.13793	0.255183	0.86651
Spred1	-0.0162595	-0.228737	0.819079	0.999937
Fam98b	-0.100433	-1.48376	0.137912	0.736024
Thbs1	-0.00300268	-0.360626	0.718389	0.999937
Fsip1	-0.000799551	-0.100033	0.920321	0.999937
1700054M17Rik	0.00807213	1.18144	0.237463	0.849443
Eif2ak4	-0.0530125	-0.891874	0.372487	0.926595
Srp14	-0.0488988	-0.862034	0.388695	0.933922
Bmf	-0.000744796	-0.0900328	0.928263	0.999937
Bub1b	-0.12199	-1.99215	0.0463889	0.51034
Pak6	-0.0218498	-0.963502	0.335325	0.908619
Ankrd63	0.00154356	0.117304	0.906622	0.999937
Plcb2	0.0887398	1.24571	0.212908	0.823636
Inafm2	0.0935745	2.14877	0.0316829	0.439195
A430105I19Rik	-0.00297565	-0.247507	0.804522	0.999937
Knstrn	-0.184397	-2.65099	0.00804164	0.221139
Ivd	-0.00567576	-0.0935632	0.925458	0.999937
Bahd1	-0.00655294	-0.212292	0.831885	0.999937
Chst14	0.0176231	0.810958	0.417414	0.951655
Ccdc32	0.0892482	1.64791	0.0994104	0.671579
Rpusd2	0.000934927	0.0315707	0.974815	0.999937
Knl1	-0.177625	-2.35958	0.0183196	0.335081
Rad51	-0.104639	-1.70427	0.088369	0.647949
Rmdn3	0.00119492	0.021786	0.982619	0.999937
Gchfr	-0.0340757	-0.992214	0.321123	0.901107
Dnajc17	-0.0389529	-0.843328	0.39907	0.938869
Gm14137	-0.00674889	-2.49111	0.0127548	0.281767
Zfyve19	0.0682146	1.45389	0.146016	0.748474
Spint1	-0.000550453	-0.0840122	0.933049	0.999937
Rhov	-1.01843e-05	-0.00168226	0.998658	0.999937
Vps18	0.116171	2.7154	0.00663394	0.200733
Dll4	0.00338931	0.539293	0.5897	0.999937
Ino80	0.0671116	0.964958	0.334595	0.908594
Exd1	0.00362847	0.420992	0.673772	0.999937
Chp1	0.0672409	1.31621	0.188142	0.79831
1700020I14Rik	0.185867	2.6323	0.00849734	0.226963
Oip5	-0.0189864	-0.586801	0.557354	0.998841
Nusap1	-0.119205	-1.41783	0.15628	0.761754
Ndufaf1	0.02694	0.500471	0.616757	0.999937
Rtf1	-0.0076461	-0.109101	0.913125	0.999937
Itpka	0.00674715	0.566727	0.570916	0.999937
Rpap1	-0.00149434	-0.0318353	0.974604	0.999937
Tyro3	0.0044482	0.637236	0.52399	0.988931
Mga	0.0796521	1.04617	0.295513	0.889088
Mapkbp1	-0.0260587	-0.966358	0.333894	0.908382
Jmjd7	0.0300736	1.18113	0.237586	0.849515
Pla2g4b	-0.0038217	-2.14126	0.0322836	0.441643
Ehd4	-0.153962	-2.11522	0.0344425	0.45228
Vps39	0.00342718	0.0631173	0.949675	0.999937
Tmem87a	-0.0118785	-0.195962	0.844645	0.999937
Ganc	-0.0953884	-1.73157	0.0833891	0.635541
Capn3	0.0380876	1.73853	0.0821559	0.631403
Zfp106	-0.06411	-0.921832	0.356644	0.919349
Gm26899	-0.00103547	-0.0718685	0.942708	0.999937
Snap23	-0.019245	-0.27927	0.780045	0.999937
Lrrc57	0.05945	1.43949	0.150052	0.75428
Haus2	-0.12843	-2.07361	0.0381477	0.472688
Stard9	0.00152715	0.0721645	0.942473	0.999937
Cdan1	0.0288785	0.615076	0.538522	0.994499
Ttbk2	0.0379901	1.0429	0.297027	0.889199
Ubr1	0.0111356	0.175915	0.860365	0.999937
Tmem62	-0.0134282	-0.510178	0.609941	0.999937
Ccndbp1	-0.0939202	-1.55178	0.120754	0.708192
Epb42	-0.0136539	-1.83829	0.0660577	0.591686
Tgm5	3.27609e-05	0.0116089	0.990738	0.999937
Lcmt2	-0.0219423	-0.483596	0.628686	0.999937
Adal	0.0190829	0.509171	0.610646	0.999937
Zscan29	0.0247319	0.600155	0.54842	0.996127
Tubgcp4	0.0919354	1.74449	0.0811122	0.630533
Trp53bp1	0.0130317	0.19436	0.845899	0.999937
Map1a	-0.00181368	-0.223924	0.822822	0.999937
Ppip5k1	-0.0355838	-1.04814	0.294605	0.889088
Ckmt1	-0.000199907	-0.0847353	0.932474	0.999937
Strc	0.0283048	5.02289	5.20086e-07	0.000155837
Catsper2	0.0188659	1.1197	0.262874	0.870856
Pdia3	-0.0800823	-1.28227	0.199787	0.812394
Serinc4	0.0293253	2.7087	0.00676918	0.202829
Serf2	-0.0459637	-1.19246	0.233117	0.843048
Hypk	0.127193	1.9044	0.0568947	0.551287
Mfap1b	0.00132365	0.0276239	0.977963	0.999937
Mfap1a	0.0215741	0.420806	0.673908	0.999937
Wdr76	0.0920208	1.46365	0.14333	0.745966
Frmd5	0.00949474	1.71217	0.0869051	0.644552
Gm14019	0.000877566	0.159724	0.873102	0.999937
Casc4	-0.00673305	-0.104077	0.917111	0.999937
Mageb3	-0.0120377	-1.99975	0.0455615	0.505065
Ctdspl2	-0.0165879	-0.233249	0.815574	0.999937
Eif3j1	0.0445692	0.632027	0.527388	0.989645
Spg11	0.0331612	0.767584	0.442757	0.964221
Patl2	0.0224095	3.44946	0.000564634	0.0443942
B2m	0.0934185	2.74429	0.00607781	0.190467
Trim69	0.000245599	0.0652563	0.947972	0.999937
Sord	-0.073796	-1.04738	0.294955	0.889088
Shf	-0.00997678	-0.344798	0.730256	0.999937
Slc28a2	0.0572142	1.25838	0.208293	0.816525
Gm14085	-0.000325392	-0.061452	0.951001	0.999937
Gatm	0.00325866	0.0564296	0.955001	0.999937
AA467197	0.000399292	0.0373356	0.970218	0.999937
Slc30a4	-0.0122309	-0.407482	0.683665	0.999937
Bloc1s6os	-0.00848361	-0.55124	0.581484	0.999937
Bloc1s6	-0.0565378	-0.925749	0.354605	0.918623
Sqor	0.0210183	0.797349	0.425272	0.958488
Sema6d	-0.00573761	-0.41187	0.680446	0.999937
Slc24a5	0.0343063	0.636238	0.52464	0.989272
Myef2	0.00426566	0.0818478	0.93477	0.999937
Dut	-0.0512364	-0.643713	0.51978	0.988116
Fbn1	-0.00597118	-0.436593	0.662418	0.999937
Cep152	0.0184479	0.446201	0.655465	0.999937
Shc4	0.0320866	2.22737	0.0259504	0.398994
Eid1	0.0222724	0.315246	0.752584	0.999937
Secisbp2l	0.014033	0.263391	0.792256	0.999937
Cops2	-0.0926455	-1.30847	0.190751	0.801485
Galk2	-0.0194972	-0.352246	0.724663	0.999937
Dtwd1	-0.0303026	-0.701527	0.482995	0.97429
Atp8b4	-0.0138637	-0.292159	0.770173	0.999937
Slc27a2	-0.000346996	-0.0426946	0.965946	0.999937
Hdc	0.0365998	1.74339	0.0813049	0.630841
Gabpb1	-0.0570503	-0.827222	0.408136	0.946262
Gm27003	0.00548564	0.279054	0.780211	0.999937
Usp8	-0.0923836	-1.28481	0.198895	0.812138
Usp50	0.0133559	0.270469	0.786807	0.999937
Trpm7	-0.0487388	-0.682197	0.495134	0.978014
Sppl2a	-0.0308561	-0.436501	0.662485	0.999937
Ap4e1	0.0175598	0.460449	0.645207	0.999937
Blvra	-0.0588093	-0.981269	0.32649	0.902807
Ncaph	-0.040821	-0.870385	0.384116	0.931738
Itpripl1	0.0494734	1.64347	0.100326	0.674722
1810024B03Rik	-0.0359627	-0.870135	0.384253	0.931738
Snrnp200	-0.090079	-1.27033	0.204004	0.815223
Ciao1	0.140045	2.64158	0.00826832	0.224148
Tmem127	0.046119	1.04065	0.298072	0.889892
Stard7	-0.0135803	-0.208866	0.834559	0.999937
Dusp2	0.111784	1.11088	0.266655	0.874831
Astl	-0.00850929	-0.682067	0.495216	0.978014
Fahd2a	0.000669981	0.011864	0.990534	0.999937
Kcnip3	-0.0443639	-1.42711	0.153588	0.758347
Zfp661	0.00396784	0.212792	0.831495	0.999937
Mrps5	-0.0371113	-0.532942	0.594088	0.999937
Nphp1	-0.0496435	-1.10493	0.269224	0.875456
1500011K16Rik	0.00904197	0.132134	0.894881	0.999937
Bub1	-0.138823	-2.43457	0.0149313	0.303327
Acoxl	0.0120588	2.38694	0.0170127	0.323006
Bcl2l11	-0.0100499	-0.156322	0.875783	0.999937
Gm14005	-0.0104281	-0.550233	0.582175	0.999937
Gm14010	-0.00037403	-0.0801373	0.93613	0.999937
Gm39929	0.00166898	0.191183	0.848387	0.999937
Anapc1	-0.090571	-1.36815	0.171303	0.777921
Mertk	-0.00020658	-0.0459277	0.963369	0.999937
Tmem87b	-0.0404051	-0.832795	0.404986	0.944012
Zc3h8	0.0639354	1.36884	0.171088	0.777921
Gm10762	0.0176658	0.363381	0.71633	0.999937
Zc3h6	-0.219503	-4.20858	2.59807e-05	0.00422402
Ttl	0.00157656	0.0451826	0.963963	0.999937
Polr1b	0.0833774	1.54188	0.123142	0.710649
Chchd5	-0.106026	-1.76917	0.0769032	0.620649
AI847159	-0.00462322	-0.935599	0.349508	0.915433
Gm14029	0.00318578	0.411658	0.680601	0.999937
Slc20a1	0.102513	1.59041	0.111782	0.696878
Ckap2l	-0.0723887	-1.1806	0.237796	0.849897
Il1b	-0.0221806	-2.02499	0.0429017	0.49474
Il1bos	-0.00555094	-0.787424	0.431057	0.959376
Sirpa	-0.0506045	-1.16968	0.242167	0.855316
Stk35	-0.0134405	-0.295669	0.76749	0.999937
Snrpb	0.0864274	1.75152	0.0798944	0.628477
Nop56	0.0190705	0.260325	0.79462	0.999937
Idh3b	0.0809839	1.18319	0.23677	0.848139
Cpxm1	-0.0431426	-1.32033	0.186764	0.795765
Pced1a	0.0188945	0.589696	0.555411	0.997789
Vps16	0.0413515	0.772561	0.439805	0.963514
Ptpra	-0.0987246	-1.39104	0.164252	0.769191
Mrps26	0.00947637	0.14277	0.886475	0.999937
Oxt	0.000330551	0.111613	0.911133	0.999937
Avp	-8.07095e-05	-0.0359122	0.971353	0.999937
Ubox5	-0.000367282	-0.0157529	0.987432	0.999937
Fastkd5	0.0266409	1.12623	0.2601	0.870187
Lzts3	-0.00508413	-0.569823	0.568814	0.999937
Ddrgk1	-0.0222345	-0.313419	0.753971	0.999937
Itpa	-0.0201172	-0.314159	0.753408	0.999937
Slc4a11	-0.000266389	-0.144234	0.885319	0.999937
4930402H24Rik	0.0350147	0.925402	0.354785	0.918623
Atrn	0.00577498	0.119141	0.905166	0.999937
Gfra4	0.000712827	0.0668205	0.946726	0.999937
Hspa12b	-0.0318726	-1.07183	0.283827	0.886205
1700037H04Rik	-0.0843947	-1.52411	0.127521	0.717741
Spef1	-0.0208382	-1.30664	0.191372	0.801741
Cenpb	-0.062018	-0.858858	0.390445	0.935081
Cdc25b	-0.0922537	-2.68619	0.00724228	0.20721
Ap5s1	0.031168	1.12398	0.261056	0.870187
Mavs	0.0520681	1.48342	0.138004	0.736024
Pank2	0.0314612	0.484857	0.627791	0.999937
Rnf24	0.00212141	0.0626789	0.950024	0.999937
Smox	-0.0024915	-0.068705	0.945226	0.999937
Prnp	0.018891	0.669469	0.503216	0.982071
Rassf2	0.0232403	0.390841	0.695926	0.999937
Slc23a2	-0.0543215	-1.23957	0.215173	0.825622
Tmem230	-0.213887	-3.29912	0.000974173	0.0644754
Pcna	0.127197	1.63683	0.101705	0.678403
AV099323	0.0165026	0.596354	0.550956	0.996514
Cds2	0.0713056	1.61188	0.107028	0.691992
Gpcpd1	-0.106548	-1.89991	0.0574815	0.554622
AU019990	-0.0028869	-0.676368	0.498827	0.979548
1110034G24Rik	0.0357749	1.34815	0.177649	0.785686
Trmt6	0.0654017	0.986062	0.324133	0.90133
Mcm8	0.0387007	0.967002	0.333573	0.908161
Crls1	0.00584403	0.104187	0.917024	0.999937
Lrrn4	-0.0144491	-0.678907	0.497216	0.978964
Bmp2	0.00248913	0.233343	0.815501	0.999937
Hao1	-0.0203815	-2.12283	0.0337992	0.448081
Tmx4	-0.0831239	-1.12174	0.262005	0.870856
Plcb1	-0.0310886	-1.52138	0.128205	0.719316
Plcb4	-0.0411528	-0.653676	0.51334	0.98637
Ankef1	0.000276649	0.0709916	0.943406	0.999937
Mkks	0.0349209	1.10678	0.268425	0.875254
Slx4ip	0.00788909	0.176258	0.860096	0.999937
Jag1	-0.0153306	-1.24259	0.214055	0.824098
Btbd3	0.00373411	0.109474	0.912829	0.999937
Ism1	-0.00446905	-0.666655	0.505012	0.982071
Tasp1	0.068722	1.483	0.138114	0.736024
Esf1	-0.0271003	-0.380103	0.703879	0.999937
Ndufaf5	-0.00400006	-0.108713	0.913433	0.999937
Macrod2	0.0296579	0.740456	0.459046	0.966898
Flrt3	0.00787291	0.830856	0.40608	0.944483
Kif16b	-0.0560734	-1.04973	0.293876	0.889088
Kif16bos	-2.15625e-05	-0.0053422	0.995738	0.999937
Snrpb2	0.00867239	0.125717	0.899959	0.999937
Bfsp1	0.000201532	0.0758962	0.939504	0.999937
Dstn	-0.0983087	-1.43994	0.149924	0.754197
Rrbp1	-0.0845467	-1.24967	0.211455	0.821495
4930444E06Rik	-0.00248611	-0.631161	0.527954	0.989968
Snx5	-0.0892733	-1.3179	0.187575	0.797119
Mgme1	0.0426515	0.757581	0.448725	0.964221
Ovol2	-0.000183703	-0.0402885	0.967864	0.999937
Kat14	0.00466635	0.103085	0.917898	0.999937
Dzank1	0.00732384	1.4103	0.15849	0.764131
Polr3f	0.000148475	0.00258525	0.997937	0.999937
Rbbp9	-0.0215258	-0.509191	0.610633	0.999937
Sec23b	-0.0238107	-0.435412	0.663275	0.999937
Smim26	0.0655783	1.22476	0.220702	0.829457
Dtd1	-0.138449	-1.91695	0.0552801	0.548474
Slc24a3	0.0328357	1.85459	0.0636915	0.585082
Rin2	-0.00129485	-0.062033	0.950538	0.999937
Naa20	-0.0304555	-0.466922	0.640568	0.999937
Crnkl1	0.0629147	1.00845	0.313267	0.898164
Cfap61	1.17164e-05	0.00235456	0.998121	0.999937
Insm1	0.000697292	0.0618718	0.950666	0.999937
Ralgapa2	-0.0629555	-1.07142	0.284013	0.886205
A930019D19Rik	-0.00615695	-1.8812	0.0599812	0.564851
Kiz	-0.0749538	-1.35548	0.175304	0.782928
Xrn2	-0.113098	-1.77182	0.0764633	0.619372
Nkx2-4	0.0120776	2.56863	0.0102282	0.24812
Foxa2	-0.000253785	-0.0895098	0.928679	0.999937
Thbd	-0.0171146	-0.58345	0.559607	0.998841
Cd93	-0.0735881	-0.9628	0.335677	0.908753
Nxt1	0.192444	2.91326	0.00358673	0.141951
Gzf1	-0.0180888	-0.314197	0.753379	0.999937
Napb	-0.0182365	-1.03453	0.300921	0.892901
Cst3	-0.0357126	-0.685599	0.492986	0.977314
Zfp120	0.0144477	0.286713	0.77434	0.999937
Zfp937	-0.0118436	-0.56562	0.571668	0.999937
Gm21994	-0.0373981	-1.28907	0.19741	0.80943
3300002I08Rik	0.00592416	0.346486	0.728987	0.999937
Gm10130	0.00861412	1.30159	0.193093	0.802025
Zfp442	0.0249853	0.914348	0.360562	0.919349
Zfp345	-0.00328879	-0.61191	0.540615	0.994499
Cst7	0.184902	3.91967	8.94149e-05	0.0114229
Apmap	-0.0427609	-0.812888	0.416306	0.950298
Acss1	-0.0276385	-0.787908	0.430774	0.959376
Entpd6	-0.00389357	-0.0932222	0.925729	0.999937
Pygb	-0.0850751	-1.74054	0.0818038	0.631176
Abhd12	-0.0293604	-0.549958	0.582363	0.999937
Gins1	0.092654	1.74583	0.0808784	0.629904
Ninl	-0.0122331	-0.7216	0.470562	0.971626
Nanp	-0.00690769	-0.978507	0.327853	0.902994
Nsfl1c	0.0125177	0.187413	0.851342	0.999937
Gm14167	-0.00950027	-0.863376	0.387957	0.933347
Fkbp1a	-0.00646662	-0.0915339	0.927071	0.999937
Sdcbp2	0.00477068	0.70814	0.478879	0.973361
Tmem74b	-0.00692912	-2.53016	0.0114204	0.264521
Psmf1	-0.0358286	-0.666414	0.505166	0.982071
Gm14154	0.00393299	0.390762	0.695983	0.999937
Fam110a	-0.00733072	-0.12465	0.900804	0.999937
Slc52a3	-0.00065166	-0.0740153	0.941	0.999937
Srxn1	-0.00252861	-0.0789443	0.937079	0.999937
Tcf15	-0.0243844	-0.513807	0.607401	0.999937
Csnk2a1	-0.0170025	-0.255935	0.798008	0.999937
Tbc1d20	0.0742166	1.31359	0.189021	0.798938
Rbck1	-0.0195819	-0.290085	0.771758	0.999937
Trib3	0.0108317	0.484106	0.628324	0.999937
Nrsn2	0.000302853	0.0718968	0.942686	0.999937
Sox12	0.0395922	0.710814	0.47722	0.973361
Zcchc3	0.00805856	0.220721	0.825316	0.999937
6820408C15Rik	-0.00125398	-0.209484	0.834076	0.999937
Gm14161	1.91915e-05	0.00726245	0.994206	0.999937
Rem1	-0.000195893	-0.0749476	0.940258	0.999937
H13	0.175809	2.58315	0.0098079	0.244281
Mcts2	0.00521545	0.267903	0.788781	0.999937
Gm26841	0.00651663	0.972563	0.3308	0.906181
Id1	0.0347934	0.935474	0.349573	0.915433
Cox4i2	0.00588573	0.236197	0.813286	0.999937
Bcl2l1	0.0339123	0.748486	0.454189	0.965026
Tpx2	-0.124912	-1.52808	0.126532	0.716537
Dusp15	-0.000146092	-0.0573139	0.954297	0.999937
Ttll9	-0.00140033	-0.182749	0.854999	0.999937
Pdrg1	0.103798	1.51387	0.130099	0.72141
Ccm2l	-0.00995354	-0.446398	0.655322	0.999937
Hck	0.0107687	1.82623	0.0678525	0.59477
Tm9sf4	-0.0516719	-0.771508	0.440429	0.963514
Tspyl3	-0.0068569	-0.17931	0.857699	0.999937
Plagl2	0.0714877	1.45875	0.144674	0.747873
Pofut1	-0.0467749	-0.856969	0.391488	0.935505
Kif3b	-0.0214087	-0.46389	0.642739	0.999937
Asxl1	-0.0717705	-0.998966	0.317842	0.900027
Nol4l	0.0685348	1.46342	0.143391	0.745966
Commd7	0.129521	1.91514	0.0555105	0.549348
Dnmt3bos	-0.00373521	-0.417293	0.676476	0.999937
Dnmt3b	0.00980824	0.150296	0.880535	0.999937
Mapre1	-0.0892145	-1.33711	0.181225	0.789478
Efcab8	-0.000251766	-0.111141	0.911507	0.999937
Bpifb5	-0.000812096	-0.0437293	0.965121	0.999937
Cdk5rap1	0.0297448	0.994031	0.320238	0.900754
Snta1	0.0039586	0.379978	0.703972	0.999937
Cbfa2t2	-0.0438042	-0.800628	0.423371	0.957479
Necab3	-0.0053252	-0.448194	0.654025	0.999937
1700003F12Rik	-0.00977127	-2.256	0.0240975	0.385846
Actl10	0.00264958	0.551208	0.581507	0.999937
E2f1	-0.0495556	-0.822411	0.410867	0.946262
Pxmp4	-0.128061	-2.43068	0.0150927	0.303327
4930519P11Rik	0.0047724	1.73196	0.0833188	0.635541
Zfp341	0.0148419	0.772723	0.43971	0.963514
Chmp4b	0.023208	0.361445	0.717776	0.999937
Raly	-0.0183064	-0.307445	0.758513	0.999937
Eif2s2	0.0150446	0.247637	0.804422	0.999937
Ahcy	0.00558068	0.127026	0.898923	0.999937
Itch	-0.100956	-1.48526	0.137515	0.735795
Dynlrb1	0.0105865	0.163904	0.869811	0.999937
Map1lc3a	0.0154945	0.249777	0.802767	0.999937
Pigu	-0.0200442	-0.42657	0.669704	0.999937
Trp53inp2	-0.0291537	-1.45825	0.144812	0.747985
Ncoa6	0.0164814	0.292159	0.770173	0.999937
Ggt7	-8.62449e-06	-0.00251799	0.997991	0.999937
Acss2	-0.00273452	-0.0455812	0.963645	0.999937
Gss	0.0125433	0.247977	0.804159	0.999937
Gssos2	0.000176117	0.0499438	0.960168	0.999937
Gssos1	-0.00015575	-0.0442009	0.964745	0.999937
Myh7b	0.00965625	1.52575	0.127113	0.717004
Trpc4ap	0.0650676	0.932247	0.351237	0.916685
Edem2	-0.0201494	-0.310099	0.756494	0.999937
Procr	-0.00807319	-0.137893	0.890328	0.999937
Mmp24	0.000128755	0.0467023	0.962752	0.999937
BC029722	-0.11552	-2.01844	0.0435786	0.497227
Eif6	0.01314	0.203478	0.838767	0.999937
Gm16098	-0.00274193	-0.734076	0.462924	0.968176
Uqcc1	0.0293603	0.515412	0.60628	0.999937
Cep250	-0.0289019	-0.417265	0.676496	0.999937
6430550D23Rik	-0.0014622	-0.125175	0.900388	0.999937
Ergic3	-0.0207531	-0.303844	0.761255	0.999937
Spag4	-0.0163927	-0.628562	0.529654	0.990755
Cpne1	-0.00704516	-0.79659	0.425713	0.958565
Rbm12	0.0244311	0.595527	0.551509	0.996514
Nfs1	0.0197919	0.316047	0.751975	0.999937
Romo1	-0.00231372	-0.0339137	0.972947	0.999937
Rbm39	0.160538	4.03432	5.52732e-05	0.00792089
Phf20	-0.146169	-2.06041	0.039392	0.476288
Scand1	-0.0648739	-1.05787	0.290145	0.889088
Cnbd2	-0.0148217	-0.580844	0.561362	0.998841
2900097C17Rik	-0.00946344	-0.134244	0.893213	0.999937
Epb41l1	-0.00982235	-0.423493	0.671947	0.999937
Aar2	0.00340648	0.0780766	0.937769	0.999937
Gm14168	0.00630891	0.603994	0.545865	0.996014
Dlgap4	0.0529736	1.00185	0.316445	0.900027
Gm14230	0.00388764	0.44463	0.6566	0.999937
Tgif2	-0.0643371	-1.30424	0.192189	0.801741
4930518I15Rik	0.00102182	0.0645112	0.948565	0.999937
1110008F13Rik	-0.00796331	-0.137034	0.891007	0.999937
Sla2	-0.0571247	-1.33558	0.181726	0.789926
Ndrg3	0.0213722	0.371634	0.710176	0.999937
Dsn1	-0.130867	-2.77873	0.00546996	0.179572
Soga1	-0.0387573	-0.873355	0.382496	0.930273
Samhd1	0.0364995	0.50168	0.615907	0.999937
Rbl1	-0.0841881	-1.32401	0.185538	0.794405
Mroh8	0.00614636	0.753366	0.451253	0.964221
Rpn2	-0.151807	-2.22844	0.0258789	0.398994
Manbal	-0.021873	-0.3917	0.69529	0.999937
Src	0.00187785	0.125431	0.900185	0.999937
Gm14286	-0.00219559	-0.224525	0.822355	0.999937
Blcap	0.0262919	0.590773	0.55469	0.997572
Nnat	0.0129952	1.46154	0.143908	0.74653
Platr27	-0.018313	-1.42414	0.154445	0.758885
Ctnnbl1	0.00153604	0.0237978	0.981015	0.999937
Tti1	-0.0130181	-0.33444	0.738057	0.999937
Rprd1b	0.011042	0.168733	0.866011	0.999937
Tgm2	-0.0359861	-0.797878	0.424965	0.958488
Lbp	0.0524434	1.08738	0.276904	0.8813
Gm23925	0.000162466	0.0637769	0.949149	0.999937
Snhg11	-0.00272856	-1.13273	0.25736	0.86759
Ralgapb	-0.0328977	-0.670088	0.502821	0.982071
Actr5	0.0101606	0.211111	0.832806	0.999937
Ppp1r16b	-0.0101051	-0.325655	0.744694	0.999937
Fam83d	-0.0388394	-1.81601	0.0694069	0.598432
Dhx35	0.000328826	0.0102388	0.991831	0.999937
Mafb	0.000674304	0.047276	0.962294	0.999937
Gm14221	-0.000103886	-0.0207182	0.983471	0.999937
Top1	0.153993	2.6327	0.00848726	0.226963
Plcg1	-0.0344699	-0.650522	0.515374	0.98637
Gm27206	-0.00028605	-0.0750504	0.940177	0.999937
Zhx3	-0.00521609	-0.156494	0.875648	0.999937
Gm16751	-0.00950289	-1.36666	0.17177	0.779184
Gm14228	-0.00260594	-1.15723	0.247213	0.860005
[truncated: 14,481 more rows]

## Sheet: MPP3_A (LKS)
Gene	logFC	t	p	Fdr
Mrpl15	0.0337848	0.986957	0.323694	0.561854
Lypla1	-0.0203766	-0.682132	0.495176	0.665391
Gm37988	-4.18955e-05	-0.019418	0.984508	0.827787
Tcea1	-0.0214544	-0.627106	0.530608	0.681135
Atp6v1h	-0.0330256	-0.983721	0.325283	0.562755
Rb1cc1	-0.0507145	-1.34986	0.1771	0.428467
4732440D04Rik	0.00554789	0.311615	0.755341	0.770657
St18	8.3151e-05	0.0676304	0.946082	0.823485
Pcmtd1	-0.0102231	-0.303616	0.761428	0.773639
Gm26901	-0.00292871	-0.311259	0.755612	0.770767
Rrs1	0.071799	2.01814	0.0436098	0.208753
Adhfe1	0.00269639	0.725124	0.468397	0.651764
Mybl1	0.00679039	0.804448	0.421162	0.623158
Vcpip1	0.0567316	1.65266	0.0984387	0.322142
1700034P13Rik	0.00250165	0.957853	0.338166	0.570765
Sgk3	0.103922	3.13868	0.00170331	0.025905
Mcmdc2	-0.00260561	-0.221906	0.824393	0.796291
Snhg6	0.0755224	2.24151	0.0250207	0.151572
Tcf24	-0.000576385	-0.229627	0.818387	0.794207
Cops5	-0.124805	-3.67	0.000244138	0.00603616
Cspp1	0.0581708	1.59049	0.111764	0.342581
Arfgef1	0.0455803	1.29904	0.193969	0.447329
Cpa6	-0.00411768	-3.18951	0.00143066	0.0229857
Prex2	-0.00584577	-0.362304	0.717135	0.75681
Slco5a1	-0.00483327	-2.00629	0.0448592	0.211793
Ncoa2	-0.00500249	-0.142343	0.886813	0.812289
Tram1	-0.0427361	-1.26347	0.206459	0.460075
Lactb2	-0.0702502	-2.51301	0.0119904	0.0962087
Eya1	-0.0339997	-0.877096	0.380461	0.5991
Kcnb2	-0.00012625	-0.0421721	0.966363	0.826057
Terf1	0.0204714	0.605287	0.545006	0.688055
Sbspon	-0.00188021	-0.156451	0.875681	0.809352
Rpl7	0.00463257	0.370539	0.71099	0.755524
Rdh10	-0.000104729	-0.00619111	0.99506	0.828472
Stau2	-0.0463544	-1.76374	0.0778145	0.2847
Ube2w	0.0575596	2.21011	0.0271263	0.159247
Eloc	0.0210333	0.65269	0.513975	0.673386
D030040B21Rik	0.00157111	0.790717	0.429133	0.628072
Tmem70	0.0117872	0.356692	0.721332	0.758534
Ly96	-0.013781	-0.896484	0.370022	0.592337
Jph1	-0.00491114	-0.79492	0.426684	0.626489
Gdap1	0.00148726	0.446373	0.65534	0.7342
Pi15	-0.000845099	-0.524327	0.600066	0.710298
Gm28154	-0.00121284	-0.231601	0.816854	0.793724
Gm16070	-0.0300669	-1.86879	0.0616883	0.252675
Crispld1	-0.0693264	-2.5076	0.0121752	0.0970083
Il17f	-0.0034588	-0.498677	0.61802	0.719327
Mcm3	0.0311734	0.695504	0.48676	0.661357
6720483E21Rik	-0.000709275	-0.324355	0.745678	0.767317
Paqr8	0.0594347	3.53639	0.000407944	0.00905062
Efhc1	-0.000702314	-0.133207	0.894033	0.814875
Tram2	0.0602934	3.16077	0.00157946	0.0244291
Tmem14a	0.00470202	0.257848	0.796531	0.786781
Gsta3	-0.00273394	-0.921194	0.356977	0.584095
Khdc1b	-0.000167592	-0.081595	0.934971	0.822151
Kcnq5	-0.0051332	-0.288678	0.772836	0.77795
Gm26580	-0.000541826	-0.0975671	0.922279	0.819784
Ogfrl1	-0.0957349	-2.73988	0.00615996	0.0617467
B3gat2	-0.00234581	-0.243899	0.807315	0.789958
Smap1	-0.0440251	-1.29666	0.194787	0.447603
Sdhaf4	-0.0102071	-0.307293	0.758628	0.772331
Fam135a	-0.0134531	-1.68274	0.0924657	0.311373
Col19a1	-0.000158814	-0.0895925	0.928613	0.820815
Lmbrd1	-0.0105218	-0.409769	0.681987	0.744567
Phf3	0.0193948	0.601284	0.547668	0.688998
Ptp4a1	-0.0167265	-0.472655	0.636472	0.72682
Khdrbs2	-1.26211e-05	-0.00529742	0.995773	0.828704
Gm37724	0.00369375	1.4035	0.160506	0.408199
Prim2	0.0626529	2.40666	0.0161219	0.115844
Rab23	0.0239762	1.34444	0.178846	0.430507
Bag2	0.0163455	0.55246	0.580649	0.701592
Zfp451	-0.00540716	-0.155619	0.876337	0.809352
Dst	-0.0367605	-0.980961	0.326642	0.563467
Gm37233	-0.0184546	-1.4174	0.156406	0.404103
Ccdc115	0.00460754	0.136762	0.891222	0.813916
Gm28306	-0.00012816	-0.118363	0.905783	0.816236
Imp4	0.0628225	1.84616	0.0649059	0.258501
Ptpn18	-0.0305394	-1.2864	0.19834	0.4512
4930568A12Rik	-0.00815494	-1.16715	0.243186	0.49723
Cfc1	0.000825342	0.127003	0.898941	0.81515
Arhgef4	-0.0233517	-1.96479	0.0494738	0.223767
Gm38336	0.00233942	0.426163	0.670001	0.739396
Fam168b	-0.0208328	-0.610051	0.541845	0.686459
Plekhb2	-0.00632542	-0.2617	0.79356	0.786049
Hs6st1	0.027137	1.14742	0.251244	0.504798
Gm33280	0.0101074	1.83802	0.0660968	0.260692
Uggt1	-0.0671535	-2.0876	0.0368661	0.190136
Neurl3	-0.148773	-4.27436	1.93928e-05	0.000753267
Arid5a	-0.0873523	-3.00448	0.00266868	0.0355023
4930403P22Rik	-0.0126986	-1.5869	0.112574	0.343183
Kansl3	0.0366198	1.15685	0.247368	0.501134
Lman2l	0.0453197	1.72857	0.0839247	0.296321
Cnnm4	0.0163591	1.09791	0.272278	0.522424
Cnnm3	0.00345424	0.124189	0.901169	0.81541
Gm38033	0.00244355	0.92303	0.35602	0.583437
Ankrd23	0.000619748	0.144128	0.885403	0.811539
Ankrd39	0.0085197	0.347419	0.728286	0.760698
Sema4c	-0.000401701	-0.0317479	0.974674	0.827536
Fam178b	-0.000264387	-0.124258	0.901114	0.81541
Cox5b	-0.042549	-1.75861	0.0786816	0.286493
Actr1b	0.0168277	0.56744	0.570432	0.697553
4933424G06Rik	-0.00496804	-2.18923	0.0286091	0.164189
Zap70	-0.000668666	-0.504822	0.613698	0.717467
Tmem131	0.0306096	1.05452	0.291675	0.537678
Vwa3b	3.56933e-05	0.0279899	0.977671	0.827536
Inpp4a	-0.00361606	-0.205396	0.837268	0.798689
Coa5	0.0601312	2.11482	0.034476	0.182754
Unc50	0.0314612	1.03142	0.302373	0.545482
Mgat4a	0.00867141	0.368713	0.712351	0.755664
2010300C02Rik	-0.00142882	-0.513297	0.607758	0.713933
Tsga10	-0.000545813	-0.0300946	0.975992	0.827536
Gm26805	-0.0162362	-2.77734	0.0054934	0.0574227
Lipt1	-0.0229095	-1.71952	0.0855594	0.299033
Mitd1	0.0479948	1.74437	0.0811334	0.291538
Mrpl30	0.0497989	1.52213	0.128016	0.365957
Txndc9	0.0205892	0.602445	0.546895	0.688787
Eif5b	-0.0231086	-0.643807	0.519719	0.675852
Rev1	0.0025579	0.0790427	0.937001	0.82218
Aff3	-0.0080679	-0.22371	0.822989	0.796065
Gm16150	0.00633939	1.56758	0.117019	0.349957
Gm16151	-0.00597342	-2.96191	0.00306644	0.0386773
Gm16152	0.00965672	0.380336	0.703706	0.753031
Lonrf2	-0.000522503	-0.220915	0.825165	0.796479
Chst10	0.0031944	0.329796	0.741563	0.765421
Pdcl3	-0.00598833	-0.183017	0.854789	0.803401
Npas2	-0.0052946	-1.11009	0.266996	0.518056
Rpl31	-0.0836391	-4.63635	3.6028e-06	0.000180438
Tbc1d8	-0.0122393	-0.93968	0.347411	0.577437
Cnot11	-0.0144573	-0.48626	0.626796	0.723318
Rnf149	-0.0667212	-2.09446	0.0362506	0.188079
Rfx8	-0.00218824	-0.4138	0.679032	0.743264
Map4k4	0.0133063	0.369288	0.711923	0.755664
Il1r2	-0.0180221	-1.77749	0.0755254	0.280424
Gm16894	-0.000666794	-0.131507	0.895377	0.814875
Il1r1	-0.122847	-5.24635	1.59149e-07	1.14525e-05
Il1rl2	-0.0167792	-1.97771	0.0479964	0.219991
Il1rl1	0.00657409	0.772421	0.439888	0.63554
Il18r1	-0.0958576	-5.89587	3.87958e-09	3.76198e-07
Il18rap	-0.0393128	-1.66688	0.0955771	0.317181
Slc9a2	-0.00223793	-0.450088	0.65266	0.733322
Mfsd9	-0.00291228	-0.419367	0.674959	0.741027
Mrps9	0.00726243	0.217321	0.827964	0.797429
Gpr45	0.0316842	2.36211	0.0181952	0.125139
Tgfbrap1	0.00256238	0.119186	0.905131	0.816109
8430432A02Rik	-0.0116726	-1.75167	0.079869	0.289352
AI597479	0.0113158	0.630608	0.528315	0.68015
Fhl2	-0.00533154	-0.76638	0.443473	0.638456
Nck2	0.0187859	1.09463	0.273713	0.523671
Gm29155	-0.00044896	-0.200279	0.841267	0.800048
Gm29156	-0.00148105	-0.558328	0.576636	0.699764
Uxs1	-0.0211816	-0.729055	0.46599	0.650661
Tpp2	-0.0696593	-1.93781	0.0526813	0.232829
Mettl21c	0.00066433	0.0665214	0.946964	0.823545
Gm8251	0.00955768	1.07068	0.284347	0.532059
Tex30	0.0898264	2.95928	0.00309268	0.0389322
Kdelc1	0.0493761	1.94638	0.051644	0.230152
Bivm	0.00469585	0.21595	0.829032	0.797429
Ercc5	0.0111756	0.45861	0.646527	0.731217
Gulp1	-0.0103977	-0.569183	0.569248	0.697097
Wdr75	0.0241612	0.722398	0.470071	0.652827
Slc40a1	0.00648344	1.68933	0.0911962	0.308803
Dnah7b	-0.00100123	-0.698654	0.484789	0.660618
Slc39a10	0.0817331	2.30902	0.0209679	0.13564
Gm28151	-0.00129148	-0.362698	0.71684	0.75681
4933411E06Rik	0.00157426	0.309104	0.75725	0.771502
Cavin2	-0.0530181	-1.74289	0.0813924	0.291702
Nabp1	-0.00585307	-0.276089	0.782487	0.781377
Myo1b	-0.000617914	-0.143241	0.886104	0.811964
Stat4	-0.0752433	-2.20693	0.0273472	0.159926
Gm31812	0.0061864	1.04787	0.294731	0.540323
Stat1	-0.0665223	-1.59112	0.111622	0.342412
Gls	0.0917247	2.608	0.0091243	0.0796157
Nab1	-0.179422	-5.25472	1.52105e-07	1.10035e-05
Nemp2	0.0193159	1.13604	0.255973	0.50858
Mfsd6	0.0166153	0.693598	0.487954	0.661692
Inpp1	0.0322319	1.0567	0.290679	0.536998
Hibch	0.0403983	1.28784	0.197839	0.450946
1700019D03Rik	-0.000922307	-0.130324	0.896313	0.814875
Pms1	0.0306709	1.32459	0.185346	0.437301
Gm28777	-0.00304537	-1.80159	0.0716472	0.272557
Ormdl1	0.0124286	0.451893	0.651359	0.732512
Osgepl1	-0.0539859	-2.71009	0.00674104	0.0656463
Gm28551	-0.000998326	-0.364607	0.715414	0.756588
Asnsd1	-0.00159023	-0.0603334	0.951892	0.82406
Dnah7a	-0.00212569	-1.58774	0.112385	0.343061
Stk17b	-0.110355	-2.9432	0.00325777	0.0403096
Hecw2	-0.000790497	-0.813778	0.415797	0.619393
Ccdc150	0.00837548	1.64785	0.0994225	0.323894
Gtf3c3	-0.0627693	-2.45863	0.0139681	0.1061
Pgap1	-0.000510403	-0.0969345	0.922781	0.819804
Ankrd44	0.0663892	2.39179	0.0167896	0.118696
4930444A19Rik	0.00334895	1.91484	0.0555482	0.239662
Sf3b1	0.003523	0.152856	0.878516	0.809892
Coq10b	-0.0431098	-1.21577	0.224109	0.478473
Hspd1	0.0018431	0.0572332	0.954361	0.824872
Hspe1	0.00748254	0.287045	0.774085	0.77832
Mob4	0.0936028	2.91371	0.00358157	0.043451
Rftn2	-3.5524e-05	-0.0086933	0.993064	0.828455
Gm10561	-1.58396e-05	-0.0138507	0.988949	0.828169
Mars2	-0.0117829	-0.602545	0.546829	0.688785
Boll	0.00710448	1.55157	0.120804	0.355971
Plcl1	-0.0131975	-0.813437	0.415992	0.619438
Satb2	-0.0116237	-2.6616	0.00779263	0.0719947
4930558J18Rik	0.000852062	0.196343	0.844347	0.800507
1700066M21Rik	-0.00443406	-0.306115	0.759525	0.7728
Tyw5	-0.0241037	-1.16859	0.242604	0.49656
Maip1	-0.0512536	-1.69654	0.0898225	0.306108
Spats2l	-0.000326535	-0.0745206	0.940598	0.822762
Kctd18	-0.00992368	-0.444255	0.65687	0.73423
Sgo2a	0.0295763	1.25935	0.207941	0.461638
Aox4	0.00189	0.72111	0.470863	0.653064
Aox2	-0.00101665	-0.480255	0.631059	0.724389
Bzw1	0.0311832	1.11194	0.266198	0.517431
Clk1	0.0766263	2.23305	0.0255732	0.153693
Ppil3	0.0586941	1.84604	0.0649237	0.258501
Nif3l1	-0.0536394	-2.21258	0.026955	0.158986
Orc2	-0.0432313	-1.28662	0.198263	0.4512
Gm15834	0.000709793	0.103538	0.917539	0.81827
Fam126b	0.059887	2.30223	0.021348	0.137162
Ndufb3	0.036974	1.18091	0.237675	0.49364
Cflar	0.0635357	1.8797	0.0601861	0.249474
Casp8	-0.00587651	-0.171225	0.864051	0.805662
Trak2	-0.0241356	-0.87892	0.379472	0.59848
Stradb	0.0266514	1.35417	0.175719	0.427346
Tmem237	-0.0413162	-1.59242	0.11133	0.342006
G730003C15Rik	-0.00659415	-0.472176	0.636814	0.727028
Mpp4	-0.0140353	-1.56183	0.118368	0.352208
Gm29017	-0.00291212	-0.663175	0.507238	0.670826
Als2	-0.06254	-2.81154	0.0049426	0.0537186
Fzd7	0.0140223	1.12614	0.26014	0.512506
Gm973	-0.0286891	-2.25793	0.0239771	0.147206
Sumo1	-0.00367024	-0.124977	0.900545	0.81541
Nop58	-0.0101998	-0.320184	0.748837	0.768082
Bmpr2	-0.0302682	-0.97348	0.330344	0.565683
Fam117b	-0.018467	-0.548771	0.583178	0.70241
Ica1l	-0.00313053	-0.364022	0.715851	0.756588
Wdr12	-0.0341062	-0.936796	0.348892	0.578439
Carf	0.0192745	1.07182	0.283834	0.531389
Nbeal1	-0.000100784	-0.00345476	0.997244	0.828982
Cyp20a1	-0.000202001	-0.0068177	0.99456	0.828455
Abi2	0.000746043	0.0239574	0.980887	0.827536
Raph1	-0.0135041	-0.867321	0.385792	0.602762
Cd28	-0.0410904	-2.51751	0.0118384	0.0954373
Ctla4	-0.00849735	-1.44391	0.148804	0.393848
Icos	0.00583607	1.01281	0.31118	0.552283
Pard3b	0.00959487	0.343711	0.731073	0.761856
Pard3bos1	0.0120542	1.18529	0.235937	0.491827
Pard3bos3	-0.00193856	-1.28523	0.198748	0.451394
Nrp2	-0.00420246	-0.846266	0.39743	0.610893
Ino80d	0.00480873	0.135728	0.89204	0.814401
Ino80dos	0.0183163	0.997718	0.318447	0.558027
Gm20342	0.0281673	0.851476	0.394531	0.608863
Ndufs1	-0.0190069	-0.562038	0.574106	0.698657
Eef1b2	0.0679306	4.87242	1.12378e-06	6.5944e-05
Zdbf2	0.00265149	0.636947	0.524178	0.678102
Fastkd2	-0.0392328	-1.44916	0.147331	0.392263
Klf7	-0.0591904	-2.6637	0.00774429	0.071786
Gm26649	-0.00523486	-1.3073	0.191147	0.444998
Creb1	0.0850301	2.41326	0.0158329	0.114758
Mettl21a	0.0179095	0.903945	0.366052	0.58962
Ccnyl1	0.012206	1.03065	0.302737	0.545666
Fzd5	0.00572215	0.414924	0.678209	0.742873
Plekhm3	0.027802	1.55655	0.119617	0.354076
D630023F18Rik	0.000154429	0.117644	0.906353	0.816236
Idh1	0.00503197	0.205144	0.837465	0.798726
Pikfyve	0.0207398	0.834962	0.403764	0.614071
Map2	-0.000103288	-0.0283388	0.977393	0.827536
Rpe	0.0209879	0.753428	0.451215	0.642344
Kansl1l	-0.0471671	-1.37366	0.169586	0.41967
Acadl	-0.0990591	-2.7277	0.00639178	0.0632928
Lancl1	-0.0244395	-0.828099	0.40764	0.615657
Gm29113	-0.00620466	-1.89949	0.0575361	0.244306
Gm29114	-0.00837357	-2.02196	0.0432141	0.208028
Ikzf2	0.103362	2.77976	0.00545275	0.0570992
Bard1	-0.0333965	-1.314	0.188884	0.442289
Atic	-0.0156695	-0.446465	0.655274	0.734187
Fn1	-0.00192809	-0.249347	0.803099	0.788824
D230017M19Rik	0.0128239	1.61261	0.106869	0.335207
Pecr	0.0163105	0.694928	0.487121	0.661441
Xrcc5	-0.0474891	-1.48205	0.138367	0.380162
Smarcal1	0.0151259	0.678537	0.497451	0.666089
Rpl37a	0.0457425	3.35681	0.000792171	0.0150222
Tns1	0.146823	4.84976	1.25964e-06	7.26689e-05
Rufy4	0.00217079	0.230621	0.817615	0.794079
Cxcr2	0.00746592	0.940306	0.347089	0.577114
Cxcr1	0.00118481	0.246418	0.805365	0.789518
Arpc2	-0.0489102	-2.33987	0.0193153	0.12895
Aamp	0.00497194	0.148603	0.881871	0.810654
Pnkd	0.0042575	0.132046	0.894951	0.814875
Tmbim1	-0.00262057	-0.0949745	0.924337	0.820334
Catip	0.0028945	0.954415	0.339903	0.5717
Ctdsp1	0.0405396	1.39517	0.163003	0.410815
Vil1	-0.000903028	-0.586352	0.557656	0.692809
Usp37	0.113477	3.20674	0.00134781	0.0218083
Cnot9	0.0221451	0.818245	0.413242	0.618371
Plcd4	0.00180158	0.451892	0.651359	0.732512
Zfp142	0.0172948	0.83193	0.405473	0.614833
Bcs1l	-0.0363	-1.46104	0.144044	0.38731
Rnf25	0.0272515	1.40271	0.160741	0.408199
Stk36	0.00251518	0.634785	0.525587	0.678961
Ttll4	0.0504811	2.47039	0.0135175	0.104123
Cyp27a1	0.00519509	0.919361	0.357935	0.584605
Prkag3	-0.000135616	-0.121483	0.903311	0.815576
Wnt6	0.00278227	0.638975	0.522858	0.677782
Ihh	-0.00296666	-1.45487	0.145745	0.389734
Nhej1	0.00668807	0.418949	0.675265	0.741099
Slc23a3	0.0018544	1.11377	0.265412	0.517165
Cnppd1	0.0368499	1.32849	0.184056	0.435265
Retreg2	-0.0466947	-1.5368	0.124383	0.360532
Zfand2b	-0.0371215	-1.30164	0.193076	0.446545
Abcb6	0.00546287	0.499096	0.617726	0.719232
Atg9a	0.000906027	0.0512795	0.959104	0.824946
Ankzf1	-0.0571432	-2.3863	0.0170421	0.120294
Glb1l	0.0246207	1.22351	0.221172	0.475655
Stk16	-0.0203555	-0.592005	0.553864	0.691196
Tuba4a	-0.0661854	-1.78753	0.0738895	0.277011
A630095N17Rik	-0.00548589	-0.787477	0.431026	0.62962
Dnajb2	-0.0253304	-1.17981	0.238111	0.493747
Ptprn	0.00328683	1.20358	0.22879	0.483683
Dnpep	0.0126976	0.412004	0.680347	0.743989
Speg	0.0178123	3.35355	0.000801549	0.0150884
Gmppa	0.0162385	0.720827	0.471037	0.653173
Chpf	-0.00340615	-0.478095	0.632596	0.724936
Obsl1	0.0254392	2.30372	0.0212638	0.136815
Inha	-0.00124566	-0.253983	0.799515	0.78785
Stk11ip	-0.0198776	-1.13887	0.25479	0.507475
Slc4a3	-0.00390958	-0.747689	0.45467	0.644832
Epha4	-0.00410795	-1.2427	0.214014	0.46773
Sgpp2	0.000104535	0.0679179	0.945853	0.823343
Farsb	0.00503638	0.159501	0.873279	0.808503
Acsl3	0.0024623	0.0671585	0.946457	0.823508
Utp14b	0.00734899	0.207655	0.835504	0.79812
Ap1s3	0.0471616	2.4742	0.0133743	0.103662
Wdfy1	-0.0273642	-1.09268	0.274566	0.52394
Mrpl44	0.0536012	1.78519	0.0742686	0.277754
Serpine2	-0.0262741	-1.71878	0.0856936	0.299273
Fam124b	-0.00654247	-1.46155	0.143905	0.38731
Cul3	-0.00376261	-0.110229	0.912231	0.817371
Gm29125	0.00311782	0.739442	0.45966	0.64667
Dock10	0.0476656	1.28052	0.200399	0.454014
Rhbdd1	0.000831972	0.0457318	0.963525	0.825741
Gm28940	0.00171502	0.287864	0.773459	0.778073
Col4a4	-0.0155577	-1.81545	0.0694931	0.268556
Mff	-0.0348757	-1.02531	0.305246	0.547704
Agfg1	-0.0148154	-0.452042	0.651251	0.732512
A030005L19Rik	-0.00038433	-0.196146	0.844501	0.800507
Trip12	-0.00787711	-0.221663	0.824582	0.796291
Fbxo36	-0.0068224	-0.604647	0.545431	0.688152
C130026I21Rik	-0.035061	-1.70292	0.0886227	0.304218
A530032D15Rik	-0.0582534	-2.76403	0.00572232	0.0588262
A530040E14Rik	-0.0079032	-0.41096	0.681113	0.744172
Gm16028	-0.00254566	-0.585571	0.55818	0.692915
G530012D18Rik	-0.00264983	-1.07109	0.284163	0.531805
Sp110	-0.103642	-2.90792	0.00364848	0.0441062
Gm16094	0.00331706	0.55833	0.576635	0.699764
Sp140	-0.0343598	-1.00487	0.31499	0.555491
Gm17017	0.00243804	0.977676	0.328264	0.564059
Sp100	0.0264493	0.727503	0.466939	0.651126
A630001G21Rik	-0.0507897	-1.83911	0.0659358	0.260553
Cab39	0.0322956	0.928353	0.353253	0.582404
Itm2c	0.0232035	0.71359	0.475502	0.655575
2810459M11Rik	-0.00353888	-2.15864	0.030908	0.171576
Psmd1	0.00066189	0.0195713	0.984386	0.827787
Htr2b	-0.00149431	-0.385659	0.699759	0.751204
Gm21972	-0.00166191	-1.21618	0.223952	0.47844
Armc9	-0.00923114	-0.570235	0.568535	0.697097
Gm16341	0.00465054	1.17987	0.238086	0.493747
B3gnt7	0.0155818	1.15108	0.249735	0.503317
Gm28626	-0.00439275	-0.674434	0.500055	0.667369
Ncl	-0.0331032	-1.49278	0.135534	0.3768
Ptma	-0.00340434	-0.229102	0.818795	0.794369
Pde6d	0.0167597	0.597315	0.550314	0.689543
Cops7b	0.00243678	0.103257	0.917762	0.81827
Nppc	0.00431846	1.00714	0.313898	0.554901
Dis3l2	0.00350164	0.127743	0.898356	0.815017
Chrng	-0.00170773	-0.625222	0.531843	0.681927
Eif4e2	0.0657668	1.91015	0.0561503	0.240891
Efhd1	-0.00367665	-1.09327	0.27431	0.52389
Gigyf2	-0.0130087	-0.367754	0.713066	0.755753
Kcnj13	0.00871671	1.06461	0.287083	0.533964
Inpp5d	-0.0409225	-1.18247	0.237056	0.493178
Atg16l1	0.00139251	0.0438005	0.965065	0.825818
Sag	0.0111117	1.24626	0.212705	0.466413
Dgkd	0.0474163	1.71219	0.0869004	0.301631
Usp40	0.0340602	1.28969	0.197197	0.450383
Ugt1a7c	-0.0210797	-1.67622	0.0937349	0.313196
Ugt1a6b	0.00120204	0.582146	0.560485	0.694034
Ugt1a6a	-0.0217947	-2.09566	0.0361436	0.188075
Ugt1a5	0.000236812	0.068062	0.945738	0.823343
Ugt1a2	0.00424044	1.93323	0.0532439	0.233852
Dnajb3	0.00127005	0.214652	0.830044	0.797429
Ugt1a1	-0.00124445	-0.592266	0.553689	0.69111
Mroh2a	0.00751916	0.809548	0.418224	0.621003
Hjurp	-0.0234881	-0.605832	0.544643	0.687978
Glrp1	-0.038907	-2.70525	0.00683986	0.0664194
Gm29336	0.00568467	2.76555	0.00569578	0.0586659
Arl4c	-0.041065	-1.21215	0.225491	0.480452
1700067G17Rik	0.00224751	0.678897	0.497223	0.666043
Sh3bp4	-0.0040763	-0.995007	0.319763	0.558315
Agap1	-0.0161779	-0.602522	0.546844	0.688785
Gbx2	0.00263406	0.208783	0.834623	0.797667
Cops8	0.0288555	0.882428	0.377572	0.597888
Mlph	-0.0219823	-1.80056	0.0718094	0.272877
Rab17	0.00618259	0.389211	0.697131	0.750294
Lrrfip1	-0.097212	-2.91421	0.00357587	0.0434204
Rbm44	-0.0221808	-4.11548	3.90291e-05	0.00134755
Ramp1	0.0579476	1.77673	0.0756517	0.280617
Ube2f	0.0152644	0.485767	0.627146	0.723372
Gm26683	-0.00167581	-0.510943	0.609405	0.714898
Scly	-0.00710319	-0.262885	0.792646	0.785725
Espnl	-0.00142419	-0.374093	0.708345	0.755122
Klhl30	-0.00133369	-0.491994	0.622737	0.721622
Erfe	-0.0035197	-1.79711	0.0723561	0.274347
Ilkap	-0.00635495	-0.187177	0.851527	0.802382
1700020N18Rik	-0.000494168	-0.160244	0.872693	0.808398
Hes6	0.0590347	1.83385	0.0667144	0.262114
Per2	0.0227756	1.39141	0.164141	0.412618
Traf3ip1	0.0224889	1.08031	0.280037	0.528688
Asb1	0.0211469	1.63374	0.102354	0.328294
Hdac4	-0.0242963	-1.0248	0.305487	0.547704
Gm26720	0.00808363	1.24728	0.212331	0.466078
Ndufa10	-0.0766854	-2.28281	0.0224677	0.141506
Cops9	0.0492566	1.42101	0.155352	0.403047
Otos	0.0335979	0.877262	0.380371	0.5991
Gpc1	-0.0280072	-2.5643	0.0103567	0.0871405
Ankmy1	-0.0021832	-0.754976	0.450286	0.642188
Dusp28	-0.0586816	-2.82585	0.00472737	0.0518742
5033417F24Rik	-0.00308477	-0.701033	0.483303	0.659652
Rnpepl1	0.0169414	0.688573	0.491112	0.663187
9430060I03Rik	-0.00419184	-0.483716	0.628601	0.723908
Capn10	0.0123183	0.759903	0.447335	0.640677
Gpr35	0.0056327	2.67598	0.00746632	0.0700756
Sned1	0.000469294	0.147734	0.882557	0.810832
Mterf4	-0.00478514	-0.210883	0.832984	0.797429
Gm28535	-0.00352778	-0.693069	0.488286	0.661692
Pask	0.0226139	1.47172	0.141136	0.383097
Ppp1r7	-0.148768	-4.25557	2.10911e-05	0.000805502
Ano7	-0.000586891	-0.163473	0.870151	0.807622
Hdlbp	-0.113991	-3.26099	0.00111491	0.0194683
Sept2	-0.003323	-0.164525	0.869322	0.807168
Farp2	-0.029574	-2.45811	0.0139881	0.106115
Stk25	0.0202632	0.627007	0.530673	0.681155
Gm28536	-0.00178445	-1.15495	0.248146	0.501967
Bok	-0.0472685	-2.61731	0.00887948	0.0781906
Thap4	0.032997	1.46891	0.141897	0.384253
Atg4b	-0.0104389	-0.402036	0.687668	0.74718
Dtymk	-0.0438624	-1.22637	0.220096	0.474724
Ing5	-0.052641	-1.69518	0.0900813	0.306788
D2hgdh	0.0164779	0.834089	0.404256	0.614453
Gal3st2c	-0.00101422	-0.633651	0.526327	0.67934
Fam174a	-0.0057756	-0.176744	0.859714	0.804493
St8sia4	0.0179417	0.528741	0.597	0.708579
Panct2	-1.08336e-05	-0.00746737	0.994042	0.828455
Gm28901	-0.000165015	-0.160625	0.872393	0.808398
D1Ertd622e	0.00593666	0.250286	0.802372	0.788514
Ppip5k2	-0.0124149	-0.372713	0.709372	0.755122
Gin1	-0.016729	-0.606335	0.54431	0.687684
Pam	8.71949e-05	0.0030311	0.997582	0.829027
Gm7967	-0.0420378	-2.54642	0.0109023	0.0902313
Gm28187	-0.0328529	-1.83322	0.0668073	0.262178
Rnf152	-0.00146801	-0.832643	0.405071	0.614759
Pign	0.0266039	0.927601	0.353643	0.582639
2310035C23Rik	-0.0102336	-0.313356	0.754018	0.770329
Tnfrsf11a	0.00560462	1.25068	0.211088	0.464753
Gm7160	0.0204528	1.39483	0.163107	0.411001
Zcchc2	0.00446336	0.14751	0.882733	0.810832
Phlpp1	0.00223857	0.133458	0.893834	0.814875
Bcl2	-0.221208	-5.85535	4.94978e-09	4.63536e-07
D630008O14Rik	0.00387605	1.0326	0.301823	0.545157
Kdsr	0.00787018	0.245355	0.806188	0.789717
Vps4b	-0.0111628	-0.324022	0.74593	0.76737
Serpinb2	-0.000820479	-0.331058	0.740609	0.765326
Serpinb8	-0.0274228	-2.71059	0.00673087	0.0656407
Dsel	-0.0190946	-1.02337	0.306165	0.548137
Tsn	-0.109819	-3.80518	0.000142768	0.00399184
Nifk	0.031615	0.884751	0.376318	0.597172
Clasp1	0.0611209	1.89489	0.0581437	0.245485
2900060B14Rik	0.0296297	1.7094	0.0874158	0.302177
Tfcp2l1	-0.00145927	-0.172849	0.862774	0.805431
Ralb	-0.0133289	-0.544149	0.586354	0.704171
Gm27184	-0.00664941	-0.969423	0.332364	0.566823
Tmem185b	0.0222025	1.04377	0.296625	0.541979
Epb41l5	0.00734989	0.593737	0.552705	0.690927
Ptpn4	-0.0339676	-1.44666	0.148031	0.392884
Tmem177	0.0054223	0.396759	0.691556	0.748287
Tmem37	-0.0692509	-4.24539	2.20699e-05	0.000834025
Dbi	-0.00214762	-0.0712636	0.94319	0.822762
3110009E18Rik	0.0242402	1.14715	0.251355	0.504799
Steap3	0.0363057	1.65501	0.097961	0.321271
Insig2	0.010651	0.499658	0.61733	0.719073
Ccdc93	0.0427211	1.90125	0.0573052	0.243751
Htr5b	3.15996e-05	0.0269754	0.97848	0.827536
Ddx18	-0.0295103	-0.812088	0.416765	0.619982
Actr3	-0.0448871	-1.55558	0.119848	0.354453
Slc35f5	-0.0111021	-0.713258	0.475707	0.655598
Gpr39	-7.56411e-05	-0.0645518	0.948532	0.823555
Lypd1	-0.00114971	-0.668101	0.504088	0.669528
Nckap5	-0.00583632	-1.24571	0.212908	0.466657
Mgat5	-0.020926	-0.590198	0.555075	0.691697
Tmem163	-0.00770881	-0.925692	0.354634	0.582974
2900009J06Rik	0.00613792	1.66171	0.0966109	0.319308
Ccnt2	0.0410639	1.28762	0.197917	0.451006
Map3k19	-0.00208693	-0.545962	0.585107	0.703446
Rab3gap1	-0.044609	-1.33426	0.182157	0.433367
Zranb3	0.0294856	1.29839	0.19419	0.447434
Gm28800	-0.00319471	-0.698198	0.485074	0.66071
R3hdm1	0.0759257	2.22913	0.025833	0.15471
Ubxn4	-0.07014	-2.04907	0.0404886	0.200573
Lct	0.000413237	0.141482	0.887493	0.812492
Mcm6	0.0465401	1.07979	0.280269	0.528774
Dars	-0.00513539	-0.146223	0.883749	0.810893
Cxcr4	0.0602223	3.24405	0.00118331	0.020148
Thsd7b	-0.00239418	-2.05968	0.0394618	0.19778
Gm16081	-0.00120191	-0.572305	0.567132	0.696804
Gm15674	0.000819792	0.454469	0.649504	0.732203
Gm15675	0.00058044	0.130428	0.896231	0.814875
Cd55	-0.0653246	-2.31891	0.0204251	0.133671
Gm16083	0.000373397	0.136825	0.891173	0.813916
Pfkfb2	0.00368865	0.440993	0.65923	0.735365
Yod1	-0.013187	-0.69346	0.488041	0.661692
AA986860	-9.26962e-05	-0.0288309	0.977	0.827536
Gm28857	-0.00278213	-0.391998	0.69507	0.749598
Il10	-0.000125151	-0.025278	0.979834	0.827536
Mapkapk2	-0.146677	-4.34185	1.4304e-05	0.000589075
Dyrk3	-0.0162583	-0.493604	0.6216	0.721221
Eif2d	-0.00218881	-0.080271	0.936024	0.822151
Rassf5	0.0365273	1.15475	0.248229	0.502061
Ikbke	0.00184352	0.109981	0.912427	0.817371
Gm28913	-0.000784073	-0.675641	0.499289	0.667261
Srgap2	0.0186755	0.645174	0.518833	0.675852
Fam72a	0.00888154	0.976587	0.328804	0.564277
Ctse	-0.0282034	-1.98744	0.0469076	0.216598
Rab7b	-0.00152558	-0.611409	0.540946	0.686063
Slc26a9	-0.00203529	-1.04954	0.29396	0.539562
Slc41a1	0.00289629	0.118403	0.905751	0.816236
Rab29	-0.00632453	-0.339342	0.734361	0.763138
Nucks1	-0.0745797	-2.13297	0.0329576	0.177968
Slc45a3	0.0147523	1.71291	0.0867686	0.301537
Elk4	-0.0877519	-2.5622	0.0104194	0.0875059
Mfsd4a	-0.0306298	-1.46544	0.142841	0.385556
Gm26892	-0.0015064	-0.371148	0.710537	0.755385
Cdk18	-0.00525598	-0.339784	0.734028	0.763138
Nuak2	0.0413101	2.30172	0.0213765	0.137249
Tmcc2	0.0128856	0.817242	0.413815	0.61896
Dstyk	0.0507686	1.96048	0.0499744	0.225302
Rbbp5	-0.00227531	-0.0912981	0.927258	0.820789
Tmem81	-0.00457111	-0.820332	0.412052	0.618085
Mdm4	0.0064364	0.182424	0.855254	0.803401
Pik3c2b	-0.0256578	-1.34128	0.179866	0.43116
Ppp1r15b	-0.0178964	-0.555598	0.578501	0.700647
Plekha6	-0.00307084	-0.41753	0.676302	0.741761
Etnk2	-0.00173646	-1.0969	0.272721	0.522848
Sox13	0.00482237	0.349354	0.726833	0.76038
Snrpe	0.0555293	2.41955	0.0155619	0.113418
Gm26706	0.0051532	1.43397	0.151621	0.398281
Zc3h11a	0.021335	1.26242	0.206835	0.460283
Gm38394	0.0195597	1.99215	0.046389	0.215383
Lax1	0.0423104	2.00099	0.0454273	0.212595
Atp2b4	-0.106614	-2.82771	0.00469994	0.0516977
Prelp	-8.18507e-05	-0.057575	0.954089	0.824872
Btg2	0.253271	4.80248	1.59586e-06	8.9059e-05
Chil1	0.00584564	2.23503	0.0254432	0.153316
Ppfia4	-0.00192665	-0.213475	0.830962	0.797429
Tmem183a	0.0164026	0.556842	0.577651	0.700175
Cyb5r1	-0.0137024	-0.504462	0.61395	0.717644
Adipor1	-0.0821447	-2.3522	0.0186873	0.126862
Platr1	0.00578814	0.918296	0.358492	0.584626
Klhl12	-0.0213739	-0.858496	0.390645	0.606188
Rabif	0.0431462	1.72932	0.0837915	0.296321
Kdm5b	-0.0819172	-2.16493	0.0304229	0.170057
Syt2	-0.00219059	-1.09485	0.273616	0.523588
Ppp1r12b	0.017886	0.86652	0.386231	0.603156
Gm28892	-0.00164299	-1.30858	0.190716	0.444516
Ube2t	0.0683236	2.63324	0.00847389	0.0761735
Ptpn7	0.0759496	2.05702	0.0397166	0.198258
Arl8a	0.0322428	1.22355	0.221159	0.475655
Gm15445	0.00906138	1.57269	0.11583	0.348447
Rnpep	0.0326619	0.982612	0.325829	0.563
Timm17a	0.0145205	0.448331	0.653927	0.734061
Shisa4	0.00610229	0.928211	0.353327	0.582455
Ipo9	-0.0209747	-0.768806	0.442031	0.637387
Nav1	-0.0927732	-3.3533	0.000802281	0.0150884
Gm38399	-0.0037084	-0.266232	0.790067	0.784934
Csrp1	-0.0240682	-0.692588	0.488588	0.661801
Phlda3	0.0155076	1.27121	0.203693	0.457573
Tmem9	-0.118747	-3.89912	9.73369e-05	0.00285589
Kif21b	0.027211	1.08805	0.276606	0.525634
Camsap2	-0.00713816	-1.00921	0.312907	0.55394
Ddx59	-0.0163177	-1.17545	0.23985	0.494861
Kif14	-0.0457494	-2.1309	0.0331283	0.178396
Platr23	-0.00103976	-0.364934	0.71517	0.75658
Zfp281	0.026804	0.849577	0.395586	0.609911
Gm19705	-0.00111437	-0.65669	0.5114	0.67187
Gm26936	-0.000153249	-0.0714982	0.943003	0.822762
A430106G13Rik	-0.0216201	-2.75611	0.00586268	0.0598604
Ptprc	-0.0616774	-1.77403	0.0760964	0.281427
Gm28556	-0.00174171	-0.916281	0.359547	0.58488
Nek7	0.0278152	0.888158	0.374483	0.596475
Gm5833	-0.0107455	-1.53492	0.124843	0.361177
2310009B15Rik	-0.0727564	-2.29231	0.0219138	0.139357
Dennd1b	-0.0292061	-0.840532	0.400635	0.612514
Crb1	-0.00122006	-0.936026	0.349288	0.578588
Zbtb41	-0.0369901	-1.39197	0.163971	0.412495
Aspm	-0.0497587	-1.50416	0.13258	0.372067
Cdc73	0.0115772	0.32938	0.741878	0.765422
B3galt2	-0.0182232	-1.39868	0.161949	0.409215
Glrx2	-0.0134779	-0.384855	0.700355	0.751371
Trove2	0.0161868	0.59899	0.549197	0.689383
Uchl5	-0.0429548	-1.22291	0.221401	0.475887
Rgs2	0.146251	2.86599	0.00416796	0.0478077
Rgs1	0.0427267	0.683217	0.49449	0.665257
Rgs18	-0.0885322	-2.46166	0.0138508	0.105502
Pla2g4a	-0.0799275	-2.21928	0.0264959	0.157508
Ptgs2	-0.0233659	-1.09794	0.272264	0.522424
Ptgs2os2	-0.000486273	-0.152103	0.87911	0.809892
BC003331	-0.0428965	-1.2748	0.202417	0.456316
Tpr	-0.0316309	-1.17064	0.241779	0.496147
Prg4	-0.000545905	-0.149029	0.881535	0.810645
Hmcn1	0.00225834	0.532817	0.594175	0.70769
Gm47985	-0.00198854	-1.68147	0.0927112	0.31168
Gm10138	-0.000538644	-0.0236453	0.981136	0.827536
Ivns1abp	0.0622006	1.80102	0.0717382	0.272684
Swt1	0.109698	3.22389	0.00126974	0.021124
Trmt1l	0.0805593	2.88278	0.00395241	0.0461877
Rnf2	0.0565649	1.84318	0.0653405	0.259325
Fam129a	0.0164908	0.696649	0.486043	0.661234
2810414N06Rik	0.00275498	0.443654	0.657305	0.734359
Edem3	0.00183388	0.0871881	0.930524	0.820981
1700025G04Rik	-0.0271753	-0.8645	0.387339	0.603777
Tsen15	-0.00667221	-0.210952	0.83293	0.797429
Rgl1	0.00614302	0.400931	0.688482	0.74718
Arpc5	0.027611	0.861276	0.389112	0.605596
Ncf2	0.0528731	1.49437	0.135118	0.376101
Smg7	0.0715558	2.22405	0.0261734	0.156201
Lamc1	-0.0479361	-3.05158	0.00228396	0.0321386
Shcbp1l	0.000708364	0.084277	0.932838	0.821775
Dhx9	-0.109811	-3.73277	0.000190708	0.00499641
Npl	0.0493296	1.54126	0.123294	0.358998
Rgs8	-0.00215063	-0.447157	0.654774	0.734099
Rgs16	-0.00174491	-0.530977	0.59545	0.708127
Gm28513	-0.00446669	-1.25932	0.207951	0.461638
Rnasel	0.0054856	0.169554	0.865365	0.806199
Rgsl1	-0.00220302	-2.04882	0.0405129	0.200617
Teddm2	-0.0134077	-1.63364	0.102375	0.328294
Glul	-0.00204402	-0.0538696	0.95704	0.824946
Gm29291	0.00589006	1.29667	0.194782	0.447603
Gm9530	-0.00508452	-1.17294	0.240854	0.495514
Ier5	0.0409109	0.997943	0.318337	0.558027
Mr1	-0.0147582	-0.824508	0.409676	0.61675
Stx6	0.0438932	1.53213	0.12553	0.361936
BC034090	-0.00873025	-1.26398	0.206275	0.459933
Xpr1	0.026142	0.780772	0.43496	0.631923
Gm5532	-0.00901537	-2.04399	0.0409877	0.201803
Acbd6	-0.00625116	-0.190711	0.848757	0.801333
Lhx4	-0.00235413	-1.51959	0.128655	0.36662
Qsox1	-0.046048	-1.41414	0.15736	0.404877
Cep350	0.112396	2.98059	0.00288566	0.0373268
Tor1aip1	-0.0310037	-0.875676	0.381233	0.599544
Tor1aip2	0.0737144	2.36783	0.0179164	0.124537
Axdnd1	0.00585665	1.67738	0.0935076	0.31284
Gm2000	0.104326	3.33841	0.000846461	0.015746
Soat1	-0.0586868	-2.33655	0.0194876	0.129535
Gm10031	0.0241348	2.54587	0.0109193	0.0903179
Abl2	-0.000466753	-0.0158533	0.987352	0.828169
Tor3a	0.064214	2.41331	0.0158309	0.114758
Fam20b	0.0211881	0.926588	0.354169	0.582905
Ralgps2	-0.0137024	-0.394698	0.693077	0.748547
Angptl1	0.000296061	0.0808152	0.935591	0.822151
4930439D14Rik	-0.00179281	-0.468691	0.639303	0.728328
Rasal2	-0.00618323	-0.419352	0.67497	0.741027
Cryzl2	0.0123027	0.422591	0.672606	0.740324
Sec16b	-0.000582227	-0.0972408	0.922538	0.819804
Cop1	0.0446796	1.27656	0.201795	0.455725
4930523C07Rik	-0.0225136	-0.790294	0.42938	0.628087
4930562F07Rik	0.00262813	1.35622	0.175068	0.426986
Mrps14	0.0295486	1.0327	0.301775	0.545157
Cacybp	-0.0263614	-0.829545	0.406821	0.615517
Rabgap1l	0.0665297	1.74851	0.0804141	0.290282
Gm36975	-0.000900056	-0.346148	0.72924	0.761242
Rc3h1	0.0544877	1.55679	0.119561	0.354076
Serpinc1	-0.0040988	-0.418589	0.675528	0.741252
Zbtb37	-0.0652134	-2.88837	0.00388287	0.0458511
Gm37362	-0.00275329	-1.87678	0.0605846	0.25023
Dars2	-0.0159435	-0.738557	0.460198	0.64692
Gm37634	0.00447155	0.631487	0.52774	0.67988
Cenpl	-0.0198144	-0.934493	0.350078	0.579405
Klhl20	-0.0121812	-0.537928	0.590642	0.706517
Prdx6	-0.0414492	-1.52477	0.127357	0.364627
Tnfsf4	-0.0102183	-0.878682	0.3796	0.598491
Suco	-0.158341	-4.34077	1.43745e-05	0.000590042
4930558K02Rik	0.00315972	0.99914	0.317758	0.557854
Pigc	0.0314363	1.63218	0.102681	0.328585
Dnm3	-0.00443342	-0.387158	0.698649	0.750675
2810442N19Rik	-0.00029811	-0.151408	0.879658	0.810016
Mettl13	0.022851	0.9627	0.335727	0.568614
Vamp4	0.0105788	0.43336	0.664765	0.737832
Prrc2c	-0.076553	-3.02646	0.00248226	0.0341438
Gorab	0.0178323	0.84014	0.400855	0.612782
Kifap3	-0.013922	-0.525701	0.599111	0.709703
Scyl3	0.0179799	0.796868	0.425551	0.625767
BC055324	0.0195163	1.19817	0.230886	0.485887
Mettl18	0.00385167	0.218396	0.827126	0.79719
Sele	-0.00084376	-0.595803	0.551324	0.690041
Sell	0.383039	11.2471	3.97146e-29	2.46818e-26
Selp	-0.127515	-3.21947	0.00128945	0.021182
Gm16587	-0.00771786	-2.60567	0.00918647	0.0799508
Gm16548	-0.000969811	-0.251723	0.801262	0.788265
F5	-0.00397906	-0.514235	0.607102	0.713902
Slc19a2	0.000275279	0.0248466	0.980178	0.827536
Ccdc181	-0.0118648	-0.468493	0.639445	0.728328
Blzf1	0.0416276	1.69812	0.0895238	0.305699
Nme7	-0.00656229	-0.298383	0.765419	0.774908
Atp1b1	-0.021048	-2.68932	0.00717472	0.0683126
Sft2d2	0.033692	1.18294	0.236868	0.493087
Tiprl	-0.0133191	-0.391081	0.695748	0.749914
Gpr161	-0.00153404	-0.157826	0.874598	0.80897
Dcaf6	-0.0113489	-0.539385	0.589636	0.706065
Mpc2	-0.0361792	-1.14367	0.252795	0.506351
Adcy10	-0.00107817	-0.904216	0.365908	0.58962
Mpzl1	-0.0108039	-0.541652	0.588073	0.705097
Rcsd1	0.0656212	1.91167	0.0559542	0.240654
Creg1	-0.0663591	-2.0785	0.0376953	0.192342
Cd247	-0.00405277	-0.537502	0.590936	0.706517
Gm37469	0.00165114	0.203244	0.83895	0.799123
Pou2f1	-0.0395916	-1.38312	0.166669	0.415252
Ildr2	-0.00304363	-1.41188	0.158024	0.405974
Gm15853	0.00105824	0.0913134	0.927246	0.820789
Tada1	0.0634946	2.14951	0.0316238	0.173855
Pogk	0.0142987	0.616362	0.537673	0.684401
Gm16701.1	-0.00535639	-1.6733	0.0943073	0.31456
Fam78b	-0.00200334	-0.71152	0.476783	0.655869
Uck2	-0.0195827	-0.570526	0.568337	0.697097
Gm37982	-0.000531789	-0.256406	0.797644	0.787369
Gm2453	-0.00245121	-0.671221	0.502099	0.668451
Tmco1	-0.0478537	-1.40669	0.159557	0.407312
Aldh9a1	0.00675481	0.206866	0.83612	0.798432
Mgst3	0.00708955	0.289396	0.772286	0.777689
Pbx1	-0.0444283	-1.11338	0.26558	0.517165
Nuf2	-0.0467464	-1.91186	0.0559303	0.240654
Ccdc190	-0.000889849	-0.569065	0.569328	0.697132
Hsd17b7	0.00962036	0.669284	0.503334	0.669422
3110045C21Rik	-0.00232272	-0.482231	0.629655	0.723963
Ddr2	1.92087e-05	0.0116953	0.990669	0.828184
Uap1	-0.110895	-3.47499	0.000513597	0.0107046
Gm37748	0.000404312	0.0840231	0.93304	0.821775
Uhmk1	-0.00966219	-0.33292	0.739204	0.764862
4930500M09Rik	-0.00345082	-0.678812	0.497277	0.666043
Sh2d1b1	0.00238089	0.958424	0.337878	0.570566
Gm7694	0.00337579	0.323265	0.746503	0.767597
Nos1ap	0.00893977	0.356033	0.721825	0.75882
Spata46	-0.00287447	-2.013	0.0441479	0.210099
Olfml2b	-0.00103482	-0.879454	0.379182	0.598452
Atf6	-0.0452035	-1.60736	0.108015	0.337058
Dusp12	-0.045454	-1.7685	0.0770156	0.283128
Gm26620	0.00192302	0.251925	0.801106	0.788225
Fcgr2b	0.0183222	1.2696	0.204263	0.458026
Fcgr3	-0.000628339	-0.086349	0.931191	0.820981
Cfap126	0.0234801	2.74572	0.00605135	0.060926
Sdhc	-0.0312109	-0.919563	0.357829	0.584605
Mpz	-0.00258517	-1.24742	0.212279	0.466078
Pcp4l1	-0.0900076	-3.22092	0.00128295	0.021182
Nr1i3	0.00168569	0.478419	0.632366	0.724854
Tomm40l	0.000631595	0.0276598	0.977934	0.827536
Apoa2	0.0016098	0.239256	0.810913	0.791439
Fcer1g	0.312473	9.3227	1.44421e-20	4.48776e-18
Ndufs2	-0.00844855	-0.258393	0.796111	0.786762
B4galt3	0.0114763	0.608783	0.542686	0.686696
Ppox	0.00839728	0.396275	0.691913	0.748511
Usp21	-0.0590012	-3.10337	0.00192005	0.028442
Ufc1	-0.0481768	-1.46855	0.141995	0.384442
Gm20045	-0.0232128	-1.58423	0.113181	0.344496
Dedd	0.0598724	2.66936	0.007615	0.0709241
Nit1	-0.0368038	-1.38159	0.167137	0.416094
Pfdn2	-0.0835941	-2.65185	0.00802114	0.0733086
Klhdc9	-0.013548	-1.36677	0.171735	0.423074
Nectin4	-0.011217	-0.870058	0.384295	0.601824
Arhgap30	-0.00120224	-0.0323872	0.974164	0.827536
Usf1	0.0506657	1.75623	0.0790882	0.287359
Tstd1	3.33783e-05	0.00998015	0.992037	0.828455
Gm26641	-0.00297723	-1.55425	0.120165	0.354776
F11r	-0.0966344	-3.80405	0.00014342	0.00400187
B930036N10Rik	0.0215914	0.607265	0.543692	0.687433
Alyref2	0.02515	1.16265	0.245006	0.49911
Cd244	-0.00242433	-0.103575	0.917509	0.81827
Ly9	0.0448423	2.21425	0.0268401	0.158546
Slamf7	-0.00445008	-3.586	0.000337804	0.0078415
Cd48	0.514924	13.9439	1.11929e-43	2.55059e-40
Slamf1	-0.0134664	-0.546782	0.584544	0.703173
Cd84	-0.0961568	-2.85185	0.0043578	0.0492416
Gm10521	-0.00893406	-0.873194	0.382584	0.600218
Gm37065	0.000704276	0.272871	0.784959	0.782874
Slamf6	-0.000508452	-0.183843	0.854141	0.803256
Vangl2	-0.0275113	-1.40251	0.160801	0.408199
Ncstn	0.0200675	0.803066	0.421961	0.623663
Copa	-0.0937672	-2.69464	0.00706121	0.0676668
Gm37756	0.00346573	0.996859	0.318863	0.558027
Pex19	-0.0339023	-1.29162	0.196525	0.449599
Dcaf8	-0.0400963	-1.19233	0.233167	0.488532
Pea15a	0.0273656	1.73598	0.0826058	0.294047
Gm17224	-0.000870715	-0.483128	0.629018	0.723908
Igsf8	-0.00894014	-0.330367	0.741132	0.765404
Pigm	0.0274196	1.06493	0.286942	0.533964
Slamf9	-0.00257963	-1.12267	0.261613	0.513712
[truncated: 15,677 more rows]

[truncated: 10 more sheets: MPP3_B (LKS), MPP4 (LKS), CMP_MonP (PROG), CMP_MEP (PROG), MEP_EP1 (PROG), MEP_EP2 (PROG), GMP_MonP (PROG), CMP_MegP (PROG), GMP_NP (PROG), GMP_BP (PROG)]
