# Supplementary material for: M. tuberculosis Reprograms Hematopoietic Stem Cells to Limit Myelopoiesis and Impair Trained Immunity
Source: Cell. 2020 Oct 29;183(3):752–770.e22. doi: 10.1016/j.cell.2020.09.062 (PMC7599081; doi:10.1016/j.cell.2020.09.062)
Supplement: Table S7. scRNA-Seq Gene Ontology Enrichment Analyses following Secondary Engraftment, Related to Figure 7 [file mmc7.xlsx]

## Sheet: I.DE MTB-BCG @ GMP_MonP
Gene	logFC	t	p	Fdr
Mrpl15	0.0746164	1.01519	0.310041	0.400938
Lypla1	-0.0834153	-1.47611	0.139946	0.239099
Gm37988	0.00479851	0.977362	0.328414	0.414322
Tcea1	-0.0258709	-0.341492	0.73274	0.620985
Atp6v1h	-0.233758	-3.75533	0.000174114	0.00108847
Rb1cc1	-0.328858	-4.34372	1.41493e-05	0.000120167
4732440D04Rik	-0.0597851	-1.98996	0.0466232	0.107495
Pcmtd1	-0.150647	-2.5759	0.0100123	0.0327227
Gm26901	-0.00247809	-0.157961	0.874491	0.665459
Rrs1	-0.173687	-2.31828	0.0204543	0.0570891
Adhfe1	-0.00715991	-1.5532	0.120407	0.214413
Mybl1	0.0286345	2.1722	0.0298641	0.0769468
Vcpip1	-0.233215	-3.44972	0.00056353	0.00300411
1700034P13Rik	-0.0075175	-1.16689	0.243284	0.345154
Sgk3	-0.525385	-8.90129	6.49576e-19	3.30747e-17
Mcmdc2	0.00465139	0.282282	0.777733	0.636424
Snhg6	-0.0671976	-1.02355	0.306074	0.397648
Cops5	0.0508862	0.714958	0.474652	0.505804
Cspp1	0.0508095	0.720198	0.47142	0.503898
Arfgef1	-0.315281	-4.35175	1.36422e-05	0.000116496
Cpa6	-0.00301059	-0.560685	0.575025	0.557145
Ncoa2	-0.19737	-3.05477	0.00225839	0.00983539
Tram1	-0.0611273	-0.848831	0.395996	0.459043
Lactb2	0.0241374	0.503868	0.614366	0.575113
Eya1	-0.244508	-4.11082	3.97452e-05	0.000297647
Terf1	0.0680658	1.1295	0.258714	0.358837
Sbspon	-0.00691244	-1.28742	0.197977	0.30247
Rpl7	0.0428811	1.58402	0.11322	0.205101
Rdh10	0.00168697	0.0714754	0.943021	0.682753
Stau2	0.0682063	2.0913	0.0365271	0.0894676
Ube2w	-0.219975	-4.46266	8.18488e-06	7.36457e-05
Eloc	-0.0983469	-1.35393	0.175789	0.278844
Tmem70	0.00878292	0.136013	0.891814	0.670395
Ly96	-0.00218973	-0.0935026	0.925506	0.67896
Jph1	-0.00452178	-0.805542	0.420526	0.475472
Gm16070	-0.00101985	-0.204062	0.838309	0.655127
Crispld1	-0.0143334	-0.888524	0.374281	0.447208
Il17f	0.00773715	0.662084	0.507933	0.523812
Mcm3	0.228942	2.536	0.011228	0.0358254
Paqr8	0.00180125	0.0786388	0.937322	0.681434
Efhc1	0.00657713	1.02467	0.305544	0.397244
Tram2	-0.0848299	-2.88262	0.00395232	0.0156318
Tmem14a	0.036157	1.20926	0.226594	0.330179
Gsta3	-0.00625164	-0.864178	0.387511	0.454759
Kcnq5	-0.0199319	-0.832921	0.40491	0.464961
Gm26580	-0.0108607	-1.23103	0.218341	0.321632
Ogfrl1	-0.403125	-5.41437	6.29544e-08	8.61771e-07
B3gat2	-0.00480184	-0.268371	0.788419	0.640146
Smap1	-0.0206914	-0.278337	0.780759	0.637449
Sdhaf4	-0.0630545	-0.974008	0.330077	0.415601
Fam135a	-0.0159502	-2.12075	0.033968	0.084794
Lmbrd1	-0.0855727	-1.97037	0.0488238	0.11153
Phf3	-0.437806	-5.98637	2.22086e-09	3.89053e-08
Ptp4a1	-0.381667	-5.27487	1.35676e-07	1.76416e-06
Prim2	0.0215723	0.404076	0.686166	0.604419
Rab23	-0.0244085	-0.992039	0.321203	0.409204
Bag2	0.0306878	0.524711	0.599796	0.568608
Zfp451	-0.12028	-1.81392	0.0697208	0.144622
Dst	-0.113721	-2.42315	0.0154045	0.0458487
Gm37233	-0.055328	-1.80027	0.0718482	0.147846
Ccdc115	-0.0542906	-0.794009	0.427209	0.4796
Imp4	-0.10589	-1.50052	0.133511	0.230771
Ptpn18	-0.377788	-5.262	1.45497e-07	1.88511e-06
4930568A12Rik	0.00310962	0.268076	0.788647	0.640147
Cfc1	-0.00395898	-1.09552	0.273315	0.370983
Arhgef4	-0.0107278	-0.622382	0.533705	0.536669
Gm38336	0.00319126	0.321173	0.748086	0.626595
Fam168b	-0.21701	-3.3994	0.000678012	0.00352641
Plekhb2	0.0208131	0.542558	0.587446	0.563071
Hs6st1	-0.0288925	-0.672736	0.501131	0.520144
Gm33280	0.0179846	1.87205	0.0612299	0.130973
Uggt1	-0.0474376	-0.769692	0.441501	0.487162
Neurl3	-0.187933	-3.55907	0.000373921	0.00211545
Arid5a	-0.154917	-3.51866	0.000435688	0.00240618
4930403P22Rik	-0.00190803	-0.138775	0.889631	0.669731
Kansl3	-0.161389	-2.88764	0.00388995	0.0154131
Lman2l	-0.0797615	-1.70798	0.0876724	0.171079
Cnnm4	0.0251904	1.04167	0.297591	0.390527
Cnnm3	-0.132569	-2.63526	0.00842035	0.0286542
Gm38033	-0.00184088	-0.399059	0.689859	0.605811
Ankrd23	0.0116348	1.67239	0.094479	0.180419
Ankrd39	-0.0590279	-1.40193	0.160967	0.263013
Sema4c	-0.0345955	-2.94864	0.00319923	0.0130855
Fam178b	-0.00972561	-2.31522	0.0206211	0.0574518
Cox5b	0.440813	7.50883	6.48444e-14	1.99032e-12
Actr1b	-0.0107358	-0.19428	0.845961	0.656448
Tmem131	-0.197402	-3.52723	0.000421841	0.00234038
Inpp4a	-0.102809	-3.64218	0.000271724	0.00159829
Coa5	-0.0311792	-0.552081	0.580906	0.560549
Unc50	-0.0159954	-0.263733	0.791991	0.640977
Mgat4a	-0.0555853	-1.44306	0.149036	0.249683
Tsga10	0.0151942	0.502888	0.615054	0.575449
Gm26805	-0.00251493	-0.36186	0.717464	0.615135
Lipt1	0.0163939	0.667733	0.50432	0.522359
Mitd1	0.0200269	0.397886	0.690723	0.605973
Mrpl30	0.111523	1.5361	0.124545	0.220091
Txndc9	-0.146775	-2.04933	0.0404561	0.096735
Eif5b	0.317287	4.12827	3.68519e-05	0.000277889
Rev1	-0.0487963	-0.873436	0.382447	0.451784
Aff3	-0.22357	-3.31716	0.000912663	0.00457857
Gm16150	-0.00476786	-0.819761	0.412372	0.470215
Gm16152	-0.0378482	-1.00488	0.314978	0.40498
Chst10	0.0179276	2.0628	0.0391576	0.0943966
Pdcl3	-0.00728579	-0.111392	0.911308	0.675372
Rpl31	0.164135	3.72514	0.000196302	0.00120709
Tbc1d8	-0.0156891	-0.719026	0.472142	0.504264
Cnot11	-0.0297707	-0.557864	0.57695	0.558067
Rnf149	-0.168156	-2.93658	0.00332619	0.0134918
Rfx8	-0.000839207	-0.217202	0.828056	0.651368
Map4k4	-0.510967	-7.35789	2.0179e-13	5.86172e-12
Il1r2	-0.0129835	-1.74199	0.0815419	0.162455
Gm16894	0.00122723	0.227679	0.8199	0.648275
Il1r1	-0.0321191	-1.41922	0.155866	0.257523
Il1rl2	-0.0227992	-2.03106	0.0422761	0.100154
Il1rl1	0.0238862	0.50766	0.611704	0.574122
Il18r1	0.0108799	1.03002	0.303028	0.395094
Il18rap	-0.0368913	-1.96845	0.0490445	0.111964
Slc9a2	-0.00394363	-0.560407	0.575215	0.557279
Gm37915	0.000324719	0.047115	0.962423	0.687076
Mfsd9	-0.0122203	-0.999383	0.317634	0.406798
Mrps9	-0.0742048	-1.10899	0.267464	0.366264
Gpr45	4.66947e-05	0.00548752	0.995622	0.694169
Tgfbrap1	-0.0228815	-0.57943	0.562312	0.551958
8430432A02Rik	-0.00763101	-0.772852	0.439628	0.486585
AI597479	-0.0279441	-0.925224	0.354872	0.434618
Fhl2	-0.000494649	-0.0573305	0.954283	0.685352
Nck2	-0.00346929	-0.101725	0.918977	0.67774
Gm29156	-0.0018992	-0.420328	0.674255	0.59955
Uxs1	-0.0795286	-1.60711	0.108063	0.198866
Tpp2	-0.166995	-2.29086	0.0219926	0.0603691
Mettl21c	-0.0158479	-0.966195	0.33397	0.419148
Gm8251	0.0532463	2.78629	0.00534178	0.0199697
Tex30	0.145789	2.14595	0.0319015	0.0808856
Kdelc1	-0.0592835	-1.27451	0.202514	0.306863
Bivm	-0.039709	-1.25005	0.211309	0.315151
Ercc5	-0.0560905	-1.28819	0.197711	0.302233
Gulp1	-0.00636922	-0.38344	0.701402	0.610078
Wdr75	0.0986814	1.49985	0.133685	0.231019
Slc40a1	0.0946974	3.09252	0.00199019	0.00883327
Slc39a10	-0.193014	-3.32709	0.000880797	0.00443709
Gm28151	-0.00476298	-0.715129	0.474546	0.505751
4933411E06Rik	0.0104609	1.13843	0.254971	0.355319
Cavin2	0.0885975	1.87768	0.0604552	0.129771
Nabp1	-0.0202682	-0.785613	0.432113	0.482471
Myo1b	0.00736952	0.843227	0.399122	0.461178
Stat4	-0.0999319	-2.36032	0.0182788	0.0521938
Gm31812	0.000387926	0.0426986	0.965943	0.687832
Stat1	-0.13577	-1.81321	0.0698294	0.144683
Gls	-0.382629	-5.00029	5.82316e-07	6.80635e-06
Nab1	-0.102801	-1.68954	0.0911482	0.176064
Nemp2	-0.0315746	-1.3202	0.1868	0.289982
Mfsd6	-0.115827	-3.2302	0.00124112	0.00596018
Inpp1	0.0764462	1.67641	0.0936895	0.179383
Hibch	0.051285	0.820624	0.41188	0.469829
1700019D03Rik	0.0173465	1.45991	0.144347	0.244345
Pms1	-0.0096278	-0.243632	0.807521	0.645416
Ormdl1	-0.0391087	-0.770771	0.440861	0.486999
Osgepl1	-0.030036	-0.859503	0.390084	0.455961
Gm28551	-0.0034127	-0.663681	0.50691	0.523303
Asnsd1	-0.142022	-2.70891	0.0067621	0.0239072
Dnah7a	0.00326586	0.696066	0.486404	0.512077
Stk17b	-0.408585	-6.56616	5.42367e-11	1.16794e-09
Ccdc150	0.000546276	0.0627278	0.949985	0.684461
Gtf3c3	0.0265079	0.625328	0.53177	0.535638
Ankrd44	-0.203575	-4.03358	5.53492e-05	0.000398888
Sf3b1	-0.290009	-4.68648	2.81683e-06	2.82105e-05
Coq10b	-0.131142	-2.10078	0.0356857	0.0879734
Hspd1	0.281411	4.2766	1.91558e-05	0.000157888
Hspe1	0.593142	10.7244	1.09815e-26	9.6498e-25
Mob4	-0.324809	-5.23169	1.71425e-07	2.19237e-06
Rftn2	0.00452154	0.489814	0.624277	0.57929
Mars2	0.0170607	0.466413	0.64093	0.585739
Boll	-0.00406827	-0.64577	0.518443	0.529359
Plcl1	-0.0128987	-1.38089	0.167344	0.270298
Satb2	-6.23055e-05	-0.00876362	0.993008	0.693737
4930558J18Rik	0.00817947	0.728162	0.466531	0.50101
1700066M21Rik	0.0601986	2.44279	0.0145917	0.0439602
Tyw5	0.00521818	0.142277	0.886865	0.668874
Maip1	-0.173065	-3.01968	0.00253691	0.010824
Kctd18	-0.0173003	-0.434802	0.663716	0.595132
Sgo2a	0.42017	8.52778	1.71165e-17	7.43052e-16
Aox2	-0.00134515	-0.405808	0.684893	0.603841
Bzw1	-0.309803	-4.61953	3.89506e-06	3.78944e-05
Clk1	-0.371641	-4.72627	2.3186e-06	2.35016e-05
Ppil3	0.0532894	0.828646	0.407325	0.466555
Nif3l1	-0.0693229	-1.47632	0.13989	0.239066
Orc2	-0.091071	-1.32411	0.185497	0.288665
Gm15834	-0.00259693	-0.192669	0.847222	0.656734
Fam126b	0.00125997	0.0263064	0.979013	0.690517
Ndufb3	-0.0452079	-0.614406	0.538961	0.539422
Cflar	-0.163102	-2.61409	0.00896023	0.0300226
Casp8	-0.183972	-2.7754	0.00552384	0.0204865
Trak2	-0.0243074	-0.493833	0.621435	0.57809
Stradb	0.0705712	1.91495	0.0555282	0.122381
Tmem237	0.00653953	0.167615	0.86689	0.663436
G730003C15Rik	0.0194782	0.809685	0.418141	0.473961
Mpp4	0.0159372	0.909565	0.363074	0.440109
Gm29017	0.000168432	0.0421074	0.966414	0.687945
Als2	-0.0197201	-0.582574	0.560194	0.550906
Fzd7	0.0400723	1.78735	0.0739111	0.150873
Gm973	-0.0362612	-2.33934	0.0193377	0.0546162
Sumo1	-0.0658849	-0.921541	0.356791	0.435743
Nop58	0.34121	4.89609	9.93197e-07	1.09647e-05
Bmpr2	-0.13615	-2.9731	0.00295525	0.0122718
Fam117b	-0.331225	-5.48387	4.26414e-08	6.02637e-07
Ica1l	-0.0293094	-1.31892	0.187225	0.290483
Wdr12	0.129375	1.68729	0.0915785	0.176475
Carf	-0.00717141	-0.21037	0.833383	0.653859
Nbeal1	-0.145367	-2.82443	0.00474605	0.0181772
Cyp20a1	-0.0433176	-0.817922	0.413421	0.471046
Abi2	-0.0985047	-2.23982	0.0251252	0.0670515
Raph1	-0.0698039	-3.32412	0.000890234	0.00447842
Cd28	-0.0498828	-6.68909	2.36788e-11	5.37523e-10
Icos	-0.0130939	-1.25481	0.209578	0.313518
Pard3b	2.03533e-05	0.00054945	0.999562	0.695011
Pard3bos1	-0.00846864	-0.65823	0.510406	0.524746
Nrp2	-0.0342656	-3.22245	0.00127515	0.0060793
Ino80d	-0.0498971	-0.757781	0.4486	0.490574
Ino80dos	-0.0653511	-1.94368	0.0519624	0.117031
Gm20342	-0.139364	-2.1549	0.0311936	0.0795076
Ndufs1	-0.0439208	-0.644061	0.519551	0.529726
Eef1b2	-0.311059	-9.74644	2.41119e-22	1.58271e-20
Fastkd2	-0.032514	-0.622624	0.533546	0.536565
Klf7	-0.0313821	-0.700134	0.48386	0.510523
Gm26649	-0.00621618	-0.820754	0.411807	0.469829
Creb1	-0.134013	-2.01951	0.0434618	0.102143
Mettl21a	-0.0506639	-1.57074	0.116274	0.209035
Ccnyl1	-0.014145	-0.853697	0.393294	0.457505
Fzd5	0.0360803	2.20115	0.0277488	0.072443
Plekhm3	-0.0380315	-1.42653	0.153748	0.255125
D630023F18Rik	-0.0082687	-1.84118	0.0656259	0.138501
Idh1	-0.112233	-2.12061	0.03398	0.0848044
Pikfyve	0.0161313	0.352421	0.72453	0.617449
Rpe	-0.105256	-1.90511	0.0567943	0.124217
Kansl1l	-0.179485	-2.86747	0.00414645	0.0162796
Acadl	-0.241319	-3.19149	0.00141988	0.00663442
Lancl1	-0.0544402	-0.955761	0.339217	0.422955
Gm29113	-4.83283e-05	-0.00981978	0.992165	0.69367
Gm29114	-0.00222038	-0.383937	0.701033	0.61002
Ikzf2	0.0953041	1.26774	0.204922	0.309154
Bard1	0.147318	3.14847	0.00164619	0.0075246
Atic	-0.170574	-2.23734	0.0252862	0.0673659
Fn1	-0.0133892	-1.7462	0.0808081	0.161354
D230017M19Rik	-0.00119138	-0.0994764	0.920762	0.677747
Pecr	0.0545715	1.26209	0.206946	0.310942
Xrcc5	0.0494748	0.911658	0.361971	0.439263
Smarcal1	0.00388978	0.0992662	0.920929	0.677747
Rpl37a	0.0700235	2.38398	0.0171455	0.0496418
Tns1	-0.236685	-4.14629	3.40741e-05	0.000260118
Rufy4	0.0282532	1.68521	0.0919806	0.177013
Cxcr2	-0.000577103	-0.025139	0.979945	0.690719
Cxcr1	-0.00159739	-0.308396	0.757788	0.629845
Arpc2	-0.360395	-6.42145	1.41217e-10	2.93652e-09
Aamp	-0.0845455	-1.16245	0.245081	0.346725
Pnkd	0.0276575	0.440034	0.659922	0.593798
Tmbim1	-0.0969183	-2.11978	0.0340493	0.0848832
Ctdsp1	0.0139753	0.2648	0.791169	0.640917
Usp37	-0.166003	-2.59046	0.00959905	0.0317159
Cnot9	0.147319	2.8101	0.00496241	0.0188076
Plcd4	0.00719527	0.933809	0.350425	0.431634
Zfp142	-0.0113891	-0.334768	0.737807	0.623207
Bcs1l	0.0510494	1.12778	0.25944	0.359616
Rnf25	-0.0122549	-0.402623	0.687234	0.604883
Stk36	-0.00304562	-0.579183	0.562479	0.551958
Ttll4	-0.0167662	-0.449961	0.652749	0.590634
Cyp27a1	-0.017241	-2.18552	0.0288741	0.0748563
Wnt6	-0.0276955	-4.55348	5.34007e-06	5.08628e-05
Nhej1	-0.00598705	-0.207879	0.835328	0.654348
Cnppd1	-0.0748905	-1.24194	0.21429	0.317986
Retreg2	0.0355465	0.592213	0.553722	0.547025
Zfand2b	0.0105715	0.193752	0.846374	0.656535
Abcb6	0.000893871	0.0338595	0.97299	0.689481
Atg9a	-0.028717	-0.799564	0.423983	0.477256
Ankzf1	-0.0553243	-1.29533	0.195236	0.299332
Glb1l	0.0323228	0.980794	0.326719	0.41362
Stk16	-0.015347	-0.205013	0.837566	0.654936
Tuba4a	0.959904	11.8903	2.2151e-32	2.71196e-30
A630095N17Rik	-0.00547533	-0.471512	0.637286	0.584741
Dnajb2	0.00973506	0.299103	0.764868	0.632387
Ptprn	-0.00118266	-0.191506	0.848133	0.656964
Dnpep	0.0516449	0.817786	0.413499	0.471046
Gmppa	0.0602033	1.34331	0.179203	0.282304
Chpf	-0.00222601	-0.221988	0.824328	0.649936
Obsl1	0.00250695	0.464926	0.641994	0.58622
Stk11ip	-0.0637246	-2.10803	0.0350538	0.0869072
Epha4	-0.000251225	-0.0311736	0.975132	0.68987
Farsb	0.0950585	1.49646	0.134565	0.232194
Acsl3	-0.0907546	-1.50705	0.131829	0.228661
Utp14b	-0.1438	-2.50784	0.0121631	0.038095
Ap1s3	-0.0437179	-1.73338	0.0830603	0.164764
Wdfy1	-0.0442435	-1.24056	0.214797	0.318435
Mrpl44	-0.00210232	-0.0358925	0.971369	0.689166
Serpine2	0.160156	3.93661	8.32095e-05	0.000574937
Cul3	-0.373203	-4.95989	7.17128e-07	8.19263e-06
Gm29125	-0.0155614	-2.60216	0.00927764	0.0308678
Dock10	-0.572434	-7.30642	2.9568e-13	8.30367e-12
Rhbdd1	-0.0109508	-0.340109	0.733782	0.621252
Gm28940	-0.00455082	-0.455659	0.648645	0.588839
Col4a4	-0.00486834	-0.356401	0.721548	0.61653
Mff	-0.0884649	-1.27592	0.202013	0.306402
Agfg1	-0.104101	-1.71218	0.0868959	0.169959
Trip12	-0.129229	-1.74768	0.0805503	0.160957
Fbxo36	-0.063874	-2.89091	0.00384972	0.0152926
C130026I21Rik	-0.0615749	-2.66423	0.00772904	0.0267359
A530032D15Rik	-0.0622515	-2.85352	0.00433278	0.0168941
A530040E14Rik	0.0058682	0.312088	0.75498	0.629129
Gm16028	-0.00154012	-0.363579	0.71618	0.614659
G530012D18Rik	0.0122068	1.9306	0.0535616	0.119424
Sp110	-0.286023	-3.94039	8.19115e-05	0.000566687
Gm16094	-0.00722155	-0.900451	0.367902	0.4433
Sp140	-0.246809	-4.24129	2.24275e-05	0.000180588
Gm17017	-0.00145059	-0.421166	0.673643	0.599199
Sp100	-0.454021	-6.33073	2.54653e-10	5.10068e-09
A630001G21Rik	-0.211466	-3.96328	7.44489e-05	0.000521014
Cab39	-0.249163	-3.49865	0.000469693	0.00256408
Itm2c	-0.374583	-5.92445	3.23854e-09	5.48804e-08
Psmd1	0.149813	2.00768	0.0447042	0.104306
Htr2b	0.00963809	1.65743	0.0974651	0.18489
Armc9	0.0203328	0.730984	0.464806	0.499934
Gm16341	-0.00398956	-0.49378	0.621473	0.57809
B3gnt7	-0.00412434	-0.187333	0.851404	0.658047
Gm28626	-0.00612657	-0.645491	0.518624	0.529359
Ncl	0.676549	14.3632	2.58764e-46	8.0559e-44
Ptma	0.272819	9.68566	4.35417e-22	2.79085e-20
Pde6d	0.118412	2.00235	0.0452746	0.105299
Cops7b	-0.0755426	-1.7057	0.0880956	0.171536
Dis3l2	-0.037043	-0.74523	0.45615	0.494759
Chrng	-0.000550463	-0.113143	0.90992	0.675355
Eif4e2	0.0481693	0.652839	0.513875	0.526822
Gigyf2	-0.0428444	-0.617593	0.536858	0.538355
Kcnj13	0.0239175	1.6298	0.103176	0.192407
Inpp5d	-0.26615	-4.14619	3.40894e-05	0.000260118
Atg16l1	-0.156615	-2.77619	0.00551047	0.0204718
Sag	-0.0088696	-0.521919	0.601738	0.569209
Dgkd	-0.246793	-4.90614	9.43749e-07	1.04719e-05
Usp40	-0.0263232	-0.606978	0.543879	0.541707
Ugt1a7c	0.0289691	1.96043	0.0499741	0.11361
Ugt1a6a	-0.0248669	-2.43961	0.0147208	0.044266
Dnajb3	0.0185305	1.48312	0.138073	0.236927
Mroh2a	0.0263678	1.94036	0.0523645	0.117537
Hjurp	0.305739	3.86091	0.000113691	0.000752621
Glrp1	0.0498918	2.39633	0.0165786	0.0483528
Gm29336	-0.00492775	-0.911317	0.362151	0.439355
Arl4c	-0.298736	-6.32012	2.72697e-10	5.45209e-09
Sh3bp4	-0.0129	-3.76027	0.000170713	0.00107151
Agap1	0.0768904	1.67341	0.0942794	0.180133
Gbx2	0.00898377	0.5507	0.581852	0.560921
Cops8	0.0490296	0.76063	0.446896	0.48935
Mlph	0.0189852	1.57555	0.115162	0.207686
Rab17	-0.0379459	-1.79866	0.0721036	0.148126
Lrrfip1	-0.593584	-7.80323	6.64862e-15	2.27101e-13
Rbm44	0.00668211	0.529631	0.59638	0.56749
Ramp1	-0.930385	-11.7881	7.36646e-32	8.82057e-30
Ube2f	-0.199566	-3.17427	0.00150677	0.00697167
Scly	0.13089	2.62309	0.00872709	0.0294042
Espnl	0.00634312	0.977533	0.328329	0.414263
Erfe	0.00308895	0.609679	0.542089	0.540863
Ilkap	-0.1122	-1.59912	0.109825	0.201158
Hes6	-0.311533	-4.87524	1.10378e-06	1.20633e-05
Per2	-0.0298515	-1.16909	0.242394	0.344639
Traf3ip1	0.0103751	0.283411	0.776868	0.636197
Asb1	-0.0427246	-1.38706	0.165456	0.268083
Hdac4	-0.0491377	-1.20247	0.22921	0.33262
Gm26720	-0.0105117	-0.894319	0.371173	0.445501
Ndufa10	0.211165	2.80998	0.0049642	0.0188079
Cops9	0.0783617	1.05053	0.293498	0.387495
Otos	-0.0173703	-0.376311	0.706694	0.611503
Gpc1	-0.178571	-5.70182	1.21952e-08	1.90104e-07
Gm29480	-0.00400281	-1.24544	0.213001	0.316677
Ankmy1	0.00420789	0.518947	0.60381	0.569882
Dusp28	0.00475327	0.13536	0.89233	0.670651
5033417F24Rik	-0.00235723	-0.381223	0.703046	0.61051
Rnpepl1	-0.0137198	-0.295023	0.767982	0.633406
9430060I03Rik	0.00622315	0.412809	0.679756	0.601789
Capn10	-0.0973521	-3.216	0.00130412	0.00619175
Gpr35	-0.000589224	-0.251963	0.801075	0.643855
Gm28086	-0.00503921	-1.20946	0.226514	0.330179
Sned1	0.000782496	0.239619	0.810631	0.646389
Mterf4	0.00144566	0.0346633	0.972349	0.689313
Gm28535	-0.00897704	-1.18221	0.237151	0.340002
Pask	0.0594473	2.24139	0.0250228	0.066893
Ppp1r7	-0.0673027	-0.935506	0.349551	0.430943
Hdlbp	-0.189112	-2.45397	0.0141461	0.0428049
Sept2	-0.0826317	-2.44165	0.0146377	0.0440722
Farp2	0.0176727	0.945946	0.3442	0.42697
Stk25	-0.0563924	-0.916675	0.359335	0.437575
Gm28536	-0.0014137	-0.441298	0.659007	0.593499
Bok	-0.00808801	-0.47181	0.637073	0.584741
Thap4	-0.0399467	-1.0568	0.290631	0.385443
Gm10550	-0.000179958	-0.0520608	0.958481	0.686151
Atg4b	-0.043108	-0.848053	0.396429	0.459261
Dtymk	0.491092	6.33311	2.50781e-10	5.0324e-09
Ing5	-0.0735997	-1.35827	0.174408	0.277553
D2hgdh	0.0212547	0.661326	0.508419	0.523888
Fam174a	-0.187951	-3.19783	0.00138903	0.00650979
St8sia4	-0.710015	-13.0772	9.34552e-39	1.75572e-36
D1Ertd622e	-0.178785	-3.56977	0.000358993	0.00203734
Ppip5k2	-0.18156	-2.80837	0.00498908	0.0188824
Gin1	0.123959	2.27236	0.0230861	0.0627313
Pam	-0.0138046	-0.320308	0.748742	0.626903
1810006J02Rik	-0.0066166	-2.25318	0.0242695	0.0652958
Gm7967	0.00768134	0.27252	0.785228	0.639048
Gm28187	-0.0775092	-2.90099	0.00372807	0.0148799
Pign	0.0458791	0.921932	0.356587	0.435667
2310035C23Rik	-0.0565988	-0.922566	0.356256	0.435432
Tnfrsf11a	-0.00569329	-1.52891	0.126319	0.222288
Gm7160	0.0125167	0.734619	0.462589	0.498551
Zcchc2	-0.113821	-2.48258	0.01306	0.0403062
Phlpp1	-0.00686175	-0.309538	0.756919	0.629821
Bcl2	-0.59617	-8.11895	5.26659e-16	1.99258e-14
D630008O14Rik	-0.0145293	-2.86766	0.00414397	0.0162776
Kdsr	0.00684643	0.116803	0.907018	0.674617
Vps4b	-0.253638	-3.55191	0.000384236	0.00216706
Serpinb2	0.013484	1.97595	0.0481887	0.110288
Serpinb8	0.00254386	0.726559	0.467513	0.501478
Dsel	-0.0300617	-1.28561	0.198611	0.303056
Tsn	-0.029543	-0.412965	0.679641	0.601789
Nifk	-0.00800822	-0.106768	0.914975	0.676188
Clasp1	-0.114267	-1.90036	0.0574155	0.125053
2900060B14Rik	-0.000708868	-0.0213314	0.982982	0.691313
Tfcp2l1	-0.000709712	-0.17742	0.859182	0.660639
Ralb	-0.174199	-4.14635	3.40647e-05	0.000260118
Gm27184	-0.00400904	-0.326775	0.743845	0.624772
Tmem185b	-0.0112041	-0.288093	0.773281	0.635055
Epb41l5	0.0332683	2.00323	0.0451803	0.105109
Ptpn4	-0.0187602	-0.523773	0.600449	0.568789
Tmem177	0.0453829	1.64786	0.0994141	0.187283
Tmem37	0.0229919	2.0512	0.0402744	0.0964275
Dbi	0.110109	1.5324	0.125457	0.221093
3110009E18Rik	0.00595306	0.146222	0.883749	0.668727
Steap3	0.170464	2.84676	0.00442578	0.0171651
Insig2	-0.0782276	-2.00723	0.0447528	0.104375
Ccdc93	-0.061976	-1.49463	0.135044	0.232903
Ddx18	0.00239024	0.032027	0.974451	0.689609
Actr3	-0.383589	-5.32196	1.04916e-07	1.38067e-06
Slc35f5	-0.00926005	-0.412263	0.680155	0.601987
Mgat5	-0.274152	-3.7433	0.000182657	0.00113085
Tmem163	0.0158531	1.96046	0.0499701	0.11361
Acmsd	0.0115575	0.86105	0.389231	0.455502
2900009J06Rik	0.00779818	1.18238	0.237083	0.340001
Ccnt2	-0.185889	-3.05076	0.00228874	0.00993182
Map3k19	-0.0083506	-2.00387	0.0451117	0.105032
Rab3gap1	0.0834688	1.37865	0.168033	0.270999
Zranb3	0.0322431	0.893628	0.371543	0.445672
Gm28800	-0.0011321	-0.250308	0.802355	0.644172
R3hdm1	-0.289453	-3.75941	0.000171303	0.00107459
Ubxn4	-0.161916	-2.11299	0.0346265	0.0860301
Lct	0.000228741	0.0415879	0.966828	0.687982
Mcm6	0.0185141	0.209925	0.833731	0.653991
Dars	0.00855737	0.113272	0.909817	0.675355
Cxcr4	-0.116168	-3.75448	0.000174704	0.00109153
Thsd7b	4.92005e-05	0.029056	0.976821	0.690031
Gm16081	-0.000447289	-0.111445	0.911266	0.675372
Gm15675	-0.00168081	-0.149065	0.881505	0.668045
Cd55	0.0548138	0.975995	0.329091	0.414839
Gm16083	-0.000376902	-0.0761634	0.939291	0.681762
Pfkfb2	-0.0162308	-0.920221	0.35748	0.436242
Yod1	0.0174386	0.526733	0.598391	0.568052
AA986860	0.00552837	0.807475	0.419412	0.47476
Gm28857	0.00769991	0.459705	0.645738	0.587819
Mapkapk2	-0.598739	-8.65084	5.91238e-18	2.66211e-16
Dyrk3	-0.11938	-1.7335	0.0830388	0.164752
Eif2d	0.0706065	1.35326	0.176002	0.27903
Rassf5	-0.205856	-3.72233	0.000198492	0.00121712
Ikbke	-0.0102555	-0.408641	0.682812	0.603221
Srgap2	0.0703343	1.44669	0.148016	0.248624
Fam72a	0.12352	6.06542	1.36458e-09	2.47403e-08
Ctse	0.0513803	1.05566	0.291148	0.385941
Rab7b	-0.0537681	-3.20971	0.00133294	0.00630388
Slc41a1	0.00258108	0.0754964	0.939821	0.681896
Rab29	-0.0294125	-0.95174	0.341252	0.424619
Nucks1	0.811074	11.0804	2.29684e-28	2.31732e-26
Slc45a3	-0.0594038	-1.29489	0.19539	0.299483
Elk4	-0.235545	-3.7468	0.000180128	0.00111836
Mfsd4a	0.00517253	0.147949	0.882386	0.66848
Gm26892	-0.00523477	-0.611238	0.541056	0.540476
Cdk18	0.00930007	0.681117	0.495813	0.517137
Nuak2	-0.0722839	-2.07277	0.0382193	0.0926471
Tmcc2	-0.0323901	-1.20818	0.227008	0.330334
Dstyk	-0.231861	-5.5271	3.33883e-08	4.80593e-07
Rbbp5	-0.0644049	-1.43491	0.151345	0.252349
Tmem81	-0.000126394	-0.0118865	0.990516	0.693323
Mdm4	-0.365233	-5.02116	5.22625e-07	6.16308e-06
Pik3c2b	-0.0218976	-0.875899	0.381107	0.45115
Ppp1r15b	-0.109207	-1.64648	0.0996967	0.18758
Plekha6	-0.0102538	-0.74898	0.453887	0.493237
Sox13	-0.0271108	-1.59953	0.109734	0.201025
Snrpe	0.358155	6.00616	1.96701e-09	3.47377e-08
Gm26706	0.000507541	0.114795	0.90861	0.675018
Zc3h11a	-0.0199436	-0.805608	0.420488	0.475472
Gm38394	0.0151063	1.03813	0.299237	0.391474
Lax1	-0.0120963	-1.17405	0.240402	0.342955
Atp2b4	-0.384728	-5.86555	4.62077e-09	7.68692e-08
Btg2	-0.643329	-6.36036	2.10237e-10	4.28189e-09
Ppfia4	-0.158408	-11.5171	1.69717e-30	1.83098e-28
Tmem183a	0.1198	2.14782	0.0317527	0.080612
Cyb5r1	-0.0167676	-0.366182	0.714237	0.613668
Adipor1	-0.0881285	-1.27263	0.20318	0.307616
Platr1	0.0005527	0.0572071	0.954381	0.685352
Klhl12	0.0464682	0.971109	0.331518	0.416865
Rabif	0.0118152	0.234149	0.814874	0.647385
Kdm5b	-0.397572	-5.10249	3.41476e-07	4.17601e-06
Ppp1r12b	-0.0163112	-0.469636	0.638626	0.58487
Ube2t	0.189406	3.72567	0.000195884	0.0012052
Ptpn7	-0.109098	-1.41671	0.156599	0.258499
Arl8a	-0.117989	-2.64182	0.00825915	0.0282513
Gm15445	-0.00410665	-0.450544	0.652328	0.590467
Rnpep	-0.32315	-5.20136	2.01814e-07	2.55998e-06
Timm17a	-0.144136	-2.06565	0.0388876	0.0938911
Shisa4	-0.00362115	-0.340466	0.733513	0.621168
Ipo9	0.0444914	0.973252	0.330452	0.416026
Nav1	-0.133008	-3.15944	0.00158554	0.00728487
Gm38399	-0.0679644	-3.62327	0.000292374	0.00170454
Csrp1	-0.0421437	-0.563509	0.573101	0.556138
Phlda3	-0.0938541	-3.37899	0.000730354	0.00377164
Tmem9	-0.0113083	-0.19828	0.84283	0.655805
Kif21b	-0.157238	-3.97532	7.07874e-05	0.000497626
Camsap2	0.0126278	0.580339	0.561699	0.551839
Ddx59	-0.00724742	-0.285122	0.775557	0.635877
Kif14	0.321477	7.56268	4.30183e-14	1.34696e-12
Platr23	0.00052372	0.144812	0.884862	0.668874
Zfp281	-0.0500992	-0.916582	0.359384	0.437586
Gm19705	0.000519001	0.142446	0.88673	0.668874
A430106G13Rik	0.00855489	0.53231	0.594523	0.566204
Ptprc	-0.689819	-8.9469	4.31665e-19	2.28328e-17
Nek7	-0.044718	-0.833756	0.404438	0.464694
2310009B15Rik	0.0895193	1.48578	0.137369	0.23624
Dennd1b	-0.0909284	-1.48259	0.138215	0.237058
Zbtb41	0.0540167	1.2336	0.21738	0.320866
Aspm	0.82449	12.3554	8.24857e-35	1.19839e-32
Cdc73	-0.0647684	-0.928082	0.353388	0.433726
B3galt2	-0.0195265	-1.02295	0.306357	0.397731
Glrx2	0.027786	0.37914	0.704592	0.610802
Trove2	-0.00750502	-0.206534	0.836378	0.6547
Uchl5	0.375397	5.08142	3.81512e-07	4.62931e-06
Rgs2	-0.328587	-3.87234	0.000108495	0.00072394
Rgs1	0.085535	0.766208	0.443571	0.487767
Rgs18	-0.0673997	-0.872497	0.382959	0.452046
Pla2g4a	0.175707	2.65487	0.00794673	0.0273759
Ptgs2	-0.0129767	-0.631795	0.527536	0.533559
Ptgs2os2	0.00156516	0.427747	0.668845	0.597371
BC003331	-0.103943	-1.6906	0.0909442	0.175718
Tpr	-0.0808792	-1.22054	0.222288	0.325468
Gm10138	-0.0543198	-1.3047	0.192026	0.295784
Ivns1abp	-0.437803	-5.73566	1e-08	1.58377e-07
Swt1	-0.141829	-2.2196	0.0264684	0.0698522
Trmt1l	-0.0270161	-0.519826	0.603197	0.569808
Rnf2	-0.134265	-2.47342	0.0133994	0.0411352
Fam129a	-0.0653312	-1.90273	0.0571045	0.124645
2810414N06Rik	-0.0109961	-1.09407	0.273953	0.371387
Edem3	0.0276122	0.709906	0.477779	0.507361
1700025G04Rik	-0.314527	-8.59503	9.59225e-18	4.24878e-16
Tsen15	0.0696488	1.08921	0.276089	0.373291
Rgl1	-0.137253	-5.8805	4.2237e-09	7.09133e-08
Arpc5	-0.448947	-6.03324	1.66498e-09	2.95956e-08
Ncf2	-0.250187	-3.82321	0.00013254	0.000860153
Smg7	-0.00655002	-0.112982	0.910047	0.675355
Nmnat2	0.00180611	0.279154	0.780132	0.637175
Lamc1	-0.0188469	-0.980947	0.326643	0.41362
Shcbp1l	-0.00638375	-0.453504	0.650196	0.589611
Dhx9	-0.263473	-3.63319	0.000281366	0.0016483
Npl	-0.0592512	-1.13781	0.255229	0.355452
Rgs8	-0.0215172	-3.6947	0.000221345	0.00134365
Rgs16	-0.00521052	-1.39515	0.163001	0.265368
Rnasel	-0.290853	-4.84564	1.28131e-06	1.38507e-05
Teddm2	0.0024035	0.136961	0.891065	0.67007
Glul	-0.310478	-4.25195	2.13876e-05	0.000173526
Gm29291	-0.00328081	-0.853388	0.393465	0.457557
Gm9530	-0.000226953	-0.0434113	0.965375	0.687652
Ier5	-0.186251	-2.59257	0.00954022	0.0315583
Mr1	-0.033186	-1.31528	0.188446	0.29192
Stx6	-0.0578027	-1.15659	0.247469	0.349151
BC034090	0.000936859	0.174178	0.861729	0.661663
Xpr1	-0.0835843	-1.32595	0.184888	0.288252
Gm5532	-0.00412834	-1.20676	0.227552	0.330994
Acbd6	0.00813977	0.11229	0.910596	0.675355
Lhx4	-0.00141114	-0.515444	0.606255	0.57125
Qsox1	-0.104818	-1.94509	0.0517926	0.116721
Cep350	-0.250738	-3.22838	0.001249	0.00598431
Tor1aip1	-0.227334	-3.48784	0.00048906	0.0026565
Tor1aip2	0.0372788	0.636984	0.52415	0.532026
Axdnd1	-0.00295809	-0.765383	0.444062	0.488112
Gm2000	-0.173728	-2.88861	0.00387794	0.0153879
Soat1	-0.23678	-6.99342	2.85727e-12	7.29127e-11
Gm10031	-0.0100002	-0.700195	0.483822	0.510523
Abl2	-0.0823137	-1.69866	0.0894151	0.173454
Tor3a	-0.221353	-4.90639	9.42556e-07	1.04693e-05
Fam20b	-0.0168313	-0.393026	0.694309	0.607073
Ralgps2	-0.148387	-2.35387	0.0185987	0.0528993
Angptl1	0.00349791	0.549867	0.582423	0.561192
4930439D14Rik	-0.00207594	-0.321512	0.747829	0.626476
Rasal2	-0.0312564	-1.35036	0.176932	0.279933
Cryzl2	-0.102614	-2.0569	0.0397226	0.0954209
Sec16b	-0.00430867	-0.750312	0.453084	0.492857
Cop1	-0.240103	-3.44199	0.000579865	0.00307913
4930523C07Rik	0.0969694	1.55905	0.119017	0.212668
4930562F07Rik	0.00786064	0.683346	0.494404	0.51631
Mrps14	0.160538	2.30759	0.0210427	0.0582984
Cacybp	0.18877	2.64142	0.00826905	0.0282629
Rabgap1l	0.0663462	0.853892	0.393185	0.457485
Gm36975	0.00149371	0.369096	0.712064	0.61332
Rc3h1	-0.107469	-1.58829	0.112253	0.204364
Serpinc1	0.0067985	0.369741	0.711583	0.613222
Zbtb37	-0.0745329	-1.95754	0.0503119	0.114111
Dars2	-0.00162316	-0.0388613	0.969002	0.688525
Gm37634	-0.00292971	-0.212953	0.831368	0.652936
Cenpl	0.246525	5.84019	5.37953e-09	8.86793e-08
Klhl20	-0.0571612	-1.35801	0.174492	0.277606
Prdx6	0.116791	1.89857	0.0576504	0.125372
Tnfsf4	-0.0174621	-0.942815	0.345799	0.428228
Suco	-0.435334	-5.96312	2.55984e-09	4.42041e-08
Gm31925	0.000932313	0.686943	0.492135	0.515174
4930558K02Rik	-0.00186681	-0.447915	0.654224	0.591144
Pigc	-0.012644	-0.383289	0.701514	0.610078
Mettl13	0.039458	0.859813	0.389913	0.45586
Vamp4	-0.0339132	-0.754302	0.450686	0.491577
Prrc2c	-0.427126	-6.53161	6.82841e-11	1.46178e-09
Gorab	-0.101474	-3.00393	0.0026719	0.0112844
Kifap3	0.0230509	0.51611	0.605789	0.571005
Scyl3	-0.0290916	-0.695535	0.486736	0.512279
BC055324	0.0476486	1.62077	0.1051	0.194928
Mettl18	0.0376461	1.23828	0.215641	0.319396
Sele	-0.00852588	-1.21692	0.223664	0.327085
Sell	-0.681886	-12.0869	2.13472e-33	2.83665e-31
Selp	-0.0390182	-0.824545	0.40965	0.468529
Gm16548	0.000345684	0.0941977	0.924954	0.678774
F5	0.0123388	1.10755	0.268083	0.36682
Slc19a2	0.0081279	0.433613	0.664579	0.595564
Ccdc181	-0.0272395	-0.670764	0.502387	0.52115
Blzf1	-0.115548	-2.75647	0.00585358	0.0214251
Nme7	0.008024	0.209489	0.834071	0.654069
Atp1b1	-0.0320039	-2.72717	0.0063994	0.0228923
Sft2d2	-0.152352	-3.44083	0.000582342	0.00308777
Tiprl	-0.154957	-2.21872	0.0265285	0.0699571
Gpr161	-0.00209267	-0.227999	0.819652	0.648225
Dcaf6	-0.0394973	-1.17614	0.239566	0.342301
Mpc2	-0.0666005	-0.920983	0.357082	0.435822
Mpzl1	0.00828937	0.474448	0.635191	0.584316
Rcsd1	-0.333241	-6.02221	1.78209e-09	3.15231e-08
Creg1	-0.0455589	-0.636292	0.524601	0.532096
Cd247	0.00275969	0.315159	0.752648	0.62805
Gm37469	-0.00825131	-1.26533	0.205782	0.309876
Pou2f1	-0.024293	-0.516041	0.605837	0.571005
Gm15853	-0.00139415	-0.0794968	0.936639	0.681256
Tada1	-0.0467272	-0.847942	0.396491	0.459261
Pogk	-0.0914685	-2.64926	0.0080798	0.0277467
Uck2	-0.225363	-3.22699	0.0012551	0.00600611
Gm2453	-0.00184399	-0.270331	0.786911	0.639555
Tmco1	0.132928	1.77878	0.0753063	0.152918
Aldh9a1	-0.138081	-2.03142	0.042239	0.100119
Mgst3	-0.0655443	-1.31762	0.187662	0.290954
Pbx1	0.0402433	0.548805	0.583151	0.561374
Nuf2	0.399134	8.17736	3.25994e-16	1.2641e-14
Hsd17b7	-0.00722243	-0.286537	0.774473	0.635507
3110045C21Rik	-0.0135404	-1.37658	0.168673	0.27125
Uap1	-0.0452244	-0.727361	0.467022	0.501164
Gm37748	-0.00557817	-0.551515	0.581294	0.560688
Uhmk1	-0.120364	-2.27115	0.0231595	0.0628683
4930500M09Rik	-0.0151044	-1.93879	0.0525558	0.117784
Sh2d1b1	-0.0678413	-5.38938	7.23348e-08	9.8277e-07
Gm7694	-0.0244	-2.16625	0.0303157	0.0778345
Nos1ap	-0.119105	-4.22517	2.40919e-05	0.000192035
Atf6	-0.207174	-4.21461	2.52452e-05	0.000199767
Dusp12	-0.0193435	-0.388212	0.697868	0.608655
Gm26620	-0.0290343	-2.01708	0.0437141	0.102589
Fcgr2b	-0.033848	-0.742352	0.457892	0.495821
Fcgr4	0.0213481	2.75423	0.00589393	0.0215077
Fcgr3	0.0295011	0.637999	0.523489	0.531702
Cfap126	-0.00560382	-0.285199	0.775498	0.635877
Sdhc	0.224202	3.09631	0.00196495	0.00874412
Pcp4l1	-0.0524808	-1.84323	0.0653261	0.138109
Nr1i3	0.0104866	1.78318	0.0745871	0.151939
Tomm40l	-0.0469343	-1.14063	0.254052	0.354366
Apoa2	-0.0077649	-0.682468	0.494959	0.516592
Fcer1g	-0.973395	-12.7256	8.30971e-37	1.35142e-34
Ndufs2	-0.164039	-2.26753	0.0233795	0.0633706
B4galt3	-0.0143707	-0.398496	0.690273	0.605973
Ppox	-0.00121443	-0.0279592	0.977695	0.690212
Usp21	0.0205771	0.630821	0.528172	0.533574
Ufc1	-0.0515849	-0.705883	0.480278	0.508546
Gm20045	-0.00418411	-0.178217	0.858556	0.660398
Dedd	0.131883	3.21155	0.00132447	0.006272
Nit1	-0.0680739	-1.3522	0.176342	0.279408
Pfdn2	0.205971	2.8597	0.0042493	0.0166373
Klhdc9	-0.00758988	-0.561818	0.574253	0.556644
Nectin4	-0.0215279	-1.72493	0.0845716	0.166709
Arhgap30	-0.624505	-8.82956	1.23031e-18	6.08541e-17
Usf1	-0.230739	-4.34099	1.43263e-05	0.000121399
Tstd1	-0.00158411	-0.376083	0.706863	0.611503
F11r	-0.000778606	-0.0453765	0.963808	0.687542
B930036N10Rik	-0.268887	-3.53652	0.000407299	0.00227127
Alyref2	-0.0572306	-1.65294	0.098376	0.186132
Cd244	-0.0565829	-2.0897	0.0366707	0.0896512
Ly9	-0.140662	-5.67578	1.4197e-08	2.18805e-07
Cd48	-0.612453	-8.35816	7.23341e-17	2.96306e-15
Slamf1	-0.0219792	-0.51787	0.604561	0.570147
Cd84	-0.142711	-2.24359	0.024881	0.0665794
Gm10521	-0.0255595	-1.45264	0.146356	0.247055
Gm37065	-0.00432912	-1.05869	0.289768	0.384579
Slamf6	-0.0294192	-4.46426	8.12415e-06	7.32202e-05
Vangl2	-0.0219388	-0.728965	0.466041	0.500905
Ncstn	-0.0875516	-1.89263	0.058437	0.126665
Copa	-0.0927613	-1.26108	0.20731	0.311356
Gm37756	-0.00728568	-1.06159	0.28845	0.383574
Pex19	-0.0152534	-0.302765	0.762075	0.631541
Dcaf8	-0.187446	-2.48102	0.0131172	0.0404324
Pea15a	0.0208693	1.14447	0.252458	0.353239
Gm17224	-0.00261984	-0.71446	0.474959	0.505877
Igsf8	-0.191358	-3.71942	0.000200789	0.00122982
Pigm	-0.0657296	-1.57159	0.116078	0.20882
Igsf9	-0.00308981	-0.464493	0.642305	0.586307
Tagln2	0.228893	3.80342	0.000143577	0.000922984
Cfap45	-0.0125988	-1.18558	0.235818	0.339015
Dusp23	-0.110569	-2.22627	0.0260185	0.068929
Fcer1a	0.0187032	0.402895	0.687034	0.604883
Ackr1	0.00207389	0.323449	0.746362	0.626065
Cadm3	0.000420984	0.116047	0.907618	0.674677
Aim2	-0.183388	-3.273	0.00106781	0.00524341
Ifi214	-0.0600636	-8.37786	6.12696e-17	2.54814e-15
Ifi209	-0.600447	-20.1225	2.76879e-88	5.02827e-85
Ifi204	-0.0402462	-5.48612	4.21048e-08	5.95827e-07
Mndal	-0.484877	-6.74194	1.65062e-11	3.81051e-10
Ifi211	-0.0413042	-7.19734	6.58898e-13	1.78596e-11
Ifi203	-0.594947	-9.21735	3.67059e-20	2.09402e-18
Spta1	0.0923526	2.86115	0.00422996	0.0165795
Olfr417	-0.0490461	-1.0655	0.286678	0.382528
Olfr248	-0.00995222	-0.845428	0.397893	0.460446
Olfr414	-0.00505415	-0.327616	0.743209	0.624563
Olfr220	0.000119604	0.0442056	0.964741	0.687577
Fmn2	-0.00421067	-0.676185	0.498939	0.518956
Fh1	-0.179106	-2.49665	0.0125537	0.0390605
Kmo	-0.0424257	-5.35801	8.60471e-08	1.15325e-06
Opn3	0.0142814	1.70158	0.0888656	0.172727
Chml	-0.0350451	-1.09511	0.273497	0.371
Exo1	0.130619	2.60988	0.0090712	0.0303142
Rbm8a2	0.00265254	0.242285	0.808564	0.645779
Cep170	-0.175336	-2.80647	0.00501864	0.0189614
Sdccag8	-0.0560116	-1.10277	0.270155	0.368283
Akt3	-0.124909	-2.61581	0.00891521	0.0299085
Gm26801	0.000101337	0.0166429	0.986722	0.692447
Zbtb18	-0.164734	-3.74368	0.000182377	0.00112975
Adss	-0.248049	-3.28364	0.00102835	0.0050748
Desi2	-0.052957	-0.863737	0.387753	0.454896
B230369F24Rik	0.0867252	2.40634	0.0161317	0.0474556
Cox20	0.0643576	0.886053	0.375611	0.448178
Hnrnpu	-0.182957	-4.07941	4.55063e-05	0.000334582
Efcab2	0.0172906	0.727449	0.466968	0.501155
Kif26b	-0.070004	-2.40738	0.016086	0.0473851
Smyd3	-0.000903974	-0.015254	0.98783	0.692831
Tfb2m	-0.0769302	-1.41225	0.157908	0.26002
Cnst	-0.141823	-3.49405	0.000477848	0.00260078
Sccpdh	-0.0339464	-0.887977	0.374575	0.447208
Ahctf1	0.0407904	0.553417	0.579991	0.560212
Gm10518	0.000232177	0.118585	0.905607	0.674421
Cdc42bpa	0.0575531	1.14111	0.253851	0.354302
Coq8a	-0.166433	-4.08318	4.47749e-05	0.000330028
Psen2	-0.0394908	-0.692562	0.488601	0.513151
Itpkb	-0.14982	-2.92831	0.00341597	0.0137806
Stum	0.00040659	0.109684	0.912662	0.675725
Parp1	-0.121562	-1.60089	0.109432	0.200659
Lin9	0.0545457	1.15155	0.249535	0.350795
Acbd3	-0.26787	-4.01351	6.02667e-05	0.000429767
Gm37768	-0.00425802	-0.623488	0.532978	0.53639
H3f3a	-0.296214	-8.67202	4.91664e-18	2.23222e-16
Gm17275	0.0353613	1.64914	0.0991506	0.186988
H3f3aos	-0.0404113	-1.72856	0.0839202	0.165806
Sde2	-0.0464026	-0.683584	0.494254	0.516252
Pycr2	-0.0837197	-1.2561	0.209111	0.313071
Lefty1	0.0602694	2.19596	0.0281184	0.0732456
Tmem63a	-0.0366903	-1.02172	0.30694	0.398346
Ephx1	-0.0104263	-2.15348	0.0313055	0.0797555
Nvl	-0.0161026	-0.24333	0.807755	0.645416
Cnih4	0.187147	2.62714	0.00862406	0.0292015
Wdr26	-0.558601	-7.71418	1.33583e-14	4.37106e-13
A430110L20Rik	0.00315658	0.458628	0.646511	0.588272
Dnah14	0.0499453	3.54313	0.000397243	0.00222773
Lbr	-0.0892252	-1.16785	0.242896	0.344988
Gm5533	-0.00781256	-1.29625	0.194921	0.299059
Enah	-0.00882928	-1.0363	0.300086	0.392301
Srp9	-0.109616	-1.53854	0.123949	0.219074
Degs1	-0.0916375	-1.81946	0.0688713	0.143269
Fbxo28	-0.062468	-1.46494	0.14297	0.242697
Trp53bp2	-0.0934321	-2.43612	0.0148634	0.0445303
Capn2	-0.0383717	-1.10815	0.267823	0.366664
Tlr5	0.000560243	0.376994	0.706186	0.611503
Disp1	-0.0252591	-1.02473	0.305516	0.397244
Brox	-0.0628892	-1.19733	0.231208	0.334655
Aida	-0.0972825	-1.85343	0.0638506	0.135621
Mia3	-0.275267	-4.78922	1.69873e-06	1.78495e-05
Taf1a	-0.0671278	-2.42122	0.0154867	0.0460304
Gm37986	-0.0129731	-2.88553	0.00391608	0.0155054
Dusp10	-0.038543	-1.36372	0.172688	0.275984
1700056E22Rik	-0.0190075	-1.00919	0.312908	0.403233
Hlx	-0.0572688	-2.4788	0.0131993	0.0406396
Gm34342	6.37059e-05	0.00532956	0.995748	0.694169
Marc1	-0.000913827	-0.39747	0.69103	0.60601
Marc2	-0.231179	-3.21057	0.001329	0.00629069
C130074G19Rik	-0.00045652	-0.210085	0.833606	0.653979
Rab3gap2	-0.100878	-1.83313	0.0668141	0.140386
Iars2	0.0646767	1.02521	0.305288	0.397101
Bpnt1	-0.00674034	-0.222825	0.823676	0.649838
4930532G15Rik	-0.00358323	-0.167875	0.866685	0.663436
Eprs	-0.0366175	-0.5018	0.61582	0.575633
9630028B13Rik	0.000524477	0.117397	0.906548	0.674452
Lyplal1	-0.00359583	-0.280479	0.779116	0.636823
Tgfb2	-0.000450678	-0.0758261	0.939559	0.681878
Rrp15	0.0379429	0.534637	0.592913	0.565525
A430105J06Rik	-0.0172863	-1.12004	0.262723	0.362231
Gpatch2	-0.0847905	-1.50385	0.132653	0.229615
Gm38155	-0.00342439	-0.804709	0.421007	0.475508
Kctd3	-0.0580686	-1.70747	0.0877655	0.171169
Cenpf	1.10305	11.6202	5.18748e-31	5.82725e-29
Ptpn14	-0.0164305	-0.463626	0.642926	0.586579
Gm37422	0.0127609	1.06009	0.289127	0.384099
Smyd2	0.0544496	0.848298	0.396293	0.459209
Prox1	0.00035226	0.128174	0.898014	0.672427
Rps6kc1	-0.0216133	-0.811857	0.416893	0.473128
Angel2	-0.0463926	-0.700076	0.483896	0.510523
Vash2	-0.0047798	-0.848292	0.396296	0.459209
Flvcr1	-0.0456218	-1.43677	0.150815	0.251735
A230020J21Rik	-0.000192651	-0.117421	0.906529	0.674452
Tatdn3	-0.0599601	-1.78523	0.0742541	0.151453
Nsl1	0.113688	3.84903	0.000119337	0.000784754
Fam71a	-0.0139054	-1.13383	0.256893	0.356799
Atf3	-0.0929248	-1.57339	0.11566	0.208275
D730003I15Rik	-0.11205	-3.02985	0.00245308	0.0105265
Nenf	0.208999	2.90801	0.00364551	0.01462
Tmem206	-0.0906567	-2.54699	0.0108808	0.0350244
Ppp2r5a	-0.491157	-6.58769	4.69598e-11	1.02749e-09
Dtl	0.179849	2.20845	0.0272357	0.0714071
Ints7	0.0173181	0.283464	0.776827	0.636197
Lpgat1	-0.165615	-4.04327	5.31136e-05	0.000384802
Gm38037	0.0188989	1.37174	0.170176	0.273212
Nek2	0.166967	4.03475	5.5075e-05	0.00039769
1700034H15Rik	-0.000321122	-0.0942353	0.924924	0.678774
Slc30a1	-0.0343533	-1.43575	0.151106	0.252066
Gm26670	0.0128109	0.855465	0.392315	0.45711
Traf5	-0.0304158	-1.10333	0.269912	0.368076
Gm26879	0.00264817	0.224055	0.822719	0.649373
Rcor3	-0.0445133	-0.919845	0.357676	0.436336
Gm10516	0.0107597	1.68463	0.0920926	0.177166
Hhat	0.0175747	1.13515	0.256342	0.356455
Diexf	-0.000495429	-0.0100186	0.992007	0.693654
Irf6	0.000929104	0.103651	0.917448	0.677289
A130010J15Rik	0.00152956	0.0460281	0.963289	0.687515
Traf3ip3	-0.329021	-5.76004	8.66205e-09	1.38597e-07
4930570N18Rik	0.0204441	2.57888	0.00992658	0.0325207
Lamb3	-0.0175376	-1.13489	0.25645	0.356516
Hsd11b1	0.0233036	1.33872	0.180693	0.283823
G0s2	-0.00142541	-0.126646	0.899223	0.672769
Cd34	-0.661112	-9.43251	4.91264e-21	3.04146e-19
Gm16897	0.016748	2.83657	0.00456936	0.0176808
Cd46	-0.026268	-1.40976	0.158642	0.260751
Cr1l	-0.0536047	-0.749579	0.453526	0.49314
Cr2	-0.0061993	-0.747779	0.454611	0.493678
Fam171a1	-0.0171282	-0.706279	0.480032	0.508464
Nmt2	0.075687	1.42896	0.153049	0.254387
Rpp38	0.0903706	2.3753	0.0175536	0.0505202
Acbd7	-0.00024534	-0.0501852	0.959976	0.686467
Dclre1c	-0.107738	-2.90177	0.00371884	0.0148594
Suv39h2	0.0637722	1.60314	0.108937	0.200035
Hspa14	0.267716	3.85376	0.000117055	0.000772077
Gm45902	0.0369159	1.1902	0.233996	0.337305
Cdnf	0.0159032	1.74474	0.0810618	0.161772
Fam107b	-0.764558	-10.0599	1.08167e-23	7.85744e-22
Gm13185	-0.00424168	-0.84641	0.397345	0.459958
Frmd4a	-0.161098	-2.56796	0.0102447	0.0333726
Gm13179	-0.00408373	-0.59893	0.549233	0.54514
Prpf18	-0.0468743	-0.896561	0.369975	0.44457
Bend7	0.00177383	0.20428	0.838139	0.65509
Sephs1	0.0499895	0.934956	0.349834	0.431161
Phyh	-0.0563666	-1.3094	0.19043	0.294116
Mcm10	0.28908	5.33522	9.75524e-08	1.29e-06
Optn	0.0109867	0.163989	0.869743	0.664166
4930551O13Rik	-0.00749476	-0.966331	0.333902	0.419111
Camk1d	-0.0607225	-2.12479	0.0336287	0.0841203
Cdc123	0.196816	2.75437	0.00589134	0.0215055
Nudt5	0.122248	1.68643	0.0917452	0.176685
Gm13199	-0.0123558	-2.53655	0.0112103	0.0357794
Sec61a2	-0.0788539	-2.11268	0.034653	0.0860392
Dhtkd1	-0.00226288	-0.21822	0.827262	0.651078
Upf2	-0.0423214	-0.633525	0.526406	0.533181
Proser2	-0.00903547	-0.538186	0.590461	0.564075
Echdc3	-0.016693	-1.00029	0.317193	0.406616
Usp6nl	-0.0355038	-0.755368	0.450046	0.491296
Celf2	-0.640932	-8.41807	4.36145e-17	1.86367e-15
Gata3	0.00565242	0.248502	0.803751	0.644675
9230102O04Rik	-0.000466257	-0.19812	0.842955	0.655805
Taf3	-0.0187184	-0.290444	0.771483	0.634406
Atp5c1	-0.0012832	-0.0225879	0.981979	0.691115
Kin	-0.0247464	-0.407935	0.68333	0.603287
Itih5	-0.139391	-2.87115	0.00409854	0.0161282
Sfmbt2	-0.003922	-0.3174	0.750947	0.627544
Prkcq	0.0219469	0.545704	0.585282	0.562392
Pfkfb3	-0.106841	-2.74065	0.00614289	0.0221642
Gm10851	-0.00390077	-0.927139	0.353877	0.434082
Rbm17	-0.068141	-0.925314	0.354825	0.434609
Il15ra	-0.0304403	-0.952517	0.340858	0.424226
Fbxo18	-0.0900358	-2.17049	0.0299939	0.0772264
Ankrd16	-0.0432367	-1.13936	0.254579	0.354954
Itga8	0.00204904	0.449225	0.653279	0.590806
Mindy3	-0.00599505	-0.132717	0.89442	0.671157
Pter	-0.0542082	-1.40786	0.159206	0.261218
Rsu1	0.0025767	0.033787	0.973048	0.689481
Trdmt1	0.00338749	0.129053	0.897318	0.672147
Vim	-1.36439	-15.225	9.37879e-52	3.64979e-49
St8sia6	-0.287786	-5.17885	2.27672e-07	2.86135e-06
Gm37126	-0.00188275	-0.471701	0.637151	0.584741
Hacd1	0.0301159	0.440108	0.659868	0.593798
Stam	-0.0886633	-1.76587	0.0774483	0.156258
Mrc1	-0.00412492	-1.44814	0.14761	0.248134
Cacnb2	-0.0752137	-2.39521	0.0166294	0.0484619
Gm10848	-0.000295395	-0.0220136	0.982438	0.691221
Gm13269	0.00911197	1.18254	0.237022	0.339958
Nsun6	-0.0707355	-1.80884	0.070506	0.14577
Arl5b	-0.0751353	-1.77978	0.0751429	0.152644
Plxdc2	0.00293151	0.159645	0.873164	0.6651
Nebl	0.00513057	0.710925	0.477148	0.507045
Mllt10	-0.221928	-2.95753	0.00310856	0.0127722
Dnajc1	-0.156605	-2.21376	0.026868	0.07063
Commd3	0.00767123	0.105621	0.915885	0.676465
Bmi1	-0.00316392	-0.058335	0.953483	0.685048
Pip4k2a	-0.273393	-4.25669	2.094e-05	0.000170402
4930426L09Rik	-0.00703379	-0.769413	0.441666	0.487197
Armc3	-0.0215267	-0.604398	0.545593	0.542917
Msrb2	0.00912355	0.170675	0.864483	0.662797
Otud1	-0.0752345	-2.03101	0.0422803	0.100154
Etl4	0.000581561	0.291719	0.770508	0.634406
Arhgap21	-0.0321076	-0.514672	0.606794	0.57156
Gm13375	-0.0242782	-1.81022	0.0702929	0.145476
Enkur	-0.00560959	-0.497549	0.618813	0.576848
Thnsl1	-0.0111682	-0.452671	0.650796	0.58971
Apbb1ip	-0.200974	-2.6795	0.00738544	0.0257434
Pdss1	0.0714532	1.58434	0.113149	0.205101
Abi1	-0.27125	-4.18186	2.91643e-05	0.000226988
Acbd5	-0.180445	-3.59758	0.00032277	0.00185804
Mastl	0.105764	3.20697	0.00134571	0.00635323
Yme1l1	-0.0555365	-0.77498	0.43837	0.485672
Spopl	-0.0547902	-0.948741	0.342776	0.426024
Hnmt	0.0222409	0.771326	0.440532	0.486873
Psd4	-0.184408	-3.8029	0.000143876	0.000923896
Pax8	-0.00681597	-1.16954	0.242216	0.344505
Ehmt1	-0.364879	-5.05205	4.44946e-07	5.32777e-06
Arrdc1	-0.0021971	-0.0413631	0.967007	0.687982
Zmynd19	-0.0805907	-1.3604	0.173736	0.276988
Dph7	-0.0158269	-0.430234	0.667035	0.596391
Mrpl41	0.126775	1.80822	0.0706034	0.145842
Pnpla7	-0.100619	-2.25319	0.0242692	0.0652958
Nsmf	-0.0415318	-1.40421	0.160288	0.262323
Nrarp	0.0101332	0.528575	0.597112	0.567823
Gm38287	0.00944359	1.79515	0.0726601	0.148989
Tor4a	-0.0182021	-0.860568	0.389497	0.455715
Nelfb	-0.0478679	-0.758928	0.447914	0.490168
Tubb4b	1.60722	16.604	4.40576e-61	2.40032e-58
Rnf208	-0.0043392	-0.504734	0.613757	0.575085
Ndor1	-0.00151484	-0.0704395	0.943845	0.682897
Tmem203	0.0470156	1.01573	0.309785	0.400723
Tprn	-0.0601069	-1.65881	0.0971864	0.184458
Ssna1	0.263168	3.51665	0.000439003	0.00242325
Anapc2	-0.0910285	-1.57354	0.115627	0.208249
AA543186	0.00509175	0.504914	0.613631	0.575085
Man1b1	-0.0476814	-1.10454	0.269387	0.367611
Dpp7	0.00977887	0.453425	0.650253	0.589611
Uap1l1	-0.0883509	-1.91152	0.0559663	0.123073
Sapcd2	0.334036	8.87916	7.91457e-19	3.97417e-17
Npdc1	0.000944801	0.106866	0.914897	0.676185
Fut7	-0.143116	-3.01853	0.00254654	0.0108602
Abca2	0.0230455	0.449198	0.653298	0.590806
Paxx	-0.10217	-1.83066	0.0671819	0.140965
Ptgds	-0.00813263	-0.527462	0.597885	0.567881
C8g	0.00648832	0.421638	0.673299	0.599189
Fbxw5	-0.0357099	-0.853504	0.393401	0.457538
Traf2	0.00356702	0.0747489	0.940416	0.682076
Edf1	0.213543	3.02281	0.00251082	0.0107373
Mamdc4	-0.00561827	-0.85836	0.390715	0.456209
Phpt1	-0.00995192	-0.184052	0.853976	0.65879
Gm996	0.00106557	0.307384	0.758558	0.630182
Gm26702	-0.0012469	-0.441463	0.658887	0.59344
Rabl6	0.0104391	0.153243	0.87821	0.6668
Tmem141	-0.162454	-4.04831	5.19851e-05	0.000377883
Bmyc	-0.502459	-7.75864	9.4381e-15	3.18391e-13
Camsap1	-0.0474948	-1.03573	0.300353	0.392462
Ubac1	0.0504698	0.817455	0.413688	0.471046
Nacc2	-0.0143378	-0.566238	0.571245	0.555642
Tmem250-ps	0.0249598	0.52802	0.597498	0.567849
1810012K08Rik	-0.0075524	-1.01913	0.308164	0.399316
Qsox2	-0.00868838	-0.294186	0.768622	0.633616
Gpsm1	-0.105713	-3.39015	0.000701282	0.00363702
Dnlz	0.0329778	0.526678	0.598429	0.568052
Card9	0.00538259	0.158789	0.873839	0.665306
Snapc4	-0.0609504	-1.51431	0.129978	0.226472
Gm13563	-0.0100749	-1.19752	0.231134	0.334655
Sdccag3	-0.146992	-3.00976	0.00262117	0.0111133
Pmpca	0.0856411	1.39905	0.16183	0.263974
Inpp5e	-0.0132712	-0.46971	0.638572	0.58487
Sec16a	-0.195386	-4.02081	5.84324e-05	0.000419155
Notch1	-0.275416	-9.33787	1.19639e-20	7.12362e-19
Egfl7	-0.154423	-2.1183	0.0341747	0.085115
Agpat2	-0.142515	-2.67096	0.00757603	0.0262984
Fam69b	-0.102351	-1.96152	0.0498465	0.113391
Surf6	-0.034392	-0.698025	0.485178	0.511321
Med22	-0.0389282	-1.03854	0.299045	0.391447
Rpl7a	-0.0960039	-3.07798	0.00208981	0.00921167
Surf1	-0.0915692	-1.50394	0.132629	0.229615
Surf2	0.0468956	0.761549	0.446347	0.489167
Surf4	-0.0135241	-0.201058	0.840657	0.65546
Stkld1	-0.00141881	-0.393923	0.693646	0.606819
Rexo4	0.00461257	0.0807773	0.935621	0.681016
Adamts13	-0.000441032	-0.0799175	0.936304	0.681169
Cacfd1	-0.0665713	-1.61588	0.106153	0.196006
Slc2a6	-0.0560385	-3.83381	0.000126959	0.000828869
Sardh	0.0129708	2.43705	0.0148251	0.0444642
Vav2	-0.060691	-2.37978	0.0173418	0.0500428
Brd3os	-0.0049027	-0.72769	0.466821	0.501095
Brd3	-0.117387	-1.55763	0.119354	0.213095
Wdr5	0.00181909	0.0296771	0.976325	0.689919
Rxra	0.00943522	0.870956	0.3838	0.452465
Col5a1	0.115887	2.44888	0.0143473	0.0433535
Fcnb	0.0296598	3.79072	0.000151107	0.000962308
Olfm1	-0.0191281	-0.751967	0.452089	0.492364
Ppp1r26	-0.0179811	-1.47201	0.141051	0.240333
Mrps2	0.0342025	0.843977	0.398703	0.460942
Ralgds	-0.0374183	-1.82681	0.0677585	0.141739
Gtf3c5	0.0178906	0.466203	0.64108	0.585778
Gfi1b	0.152186	2.30054	0.0214382	0.0592135
Tsc1	-0.066485	-1.4374	0.150635	0.251628
Spaca9	-0.0563014	-3.88335	0.0001037	0.000696208
Ak8	-0.00614869	-1.43196	0.152186	0.25348
Gtf3c4	-0.128229	-2.79808	0.00515079	0.0194068
Ddx31	-0.0138892	-0.381538	0.702812	0.610447
Cfap77	0.010848	1.8364	0.0663287	0.139684
Ttf1	-0.00775275	-0.146535	0.883502	0.668727
Setx	-0.279061	-3.86793	0.000110469	0.000734862
Ntng2	-0.00517453	-0.57932	0.562387	0.551958
Med27	0.129452	3.22576	0.00126048	0.0060292
Rapgef1	-0.0444663	-0.913834	0.360826	0.43846
Gm13547	-0.00216596	-0.475576	0.634387	0.583824
Trub2	0.0556489	1.30327	0.192514	0.296283
Coq4	0.104213	2.32826	0.0199186	0.0558946
Slc27a4	-0.0224239	-1.05898	0.289637	0.384499
Urm1	-0.0735277	-1.23793	0.215772	0.319445
2600006K01Rik	0.00867593	0.408161	0.683164	0.603287
Cercam	0.0357143	1.25199	0.210604	0.314529
Odf2	0.181838	2.97163	0.00296943	0.0123213
Gle1	0.018804	0.302446	0.762319	0.63158
Sptan1	-0.396286	-6.4083	1.53892e-10	3.17585e-09
Wdr34	-0.0527761	-1.3129	0.189247	0.292933
Set	0.420626	8.50057	2.16092e-17	9.34366e-16
Pkn3	0.0166285	0.844877	0.3982	0.460606
Zdhhc12	-0.06884	-1.79955	0.0719616	0.147918
Zer1	-0.0720134	-1.38982	0.164615	0.267357
Tbc1d13	-0.00424051	-0.119601	0.904802	0.674415
Endog	-0.0342646	-0.728109	0.466564	0.50101
Spout1	0.0835508	1.4193	0.155843	0.257523
Kyat1	-0.0196003	-0.802273	0.422414	0.476377
1700084E18Rik	-0.0173777	-1.15668	0.247432	0.349144
Lrrc8a	-0.0300848	-1.27034	0.203993	0.30829
Gm28035	-0.000112723	-0.0349601	0.972112	0.689313
Phyhd1	-0.00562987	-1.16817	0.242768	0.344942
Dolk	-0.0185731	-0.658791	0.510045	0.52467
Nup188	-0.0426172	-0.862042	0.388685	0.455235
Sh3glb2	-0.0339022	-0.698126	0.485115	0.511321
Miga2	0.0229901	0.951211	0.341521	0.42489
Dolpp1	-0.0183324	-0.613373	0.539644	0.539758
Crat	-0.0218018	-0.659469	0.50961	0.52451
Ptpa	0.0727856	1.00263	0.316063	0.405788
Ier5l	-0.0227932	-1.12886	0.258984	0.359075
Cstad	-0.0116878	-1.5861	0.112749	0.204757
1700001O22Rik	-0.00391413	-0.612848	0.539991	0.539982
Ntmt1	-0.0127783	-0.228899	0.818952	0.647996
Asb6	-0.0821518	-1.97305	0.0485182	0.110972
Ptges	5.53862e-05	0.0197985	0.984205	0.691506
Tor1b	-0.0562285	-1.03848	0.299074	0.391447
Tor1a	-0.169782	-2.85336	0.00433503	0.0168941
BC005624	0.0776487	1.06276	0.287918	0.383334
Usp20	-0.047497	-1.65655	0.0976422	0.185162
Fnbp1	-0.291348	-4.13977	3.50563e-05	0.000266515
Gpr107	-0.108621	-2.79753	0.00515957	0.0194265
Ncs1	-0.0347652	-1.36787	0.171383	0.274462
Hmcn2	-0.00307188	-0.655277	0.512305	0.526129
Ass1	-0.232471	-2.98659	0.00282804	0.0118474
Fubp3	0.105792	2.28727	0.022201	0.0607965
Exosc2	0.00974678	0.165991	0.868167	0.663753
Abl1	-0.209475	-3.91434	9.12625e-05	0.000623854
Qrfp	-0.0166242	-1.40966	0.158671	0.260751
Aif1l	0.00183794	0.244906	0.806534	0.645329
Nup214	-0.234315	-3.70197	0.000215099	0.00131011
Fam78a	-0.0464606	-1.00635	0.314271	0.404535
Plpp7	0.00248697	0.166924	0.867433	0.663472
Prrc2b	-0.156249	-2.32549	0.0200659	0.0562068
Gm13610	-0.0196106	-2.0667	0.0387886	0.0936961
Pomt1	0.000140864	0.00307566	0.997546	0.694416
Uck1	-0.0871671	-1.64741	0.0995056	0.187391
Swi5	0.138233	2.2365	0.0253411	0.0674625
Golga2	-0.107781	-2.2048	0.0274911	0.0719791
Ciz1	0.0367287	0.619339	0.535707	0.537734
1110008P14Rik	0.124945	2.6265	0.0086402	0.0292093
Lcn2	0.12578	5.34252	9.371e-08	1.24828e-06
Ptges2	-0.0140364	-0.313348	0.754023	0.628764
Slc25a25	-0.05056	-1.30346	0.192448	0.296224
Naif1	-0.0219817	-1.07057	0.284389	0.380453
Fam102a	-0.0291143	-1.64313	0.100388	0.188629
Dpm2	0.0158549	0.236909	0.812732	0.646805
St6galnac4	-0.268918	-4.54773	5.48769e-06	5.22232e-05
St6galnac6	-0.106381	-2.57346	0.0100834	0.0329055
Ak1	0.0129749	0.860334	0.389626	0.455719
Eng	-0.14545	-2.3728	0.0176728	0.0508229
Fpgs	0.135801	2.83031	0.00465976	0.0179161
Cdk9	-0.250484	-3.53774	0.00040542	0.00226311
Sh2d3c	-0.0873882	-2.90938	0.00362958	0.0145615
Ttc16	-0.00208976	-0.32961	0.741702	0.624186
Tor2a	0.120895	2.12444	0.0336585	0.0841756
Ptrh1	0.0395975	1.79986	0.071913	0.147846
Stxbp1	0.0200436	0.435802	0.66299	0.594859
Gm13524	0.00110147	0.160711	0.872324	0.664805
Gm13523	-0.0047724	-1.1636	0.244613	0.346364
Fam129b	-0.0639999	-2.26344	0.0236302	0.0638754
Lrsam1	-0.0107202	-0.642665	0.520457	0.530302
Rpl12	0.0567084	1.7914	0.0732591	0.14985
Slc2a8	0.024807	0.902078	0.367038	0.442847
Garnl3	-0.00495465	-0.608211	0.543061	0.541387
Ralgps1	-0.023573	-1.10793	0.267921	0.366752
Angptl2	-0.0162455	-1.87773	0.0604479	0.129771
Zbtb34	-0.0509317	-1.91817	0.0551189	0.121849
Zbtb43	-0.093294	-2.33944	0.0193324	0.0546155
Mvb12b	-0.025868	-0.469321	0.638851	0.58487
Nron	0.00901337	1.13896	0.254747	0.355098
Pbx3	-0.0373157	-0.753933	0.450907	0.491577
C79798	-0.00361196	-0.670026	0.502857	0.52129
Mapkap1	-0.166306	-2.41835	0.015609	0.0462174
Gapvd1	-0.172421	-2.39106	0.0168186	0.0489086
Hspa5	0.121117	1.48144	0.138521	0.237355
Rabepk	-0.0138617	-0.240501	0.809947	0.646263
Fbxw2	-0.0147152	-0.214873	0.829871	0.652311
Psmd5	0.0465848	0.703031	0.482053	0.509318
Phf19	-0.0167117	-0.745988	0.455693	0.494558
Traf1	-0.0226401	-0.880014	0.378873	0.449855
AI182371	0.00277736	0.563682	0.572984	0.556138
Cntrl	-0.088142	-1.11933	0.263025	0.362601
Rab14	-0.267118	-3.60147	0.000317985	0.00183423
Gsn	-0.0678347	-1.93282	0.0532866	0.118985
Stom	0.00671931	0.118243	0.905878	0.674452
Ggta1	-0.182132	-4.21007	2.57566e-05	0.00020293
Dab2ip	-0.0992529	-1.98091	0.047629	0.109351
9030204H09Rik	-0.00090936	-0.0828761	0.933952	0.68071
Ndufa8	-0.00667578	-0.095337	0.924049	0.678651
Rbm18	-0.136759	-2.5493	0.010809	0.0348765
Mrrf	-0.112342	-1.94157	0.0522174	0.117436
Gm13431	0.00118453	0.293687	0.769004	0.633883
Ptgs1	0.0322834	0.935542	0.349532	0.430943
Olfr338	0.000495832	0.154987	0.876835	0.666251
Pdcl	-0.0733365	-1.31193	0.189574	0.29325
Rc3h2	-0.159544	-2.82159	0.00478824	0.0182939
Zbtb6	-0.0448569	-1.2083	0.226959	0.330334
Zbtb26	-0.0197412	-0.636344	0.524567	0.532096
Rabgap1	-0.0399228	-0.719001	0.472158	0.504264
Strbp	-0.0157095	-0.220745	0.825296	0.650182
Gpr21	0.0117221	0.780736	0.434976	0.48379
Dennd1a	-0.126918	-2.41738	0.0156508	0.0463036
Nek6	-0.11351	-4.02593	5.71774e-05	0.000411236
Psmb7	-0.0414722	-0.573213	0.566513	0.553723
Nr6a1	-0.00999449	-0.668831	0.503619	0.521832
Nr6a1os	0.00871498	0.8327	0.405034	0.464991
Gm13496	-0.001516	-0.17006	0.864966	0.663065
Wdr38	0.00921144	1.38231	0.166908	0.269914
Rpl35	-0.0554146	-1.3813	0.167219	0.270176
Arpc5l	-0.219561	-3.10612	0.00190097	0.00850309
Golga1	-0.0885646	-2.0245	0.0429452	0.101352
Scai	-0.0478636	-1.18745	0.235078	0.338149
Ppp6c	-0.158513	-2.56147	0.0104378	0.0338997
Arhgap15	-0.510358	-6.95697	3.69824e-12	9.3065e-11
Arhgap15os	0.00105564	0.32718	0.743539	0.624707
Gtdc1	0.028255	0.982823	0.325719	0.412822
Zeb2	-0.80835	-9.47322	3.34088e-21	2.09214e-19
Zeb2os	-0.189505	-5.60848	2.09628e-08	3.14624e-07
Acvr2a	-0.00689235	-0.322536	0.747053	0.626405
Orc4	-0.0434698	-0.745732	0.455847	0.494579
Mbd5	-0.101502	-2.2295	0.0258034	0.0684838
Epc2	-0.118334	-1.75972	0.0784872	0.157935
Lypd6b	-0.00384237	-0.470752	0.637828	0.58487
Mmadhc	0.0464558	0.761538	0.446354	0.489167
Gm13483	-0.0023734	-0.503415	0.614684	0.575232
Rnd3	-0.0133993	-1.65365	0.0982307	0.185922
Rbm43	0.0178584	0.267091	0.789404	0.640476
Nmi	-0.0830956	-1.47837	0.13934	0.238431
Tnfaip6	-0.00589474	-1.05998	0.289181	0.384099
Rif1	-0.0390702	-0.491027	0.623418	0.578912
Neb	-0.00818279	-0.829336	0.406935	0.466255
Arl5a	-0.17429	-3.50914	0.000451565	0.00247797
Stam2	-0.148865	-3.01574	0.00257006	0.0109434
Fmnl2	-0.0381554	-1.95874	0.0501719	0.113893
Prpf40a	-0.239169	-3.26344	0.00110443	0.00539168
Arl6ip6	-0.0426602	-0.687227	0.491956	0.515086
Nr4a2	-0.0953253	-1.8441	0.065198	0.137892
Gpd2	-0.0110786	-0.217632	0.82772	0.651207
Galnt5	-0.0080937	-1.05366	0.292063	0.38659
Cytip	-0.17014	-2.82748	0.00470114	0.0180535
Gm13546	0.000749549	0.129292	0.897129	0.672147
Acvr1c	-0.00154668	-0.455496	0.648762	0.588896
Acvr1	-0.0273923	-1.90053	0.0573926	0.125053
Upp2	-0.0211809	-2.47481	0.0133476	0.0410035
Ccdc148	-0.00175409	-0.491412	0.623146	0.578807
Pkp4	0.00072727	0.0245899	0.980383	0.690756
Tanc1	0.0126057	0.397836	0.690759	0.605973
Wdsub1	0.0815251	2.48559	0.0129504	0.0400767
Baz2b	-0.472353	-6.07981	1.24797e-09	2.26637e-08
Gm13572	-0.000435059	-0.0909983	0.927496	0.678994
Gm13620	0.00241226	0.182692	0.855043	0.65941
March7	-0.24383	-3.36287	0.000774309	0.00395107
Cd302	-0.0772873	-4.13911	3.51558e-05	0.000266812
Ly75	-0.00592438	-0.336096	0.736806	0.622941
Pla2r1	1.77679e-05	0.00480767	0.996164	0.694244
Itgb6	0.00210645	0.275513	0.782928	0.638278
Rbms1	-0.158431	-3.23226	0.00123219	0.00592252
Tank	-0.141871	-2.37657	0.0174933	0.0504131
Psmd14	0.216851	2.91818	0.0035288	0.0141885
Tbr1	0.000508841	0.0699807	0.94421	0.682994
Dpp4	-0.216667	-4.55992	5.17923e-06	4.9374e-05
Gm13565	-0.000208397	-0.0805843	0.935774	0.681036
Fap	-0.00373021	-0.754976	0.450281	0.491362
Ifih1	-0.00839931	-0.165406	0.868627	0.663901
Gca	-0.0126722	-0.729966	0.465429	0.500439
Kcnh7	-0.00300989	-0.817417	0.41371	0.471046
Grb14	0.0223348	4.31984	1.57676e-05	0.000132059
Cobll1	-0.0523679	-2.10347	0.0354498	0.08759
Gm13594	-0.000749816	-0.0924787	0.92632	0.67899
Galnt3	-0.022591	-1.66272	0.0964003	0.183379
Ttc21b	-0.0964756	-2.6827	0.00731535	0.0255542
B3galt1	0.00143746	0.279266	0.780047	0.637175
Stk39	-0.0130298	-0.775406	0.438119	0.485667
Cers6	-0.13906	-3.60692	0.000311389	0.00180286
Nostrin	-0.0948144	-6.87488	6.58104e-12	1.58298e-10
Spc25	0.513744	9.89856	5.40858e-23	3.70651e-21
Bbs5	-0.000461487	-0.029608	0.97638	0.689919
Fastkd1	-0.0596016	-1.53958	0.123694	0.2188
Ppig	0.136735	1.79838	0.0721468	0.148173
Ccdc173	0.0312078	1.19734	0.231203	0.334655
Phospho2	-0.0949222	-1.92214	0.0546173	0.121059
Klhl23	-0.0451266	-1.02957	0.303236	0.395186
Ssb	0.24948	4.02926	5.63739e-05	0.000405724
Mettl5	0.0611715	1.02654	0.304665	0.396526
Mettl5os	-0.0168666	-0.972103	0.331023	0.416505
Ubr3	-0.151496	-2.68839	0.0071919	0.0251816
Gm26558	-0.00412365	-0.733278	0.463406	0.499151
Gorasp2	0.0647739	1.01086	0.31211	0.402459
Tlk1	-0.0804723	-1.09968	0.271498	0.369447
Mettl8	0.0321076	0.69246	0.488665	0.513169
Dcaf17	-0.134376	-2.33383	0.0196249	0.0552268
Cybrd1	-0.00199324	-0.515899	0.605937	0.571049
Dync1i2	0.00664341	0.0908273	0.927632	0.678994
Slc25a12	-0.0113038	-0.236858	0.812772	0.646805
Hat1	0.138758	1.85617	0.0634587	0.134972
Metap1d	-0.0813963	-1.47751	0.139571	0.23867
Itga6	-0.116038	-1.71977	0.0855061	0.168086
Pdk1	-0.145096	-2.88273	0.00395101	0.0156318
Rapgef4	0.0052986	0.5928	0.553329	0.546919
Map3k20	-0.0695649	-1.14984	0.250239	0.351376
Cdca7	0.0276879	0.354492	0.722978	0.616753
Sp3	-0.345582	-4.76182	1.94597e-06	2.00794e-05
Sp3os	-0.0187218	-0.387024	0.698747	0.609052
Ola1	-0.0526398	-0.704582	0.481087	0.508858
Cir1	0.0452547	0.60904	0.542512	0.541174
Scrn3	0.140107	4.12478	3.74147e-05	0.000281937
Gpr155	0.0217817	1.82279	0.0683648	0.142533
Wipf1	-0.203468	-3.87659	0.000106622	0.000713505
Chn1	-0.00116832	-0.300431	0.763855	0.632078
Atf2	-0.167416	-2.67335	0.00752216	0.0261447
Atp5g3	0.146386	2.0867	0.0369412	0.0901305
Lnpk	0.128474	2.21784	0.0265886	0.0700477
Mtx2	-0.0343856	-0.528796	0.596959	0.567823
Hnrnpa3	0.561472	9.76327	2.04587e-22	1.35106e-20
Nfe2l2	-0.252611	-3.44631	0.000570677	0.00303626
Agps	-0.111109	-1.87442	0.0609027	0.130376
Ttc30b	-0.00728342	-0.718134	0.472692	0.50452
Ttc30a1	-0.00222207	-0.138315	0.889995	0.669842
Rbm45	-0.0746585	-1.73181	0.0833388	0.165136
Osbpl6	-0.00243904	-0.400344	0.688912	0.605468
Prkra	-0.079129	-1.33996	0.180288	0.283474
Fkbp7	-0.0186249	-0.670048	0.502843	0.52129
Plekha3	-0.135244	-2.81018	0.00496115	0.0188076
Ttn	-0.00945964	-1.35981	0.173922	0.277185
Ccdc141	-0.00537961	-0.844518	0.398401	0.460729
Sestd1	-0.0901907	-2.58154	0.00985046	0.0323586
Cwc22	0.0163149	0.258278	0.796198	0.642352
Ube2e3	-0.0602391	-0.804875	0.420911	0.475508
Itga4	-0.271819	-3.45602	0.000550535	0.00294059
Cerkl	-0.0839335	-2.04085	0.0412929	0.0982863
Ssfa2	-0.0744548	-2.09314	0.0363621	0.0892572
Dnajc10	-0.375007	-5.35446	8.77481e-08	1.17461e-06
Nckap1	0.0912056	2.64531	0.0081747	0.0280195
Dusp19	0.0157879	0.384293	0.700769	0.609974
Nup35	0.157989	4.15985	3.2116e-05	0.000247137
Zc3h15	0.00993142	0.129638	0.896856	0.672147
Itgav	-0.0388544	-1.10584	0.268823	0.367365
Calcrl	-0.0615948	-1.47274	0.140852	0.240183
Tfpi	-0.100537	-2.81964	0.0048174	0.0183795
Gm13710	-0.0115962	-1.53548	0.124698	0.220255
Ctnnd1	-0.0452443	-1.15163	0.2495	0.35079
Btbd18	-0.00350884	-0.684871	0.493442	0.515947
Selenoh	0.296352	3.94478	8.04292e-05	0.000558022
Tmx2	0.235882	4.15614	3.26413e-05	0.000250648
Med19	0.0192248	0.295516	0.767606	0.633406
Zdhhc5	-0.0781266	-1.48363	0.137939	0.236813
Clp1	0.000562834	0.012259	0.990219	0.693249
Gm19426	0.0122686	1.05095	0.293305	0.387434
Ube2l6	-0.070824	-1.45179	0.146592	0.247299
Timm10	-0.00217687	-0.0323498	0.974194	0.689574
Slc43a1	0.0749934	1.70588	0.0880611	0.171502
Slc43a3	-0.0222305	-0.383143	0.701622	0.610078
Prg2	-0.00587895	-0.748353	0.454265	0.493468
Prg3	-0.0124134	-1.05931	0.289483	0.384342
Ssrp1	0.1349	1.83027	0.0672391	0.141004
Tnks1bp1	-0.0195464	-1.38339	0.166576	0.269597
Olfr1033	-0.0154443	-1.5693	0.116611	0.209421
Olfr1034	-0.00219718	-0.69503	0.487053	0.512459
Olfr1238	0.0010995	0.554137	0.579498	0.559934
Olfr1260	-0.00301454	-0.772222	0.440001	0.48674
Ptprj	-0.0742852	-2.05803	0.0396138	0.0952436
4933423P22Rik	0.000828984	0.0995697	0.920688	0.677747
Nup160	0.0535592	0.993764	0.320362	0.408706
Fnbp4	-0.146235	-1.92347	0.0544495	0.120786
Agbl2	0.00127624	0.395908	0.692182	0.606359
Mtch2	0.10907	1.57079	0.116264	0.209035
C1qtnf4	0.00488273	0.691447	0.489301	0.513392
Ndufs3	-0.0413048	-0.565195	0.571954	0.555877
Kbtbd4	-0.106143	-2.83279	0.00462374	0.0177964
Celf1	-0.0725252	-1.02511	0.305337	0.397117
Rapsn	-0.0301256	-0.750799	0.452792	0.492637
Psmc3	0.135372	1.83705	0.0662321	0.139564
Slc39a13	-0.0241735	-0.837104	0.402555	0.463498
Spi1	-0.381631	-5.4626	4.8066e-08	6.70604e-07
Mybpc3	-0.0148675	-0.863521	0.387872	0.454938
Madd	-0.0715787	-1.33193	0.182914	0.286281
Nr1h3	0.00169562	0.250817	0.801961	0.643998
Acp2	-0.0516906	-1.68108	0.092779	0.178172
Ddb2	-0.0102066	-0.374552	0.708002	0.611833
A330069E16Rik	-0.00908345	-0.50903	0.610743	0.573736
Pacsin3	-0.00184698	-0.397905	0.690709	0.605973
Arfgap2	-0.0326202	-0.479247	0.631774	0.582542
1110051M20Rik	0.0375939	1.02543	0.305187	0.397017
Lrp4	0.000271703	0.0300935	0.975993	0.689919
Ckap5	0.522717	6.56864	5.33471e-11	1.15335e-09
F2	0.00191034	0.407298	0.683798	0.603602
Zfp408	-0.0209006	-0.904816	0.365585	0.441926
Arhgap1	-0.0161373	-0.36882	0.712269	0.613321
Atg13	-0.0635533	-1.66706	0.0955352	0.181989
Harbi1	-0.0176955	-0.480848	0.630635	0.582062
Ambra1	-0.0291691	-0.838193	0.401943	0.463165
Mdk	-0.00298934	-0.295769	0.767413	0.633406
Dgkz	-0.287852	-4.21203	2.55337e-05	0.000201596
Gm9821	0.00175094	0.117622	0.90637	0.674452
Creb3l1	-0.0240184	-2.06376	0.0390667	0.0941983
Phf21a	-0.223616	-4.27066	1.96723e-05	0.000161412
Large2	-0.00432895	-0.494008	0.621312	0.57809
Pex16	-0.0710377	-1.40499	0.160055	0.262059
1700029I15Rik	0.00427595	0.615374	0.538322	0.538975
Mapk8ip1	-0.00509903	-0.888381	0.374358	0.447208
Cry2	-0.111791	-2.81281	0.00492087	0.0186892
Slc35c1	-0.100278	-2.47114	0.0134852	0.0413213
Chst1	-0.0068359	-0.70927	0.478174	0.50768
Prdm11	-0.0343187	-1.0352	0.300602	0.392693
Trp53i11	-0.0365823	-1.77709	0.0755837	0.153339
Tspan18	-0.00102135	-0.155017	0.876811	0.666251
Cd82	0.0123812	0.298077	0.765651	0.632833
Ext2	-0.0492876	-0.850185	0.395243	0.458499
Accs	-0.0828656	-2.29748	0.0216121	0.0595728
Alkbh3	-0.0382921	-0.766911	0.443153	0.487553
Hsd17b12	-0.0159771	-0.225092	0.821913	0.649057
Ttc17	-0.0980289	-2.66255	0.00776777	0.0268528
Api5	-0.413799	-5.58242	2.43487e-08	3.595e-07
B230118H07Rik	-0.048544	-0.813441	0.415985	0.472605
Rag2	-0.0379212	-5.12579	3.01929e-07	3.74705e-06
Traf6	-0.0543136	-1.25427	0.209774	0.313599
Prr5l	0.00175087	0.52293	0.601035	0.568889
Commd9	0.127178	2.39608	0.01659	0.0483728
Ldlrad3	-0.0713806	-2.74104	0.00613561	0.0221642
Trim44	-0.206969	-2.81444	0.00489587	0.0186267
Cd44	-0.39033	-5.80111	6.79136e-09	1.10284e-07
Pdhx	-0.0204514	-0.481334	0.63029	0.581822
Apip	0.0365539	0.555098	0.57884	0.559498
Cat	-0.151269	-2.46879	0.0135739	0.0414998
Abtb2	0.015402	2.79563	0.00518997	0.0195207
Nat10	0.0690266	1.20473	0.228335	0.331778
Caprin1	-0.515245	-7.49382	7.26675e-14	2.21175e-12
Lmo2	-0.0205649	-0.283041	0.777151	0.636267
4931422A03Rik	-0.00743631	-1.15171	0.24947	0.35079
Fbxo3	-0.0333055	-0.503643	0.614523	0.575185
Cd59b	0.0129477	0.637361	0.523905	0.531975
Cd59a	0.0708832	1.3537	0.175862	0.278848
Hipk3	-0.100267	-2.26824	0.023336	0.0632843
Cstf3	0.05541	0.93169	0.351519	0.432114
Tcp11l1	0.00570558	0.149446	0.881205	0.668003
Depdc7	-0.0501737	-3.84709	0.000120287	0.000790043
Qser1	-0.0715406	-1.31796	0.187549	0.290861
Prrg4	-0.0065019	-0.19978	0.841656	0.655476
Ccdc73	-0.0674979	-2.35776	0.018405	0.0524967
Eif3m	-0.0290594	-0.469333	0.638842	0.58487
Them7	0.00360127	0.206111	0.836709	0.65474
Rcn1	-0.0230377	-0.388777	0.69745	0.608507
Elp4	0.0213408	0.43773	0.661592	0.594157
Immp1l	0.20104	2.94189	0.00326973	0.0133223
Dnajc24	0.0288056	0.551458	0.581332	0.560688
Mpped2	-0.0050361	-0.613808	0.539356	0.539581
Arl14ep	-0.0781345	-1.99342	0.0462434	0.106709
Mettl15	0.0124519	0.39262	0.694608	0.607133
Kif18a	0.224525	5.04908	4.51904e-07	5.39921e-06
Lin7c	-0.134744	-2.12021	0.0340131	0.0848631
Lgr4	0.00923408	1.1671	0.243198	0.345154
Ccdc34	0.635121	8.1818	3.14268e-16	1.22298e-14
Olfr1307	-6.38597e-05	-0.0145223	0.988414	0.692831
Lpcat4	0.0220858	1.35197	0.176415	0.279408
Nop10	0.522984	7.75213	9.93159e-15	3.32977e-13
Slc12a6	-0.204021	-3.58443	0.000339446	0.00193853
Emc4	0.0353041	0.554448	0.579285	0.559828
Katnbl1	0.069506	1.72748	0.0841124	0.166065
Emc7	0.0214445	0.308915	0.757393	0.629826
Aven	-0.0307306	-0.52547	0.599268	0.568403
Fmn1	-0.0044666	-0.844677	0.398312	0.460686
Arhgap11a	0.34105	5.59417	2.27613e-08	3.37893e-07
Aqr	-0.11739	-1.71421	0.0865225	0.169404
Zfp770	-0.0283462	-0.79256	0.428053	0.480103
Dph6	-0.0737815	-1.33974	0.18036	0.283505
Gm13977	-0.00140552	-0.342402	0.732056	0.620902
BC052040	0.0599796	1.83508	0.0665244	0.139936
Gm29340	-0.0034158	-0.347439	0.728269	0.619618
Spred1	-0.225834	-3.49953	0.000468146	0.00255692
Fam98b	-0.119542	-1.77259	0.0763275	0.154589
Thbs1	0.00427728	0.636365	0.524553	0.532096
Fsip1	-0.0046084	-1.14497	0.252248	0.35306
Eif2ak4	-0.107921	-2.17729	0.0294826	0.076126
Srp14	-0.049034	-0.701068	0.483277	0.510215
Bmf	0.0207953	3.69021	0.00022528	0.00136449
Bub1b	0.462459	7.63256	2.5152e-14	8.03708e-13
Pak6	0.0164148	0.936329	0.349127	0.430777
Ankrd63	-0.00325881	-0.429208	0.667782	0.596791
Plcb2	-0.133706	-2.25152	0.0243746	0.0655058
Inafm2	0.00786052	0.214844	0.829894	0.652311
A430105I19Rik	0.00257223	0.224876	0.822081	0.649057
Knstrn	0.349953	5.20302	2.00029e-07	2.5403e-06
Ivd	-0.242808	-4.43027	9.51342e-06	8.48985e-05
Bahd1	-0.0359841	-1.43685	0.150792	0.251735
Chst14	-0.0139988	-0.878708	0.379581	0.450107
Ccdc32	0.0328312	0.632307	0.527201	0.533559
Rpusd2	-0.0183945	-0.66297	0.507365	0.523523
Knl1	0.856128	9.99427	2.08798e-23	1.47736e-21
Rad51	0.355758	5.92704	3.18814e-09	5.41105e-08
Rmdn3	-0.0943345	-1.70135	0.0889086	0.17278
Gchfr	0.0753185	3.96498	7.39219e-05	0.000517991
Dnajc17	0.140029	3.00163	0.00269214	0.0113655
Zfyve19	0.0871644	1.76935	0.0768666	0.155449
Rhov	0.00116346	0.324174	0.745813	0.625739
Vps18	0.023176	0.651293	0.514873	0.527325
Chac1	-0.00175268	-0.46274	0.643561	0.586864
Ino80	-0.0829688	-1.2719	0.20344	0.307807
Exd1	0.00300079	0.724775	0.468608	0.502074
Chp1	-0.0995773	-2.08119	0.0374421	0.0911688
1700020I14Rik	-0.315702	-4.23286	2.32837e-05	0.000186002
Oip5	0.0993966	3.01652	0.00256344	0.0109195
Nusap1	0.943866	11.7486	1.16864e-31	1.38412e-29
Ndufaf1	0.023191	0.444218	0.656894	0.592625
Rtf1	0.00569135	0.0746968	0.940458	0.682076
Itpka	-0.0179492	-2.59751	0.00940432	0.0312035
Rpap1	-0.00114439	-0.0282873	0.977434	0.690179
Mga	-0.157199	-2.09703	0.0360168	0.0886493
Mapkbp1	0.00974971	0.493836	0.621433	0.57809
Jmjd7	-0.0168031	-0.725372	0.468241	0.501977
Pla2g4b	-0.000159862	-0.052607	0.958046	0.686065
Ehd4	-0.16605	-2.56174	0.0104296	0.0338832
Vps39	-0.124309	-2.82827	0.00468943	0.0180174
Tmem87a	0.0106249	0.202667	0.839399	0.655152
Ganc	-0.0545314	-1.14674	0.251515	0.352355
Capn3	0.00432033	0.295314	0.76776	0.633406
Zfp106	-0.248199	-3.24395	0.00118277	0.00571269
Gm26899	0.0368178	2.74078	0.00614047	0.0221642
Snap23	-0.0196759	-0.284182	0.776277	0.636023
Lrrc57	-0.0120146	-0.369419	0.711823	0.613222
Haus2	0.00165985	0.0306259	0.975569	0.689919
Stard9	-0.033297	-2.17111	0.0299466	0.077123
Cdan1	-0.0471999	-1.10453	0.269392	0.367611
Ttbk2	-0.0357174	-1.23634	0.216363	0.319979
Ubr1	-0.140274	-2.45838	0.0139738	0.0424586
Tmem62	0.0050798	0.26739	0.789174	0.640337
Ccndbp1	-0.0376133	-0.662083	0.507933	0.523812
Epb42	0.0135697	1.62271	0.104683	0.194584
Lcmt2	-0.0297492	-0.741705	0.458284	0.495952
Adal	-0.0873641	-2.96754	0.00300918	0.0124369
Zscan29	-0.0296057	-0.821814	0.411202	0.469511
Tubgcp4	0.0281137	0.570244	0.568525	0.554609
Trp53bp1	-0.19211	-3.62654	0.000288696	0.00168762
Map1a	-0.00328316	-0.548069	0.583657	0.561514
Ppip5k1	-0.00384647	-0.128266	0.897941	0.672427
Catsper2	-0.00184703	-0.151609	0.879499	0.667174
Pdia3	-0.0886617	-1.22887	0.219149	0.322404
Serinc4	-0.0120137	-1.19229	0.233177	0.336391
Serf2	0.0884221	1.84273	0.0653985	0.138209
Hypk	0.151544	2.18985	0.0285586	0.0741112
Mfap1b	0.0019894	0.0458256	0.96345	0.687516
Mfap1a	0.0234074	0.513969	0.607285	0.571875
Wdr76	0.0384953	0.629059	0.529325	0.534112
Casc4	0.0320118	0.631139	0.527964	0.533561
Mageb3	-0.00730912	-1.39315	0.163607	0.266077
Ctdspl2	-0.174234	-2.56255	0.0104054	0.0338147
Eif3j1	0.00277079	0.0373922	0.970173	0.688687
Spg11	-0.128381	-3.5521	0.000383965	0.00216665
Patl2	-0.00554795	-0.793385	0.427573	0.479844
B2m	-0.0123759	-0.275791	0.782714	0.638232
Trim69	-0.00049051	-0.100797	0.919713	0.677747
Sord	-0.144244	-1.9085	0.056356	0.123649
Shf	-0.0120916	-0.465032	0.641919	0.5862
Slc28a2	0.094647	2.76312	0.00573576	0.0211215
Gm14085	-0.0146709	-1.17924	0.238333	0.341189
Gatm	0.259918	4.04692	5.22929e-05	0.000379714
AA467197	-0.000526233	-0.230904	0.817394	0.647647
Slc30a4	-0.0277375	-2.43755	0.0148048	0.044428
Bloc1s6os	0.0128216	1.10942	0.267274	0.366192
Bloc1s6	-0.0761405	-1.4652	0.1429	0.242649
Sqor	0.0111071	0.47371	0.635717	0.584554
Slc24a5	0.0474785	1.31631	0.188101	0.291439
Myef2	0.0882079	1.89863	0.057642	0.125372
Dut	0.925657	11.5289	1.48313e-30	1.61606e-28
Fbn1	-0.00490599	-1.03004	0.303016	0.395094
Cep152	0.0559571	1.44556	0.148333	0.248907
Shc4	0.0158675	1.56415	0.117814	0.211022
Eid1	-0.310204	-4.14503	3.42621e-05	0.000261253
Secisbp2l	-0.0260899	-0.59377	0.55268	0.546774
Cops2	-0.183568	-2.54012	0.0110968	0.0355288
Galk2	-0.14294	-3.00012	0.00270549	0.0114018
Dtwd1	0.0487873	1.07669	0.281644	0.378183
Atp8b4	-0.541318	-9.35551	1.01418e-20	6.07187e-19
Hdc	0.0555378	1.14072	0.254013	0.354366
Gabpb1	-0.0953633	-1.61832	0.105627	0.195551
Gm27003	-0.0436606	-2.77137	0.00559258	0.0206851
Usp8	-0.174674	-2.55715	0.0105681	0.0342718
Usp50	-0.0141066	-0.325852	0.744543	0.625213
Trpm7	-0.27433	-3.70801	0.000210043	0.00128218
Sppl2a	-0.309937	-4.51105	6.52541e-06	6.08757e-05
Ap4e1	0.00854203	0.2467	0.805146	0.645047
Blvra	0.0528145	0.888114	0.374501	0.447208
Ncaph	0.35948	7.44067	1.08562e-13	3.24979e-12
Itpripl1	-0.0711578	-2.40409	0.016231	0.0476266
1810024B03Rik	0.0746101	2.2466	0.0246878	0.0661435
Snrnp200	-0.0761296	-1.02319	0.306243	0.397695
Ciao1	0.0364162	0.68901	0.490833	0.514405
Tmem127	-0.0756291	-1.97912	0.0478301	0.109674
Stard7	-0.0404729	-0.627238	0.530518	0.534951
Dusp2	-0.434151	-4.77358	1.83586e-06	1.91244e-05
Astl	-0.00555503	-0.92542	0.35477	0.434602
Fahd2a	-0.118023	-2.4882	0.0128555	0.0398399
Kcnip3	-0.0695526	-2.97098	0.00297571	0.012338
Zfp661	-0.0124917	-0.768751	0.44206	0.487245
Mrps5	0.0754125	1.05808	0.290045	0.384803
Nphp1	-0.0689879	-2.13227	0.0330091	0.0830843
1500011K16Rik	0.0132966	0.203187	0.838993	0.655152
Bub1	0.455519	8.11798	5.30832e-16	1.99452e-14
Acoxl	0.000766736	0.108158	0.913873	0.67595
Bcl2l11	-0.343683	-7.34829	2.16732e-13	6.26413e-12
Gm14005	0.0109	0.459367	0.645981	0.587988
Gm39929	0.00263264	0.36327	0.716411	0.61468
Anapc1	0.0798366	1.25655	0.208945	0.312995
Tmem87b	-0.0636033	-1.579	0.114369	0.206598
Zc3h8	0.0199726	0.469319	0.638852	0.58487
Gm10762	-0.0667228	-1.61715	0.105879	0.195767
Zc3h6	-0.0170826	-0.426758	0.669565	0.597663
Ttl	-0.0708543	-2.68262	0.00731707	0.0255542
Polr1b	0.0577742	1.1496	0.250339	0.351471
Chchd5	-0.0703885	-1.28119	0.200157	0.304818
AI847159	-0.00245648	-0.49054	0.623763	0.579111
Slc20a1	0.061558	1.10599	0.268759	0.367365
A730036I17Rik	-0.00178259	-0.360348	0.718594	0.615471
Ckap2l	0.585064	9.01107	2.4207e-19	1.30578e-17
Il1b	-0.0112023	-0.57886	0.562697	0.551958
Il1bos	-0.00107935	-0.168358	0.866305	0.663436
Sirpa	-0.198462	-6.0958	1.12984e-09	2.06215e-08
Stk35	-0.0160893	-0.442739	0.657964	0.592936
Snrpb	0.150667	2.49918	0.0124644	0.0388599
Nop56	0.278498	3.60583	0.000312696	0.00180563
Idh3b	0.0208576	0.288329	0.773101	0.635003
Cpxm1	0.0112867	0.598235	0.549697	0.545506
Pced1a	0.0230753	0.888087	0.374516	0.447208
Vps16	0.0909669	1.76584	0.077453	0.156258
Ptpra	-0.416337	-5.60533	2.1347e-08	3.19071e-07
4930473A02Rik	0.000487012	0.0870706	0.930617	0.679773
Mrps26	0.251428	3.4373	0.000589983	0.00311918
Ubox5	-0.0178738	-0.832051	0.4054	0.465231
Fastkd5	0.0198931	0.829797	0.406674	0.466227
Lzts3	0.000933714	0.142892	0.886378	0.668874
Ddrgk1	-0.085339	-1.1571	0.24726	0.349037
Itpa	0.239593	3.57603	0.000350527	0.00199553
4930402H24Rik	-0.0335385	-0.872689	0.382854	0.452046
Atrn	-0.0134703	-0.290511	0.771432	0.634406
Gfra4	-0.00112643	-0.247959	0.804172	0.644775
Hspa12b	5.19473e-05	0.00354206	0.997174	0.69437
1700037H04Rik	0.18053	3.19397	0.00140775	0.00659185
Spef1	0.010809	0.779425	0.435748	0.484247
Cenpb	-0.0656962	-0.884248	0.376584	0.448652
Cdc25b	0.121174	3.37378	0.000744299	0.00382552
Ap5s1	-0.0494867	-2.27707	0.0228037	0.0621095
Mavs	-0.0122896	-0.36757	0.713202	0.613516
Pank2	-0.137346	-2.21829	0.0265577	0.0699933
Rnf24	-0.00725203	-0.429167	0.667811	0.596791
Smox	-0.115113	-4.06874	4.7637e-05	0.000348134
Prnp	0.0091425	0.533394	0.593773	0.565864
Rassf2	-0.186078	-4.94823	7.61321e-07	8.63975e-06
Slc23a2	-0.0696291	-2.62985	0.00855554	0.0290146
Tmem230	-0.0989066	-1.63201	0.102709	0.191733
Pcna	0.197404	2.54372	0.0109831	0.0352712
AV099323	0.0313458	1.39294	0.163671	0.26614
Cds2	-0.0946132	-2.56599	0.0103028	0.0335411
1700026D11Rik	-0.00146778	-0.284544	0.775999	0.635915
Gpcpd1	-0.0948141	-2.05426	0.039977	0.0958251
AU019990	-0.00196395	-0.562771	0.573603	0.55641
1110034G24Rik	-0.0101321	-0.324276	0.745736	0.625732
Trmt6	0.143404	2.0948	0.0362143	0.0890158
Mcm8	0.0185772	0.4907	0.62365	0.579078
Crls1	-0.0219215	-0.405381	0.685206	0.603901
Lrrn4	-0.00682638	-1.24736	0.212294	0.316076
Bmp2	-0.00516309	-1.38295	0.16671	0.269714
Hao1	0.00122107	0.368603	0.712432	0.613326
Tmx4	-0.00928613	-0.125997	0.899737	0.672809
Plcb1	0.0133028	0.82382	0.410062	0.468727
Plcb4	-0.0517631	-0.936632	0.348971	0.430633
Mkks	0.066539	2.36585	0.0180082	0.0515561
Slx4ip	-0.0759864	-1.90739	0.0564995	0.123762
Jag1	0.00252915	0.367754	0.713064	0.613516
Btbd3	-0.0406656	-2.2018	0.0277029	0.0724056
Tasp1	0.0121975	0.290826	0.77119	0.634406
Esf1	0.168144	2.2545	0.0241864	0.0651204
Ndufaf5	0.00867141	0.260048	0.794832	0.642106
Macrod2	0.054113	1.51563	0.129645	0.226168
Kif16b	-0.0448122	-1.02316	0.306256	0.397695
Snrpb2	0.0228158	0.319653	0.749238	0.627222
Dstn	-0.0769309	-0.998524	0.31805	0.4069
Rrbp1	-0.0133977	-0.173955	0.861904	0.661673
4930444E06Rik	-0.00319591	-0.717005	0.473388	0.504862
Snx5	0.0801999	1.0524	0.29264	0.386836
Mgme1	-0.0734035	-1.47415	0.140472	0.239665
Kat14	-0.137349	-3.28867	0.00101016	0.0049896
Polr3f	-0.0886313	-1.78455	0.0743653	0.151544
Rbbp9	-0.0790398	-2.60354	0.0092404	0.0307627
Sec23b	0.0266355	0.498217	0.618342	0.576606
Smim26	-0.0398667	-0.778977	0.436012	0.484457
Dtd1	-0.0493119	-0.655057	0.512446	0.526175
Slc24a3	-0.00680014	-0.292134	0.77019	0.634406
Rin2	-0.0313544	-3.86966	0.000109693	0.000730591
Naa20	0.0572889	0.896812	0.369841	0.444458
Crnkl1	0.0112146	0.195601	0.844926	0.655964
Cfap61	-7.92119e-05	-0.0281578	0.977537	0.690179
Insm1	-0.00896963	-1.37948	0.167779	0.270799
Ralgapa2	-0.120663	-2.54004	0.0110992	0.0355288
Kiz	-0.0219943	-0.535338	0.592429	0.565162
Xrn2	-0.573232	-7.6381	2.41011e-14	7.7239e-13
Thbd	-0.0211033	-1.03849	0.299069	0.391447
Cd93	-0.738915	-11.4771	2.67897e-30	2.86184e-28
Nxt1	0.265113	3.81844	0.000135122	0.000874827
Gzf1	-0.0708153	-1.37752	0.168383	0.271097
Napb	-0.0118433	-0.871554	0.383473	0.452456
Cst3	-0.355818	-5.25399	1.51956e-07	1.9614e-06
Zfp120	-0.0819512	-1.84743	0.0647153	0.13703
Zfp937	-0.0294728	-1.87757	0.0604691	0.129771
Gm21994	-0.00103785	-0.043624	0.965205	0.687646
3300002I08Rik	-0.0158343	-1.18214	0.237177	0.340002
Gm10130	-0.00289198	-0.586273	0.557706	0.54939
Zfp442	-0.0432507	-2.0961	0.036099	0.0888316
Zfp345	0.000639174	0.231862	0.81665	0.647589
Cst7	-0.108607	-1.4567	0.14523	0.245459
Apmap	-0.0678709	-1.40253	0.16079	0.262907
Acss1	0.0213895	0.473139	0.636124	0.584581
Entpd6	0.0312394	0.820619	0.411883	0.469829
Pygb	-0.0574521	-1.49365	0.135299	0.233304
Abhd12	-0.0925684	-2.03598	0.0417796	0.0992897
Gins1	0.0840929	1.58438	0.11314	0.205101
Ninl	0.00068698	0.0538731	0.957037	0.685703
Nanp	0.00294112	0.765449	0.444023	0.488112
Nsfl1c	0.055538	0.818598	0.413036	0.47077
Gm14167	-0.000842162	-0.178954	0.857977	0.660398
Fkbp1a	-0.210429	-3.4158	0.000638526	0.00334178
Sdcbp2	-0.00502933	-1.23966	0.215129	0.31884
Psmf1	0.054773	1.0655	0.286674	0.382528
Gm14154	-0.00376743	-0.618024	0.536574	0.53812
Fam110a	-0.129129	-3.85195	0.000117927	0.000776883
Slc52a3	-0.000142622	-0.0553236	0.955882	0.685449
Srxn1	0.0211877	1.14499	0.25224	0.35306
Tcf15	0.033986	2.07823	0.037714	0.0917283
Csnk2a1	-0.154875	-2.46598	0.0136809	0.0417684
Tbc1d20	-0.0590568	-1.21483	0.224459	0.327808
Rbck1	0.0871963	1.24571	0.212899	0.316654
Trib3	-0.00308934	-0.455219	0.648962	0.588979
Sox12	-0.021406	-0.474017	0.635498	0.584402
Zcchc3	-0.00520569	-0.196697	0.844068	0.655852
H13	-0.192736	-2.66549	0.00770013	0.0266697
Mcts2	-0.0306353	-1.99558	0.0460077	0.106323
Id1	0.0277448	1.47395	0.140527	0.239665
Cox4i2	-0.0351046	-2.74465	0.00606849	0.022012
Bcl2l1	-0.0232482	-0.742334	0.457903	0.495821
Tpx2	0.886317	11.0144	4.74971e-28	4.62092e-26
Ttll9	-0.0486801	-4.0042	6.2684e-05	0.000444967
Pdrg1	-0.309806	-4.22432	2.41828e-05	0.000192619
Ccm2l	0.0232434	3.25807	0.00112552	0.00547503
Hck	-0.0385482	-2.65411	0.00796461	0.0274202
Tm9sf4	-0.0929372	-1.44037	0.149796	0.250568
Tspyl3	-0.0379523	-1.31286	0.189261	0.292933
Plagl2	-0.00550857	-0.136178	0.891683	0.670395
Pofut1	-0.0345272	-0.756321	0.449475	0.491038
Kif3b	-0.089494	-2.28396	0.0223954	0.0612364
Asxl1	-0.217426	-3.12987	0.00175398	0.0079633
Nol4l	-0.0361831	-0.835292	0.403574	0.46421
Commd7	-0.198457	-2.72613	0.00641956	0.0229396
Dnmt3bos	-0.00109135	-0.29257	0.769857	0.634296
Dnmt3b	-0.0609968	-1.22809	0.219442	0.322643
Mapre1	-0.044099	-0.586705	0.557415	0.549364
Efcab8	-0.0031751	-0.858445	0.390668	0.456209
Cdk5rap1	-0.0234798	-0.840503	0.400647	0.46225
Snta1	-0.00718834	-1.72082	0.0853147	0.167831
Cbfa2t2	-0.0505016	-1.09876	0.271899	0.369871
Necab3	-0.00862575	-0.764988	0.444297	0.488112
1700003F12Rik	-0.0029576	-0.792022	0.428367	0.480151
Actl10	-0.00270544	-0.737639	0.460752	0.497374
E2f1	-0.0750673	-1.31708	0.187842	0.29115
Pxmp4	0.00756099	0.158525	0.874046	0.665306
Zfp341	-0.0258203	-1.72607	0.0843659	0.166475
Chmp4b	-0.017682	-0.238539	0.811468	0.646605
Raly	0.111058	1.55384	0.120254	0.214386
Eif2s2	0.508357	7.40867	1.3807e-13	4.09933e-12
Ahcy	0.0100374	0.249956	0.802627	0.644248
Itch	-0.248019	-3.83217	0.000127808	0.000833412
Dynlrb1	0.0260619	0.358061	0.720306	0.616124
Map1lc3a	-0.152497	-3.12837	0.0017629	0.00799884
Pigu	0.0238402	0.553197	0.580141	0.560308
Trp53inp2	-0.0114141	-0.72387	0.469163	0.502372
Ncoa6	-0.0469074	-0.949088	0.342599	0.425857
Ggt7	0.000490009	0.140148	0.888546	0.669375
Acss2	0.0194631	0.358679	0.719843	0.615863
Gss	0.0458365	1.0069	0.314009	0.404246
Gssos1	0.000119828	0.0487434	0.961125	0.686749
Myh7b	-0.00134969	-0.33192	0.739956	0.623756
Trpc4ap	-0.308229	-4.53668	5.78236e-06	5.47881e-05
Edem2	-0.118269	-1.97801	0.0479549	0.109867
Procr	-0.0134419	-1.10943	0.267273	0.366192
BC029722	-0.160116	-3.48637	0.000491756	0.00266849
Eif6	0.131858	1.81118	0.0701441	0.145223
Uqcc1	-0.000165934	-0.00301583	0.997594	0.694416
Cep250	-0.172689	-2.8096	0.00497006	0.0188229
6430550D23Rik	0.0188711	1.73093	0.0834964	0.165298
Ergic3	-0.029942	-0.415869	0.677515	0.601222
Spag4	0.0259519	1.3036	0.192399	0.29619
Cpne1	-0.00220649	-0.388371	0.69775	0.608655
Rbm12	0.0183058	0.4783	0.632447	0.582925
Nfs1	0.0228072	0.366885	0.713713	0.613516
Romo1	0.275804	3.67474	0.000239357	0.00143618
Rbm39	-0.300205	-5.69419	1.27519e-08	1.98215e-07
Phf20	-0.120154	-1.80879	0.0705149	0.14577
Scand1	-0.185449	-2.5855	0.00973796	0.0320858
Cnbd2	-0.0217999	-1.25417	0.20981	0.313602
2900097C17Rik	-0.123944	-1.75986	0.0784625	0.157915
Epb41l1	-0.00506043	-0.482418	0.62952	0.581703
Aar2	-0.0299449	-0.790498	0.429256	0.480858
Gm14168	-0.00559763	-0.673103	0.500898	0.520001
Dlgap4	-0.121303	-2.79755	0.00515915	0.0194265
Gm14230	-0.00306692	-0.625022	0.531971	0.535723
Tgif2	-0.102331	-2.72018	0.00653614	0.0232516
4930518I15Rik	-0.00358027	-0.306941	0.758895	0.630318
1110008F13Rik	-0.188175	-2.69851	0.00697698	0.0245236
Sla2	0.00180729	0.102223	0.918582	0.67774
Ndrg3	-0.113516	-2.28848	0.0221307	0.0606496
Dsn1	0.0468674	1.12435	0.260893	0.360758
Soga1	-0.0793171	-2.25147	0.0243776	0.0655058
Samhd1	-0.424307	-6.31188	2.87553e-10	5.73857e-09
Rbl1	0.0478248	0.816159	0.414429	0.47152
Mroh8	-0.00694826	-0.940166	0.347155	0.429414
Rpn2	0.0601329	0.812762	0.416374	0.472795
Manbal	0.0757457	1.38883	0.164915	0.267644
Src	0.00337582	0.551117	0.581566	0.560839
Gm14286	-0.0113857	-1.19571	0.23184	0.335129
Blcap	0.0135088	0.368303	0.712655	0.613427
Nnat	-0.00816488	-1.3789	0.167956	0.270965
Platr27	-0.00450063	-0.444459	0.656721	0.592517
Ctnnbl1	0.0393162	0.61138	0.540962	0.540432
Tti1	-0.0117326	-0.356777	0.721266	0.6165
Rprd1b	0.052294	0.85826	0.39077	0.456225
Tgm2	0.00822429	0.546397	0.584806	0.562261
Bpi	-0.00283918	-0.931527	0.351604	0.432169
Lbp	-0.288293	-6.79935	1.11202e-11	2.60578e-10
Gm23925	-0.0011462	-0.312777	0.754457	0.628837
Ralgapb	0.00690335	0.16293	0.870577	0.664337
Actr5	-0.105814	-2.43019	0.0151085	0.0451496
Ppp1r16b	-0.010997	-1.51834	0.128961	0.225462
Fam83d	0.0717629	3.9622	7.47869e-05	0.000523043
Dhx35	0.0128014	0.501236	0.616216	0.575764
Mafb	-0.00624964	-0.660287	0.509085	0.524206
Top1	0.0356945	0.50209	0.615615	0.575562
Plcg1	-0.0527562	-1.32962	0.183675	0.287142
Zhx3	-0.0159735	-0.594742	0.55203	0.546627
Gm16751	-0.0055364	-0.891541	0.372661	0.446566
Chd6	-0.231005	-3.15302	0.00162078	0.00742975
Srsf6	-0.188738	-2.64385	0.00820997	0.0281138
L3mbtl1	-0.00397269	-1.114	0.265307	0.36441
Ift52	-0.0984384	-1.68034	0.0929229	0.17833
Mybl2	0.158201	3.39543	0.000687921	0.00357453
Oser1	-0.0879889	-1.35725	0.174733	0.277785
2900093K20Rik	-0.0561024	-1.72381	0.0847734	0.166947
Fitm2	-0.0229807	-1.08332	0.278693	0.375662
2310001K24Rik	-0.00434962	-1.23604	0.216472	0.320001
Hnf4a	-0.0091804	-0.582696	0.560111	0.550906
Ttpal	-0.0445269	-1.1791	0.238387	0.341198
Serinc3	-0.15589	-2.1221	0.033854	0.0845869
0610039K10Rik	-0.00230008	-0.217618	0.827732	0.651207
Pkig	0.052022	0.781077	0.434776	0.483709
Gm16316	-0.00671524	-0.768266	0.442348	0.487245
Ada	-0.0210827	-0.472409	0.636645	0.584741
Ywhab	-0.185265	-2.60143	0.00929745	0.0309148
Pabpc1l	0.00644785	0.900077	0.368101	0.443394
Tomm34	-0.0886741	-1.46104	0.144035	0.243855
Stk4	-0.334262	-4.53754	5.75904e-06	5.46701e-05
Gm11455	-0.000455123	-0.134167	0.893274	0.670763
Kcns1	-0.0103315	-0.81763	0.413589	0.471046
Slpi	-0.319232	-4.92586	8.53592e-07	9.56846e-06
Sdc4	-0.00953328	-1.85227	0.0640176	0.135843
Sys1	-0.148187	-2.07698	0.0378295	0.0919478
Gm14302	-0.00630176	-0.702809	0.482192	0.509399
Dbndd2	-0.00823947	-1.39722	0.162379	0.264632
Pigt	-0.283483	-4.41208	1.03475e-05	9.14428e-05
Wfdc3	-0.00420499	-0.958672	0.337748	0.421896
Dnttip1	-0.0132446	-0.206368	0.836508	0.65474
Gm11457	-0.00085633	-0.193191	0.846814	0.656734
Ube2c	1.54353	14.9024	1.10533e-49	3.88517e-47
Snx21	-0.0115871	-0.712396	0.476237	0.506661
Acot8	0.0707779	1.48126	0.138569	0.237355
Zswim3	-0.0136502	-0.777415	0.436933	0.484822
Zswim1	-0.0401175	-1.60085	0.109442	0.200659
Spata25	-0.00311799	-1.07583	0.282028	0.378503
Neurl2	-0.0299759	-1.58613	0.112742	0.204757
Ctsa	-0.0695075	-1.18808	0.234831	0.337998
Pcif1	-0.066538	-1.01303	0.311071	0.401888
Zfp335	-0.0352138	-1.17858	0.238594	0.341359
Zfp335os	-0.0144136	-0.83312	0.404797	0.464881
Slc12a5	-0.000573281	-0.129026	0.89734	0.672147
Ncoa5	-0.0211544	-0.45704	0.647652	0.588624
Slc35c2	-0.271771	-4.5903	4.48097e-06	4.31707e-05
Elmo2	-0.0573067	-1.39702	0.162439	0.26465
Trp53rka	-0.0680117	-1.48715	0.137007	0.235767
Slc2a10	-0.00351007	-0.625752	0.531492	0.535638
Eya2	-0.0253461	-1.09028	0.275618	0.373024
Zmynd8	-0.166326	-2.33294	0.0196716	0.0553441
Ncoa3	-0.120794	-2.48328	0.0130345	0.0402687
Sulf2	-0.0263172	-2.34147	0.0192276	0.054404
5031425F14Rik	-0.000851687	-0.181302	0.856134	0.659925
Prex1	-0.26213	-4.94361	7.79551e-07	8.82058e-06
Trp53rkb	-0.0595682	-1.66257	0.09643	0.183379
Arfgef2	0.0104968	0.270168	0.787037	0.639555
Cse1l	0.010476	0.167688	0.866832	0.663436
Gm17096	-0.000590545	-0.0894908	0.928694	0.679217
Stau1	-0.0912489	-1.52294	0.127807	0.224198
Ddx27	0.146173	1.9246	0.0543085	0.120571
Znfx1	-0.0138658	-0.481477	0.630188	0.581778
Kcnb1	-0.00101332	-0.096449	0.923166	0.678477
B4galt5	-0.0366318	-2.43852	0.0147649	0.0443448
Slc9a8	-0.0704572	-1.51896	0.128805	0.225353
Spata2	-0.0662922	-1.80516	0.0710807	0.14655
Rnf114	-0.148687	-2.71125	0.00671459	0.0237778
Snai1	-0.00279169	-0.895776	0.370394	0.444877
Ube2v1	0.0122546	0.584618	0.558818	0.549901
Tmem189	-0.0850254	-2.20167	0.0277115	0.0724109
Gm14320	-0.00075393	-0.184442	0.85367	0.65879
Cebpb	-0.256957	-4.23919	2.26378e-05	0.000181641
9230111E07Rik	-0.00306677	-0.408678	0.682785	0.603221
Ptpn1	-0.220006	-3.34257	0.000833157	0.00422444
Ripor3	0.00347353	0.756012	0.44966	0.491043
Pard6b	0.00407981	0.393803	0.693735	0.606819
E130018N17Rik	0.00254012	0.437895	0.661472	0.594098
Adnp	-0.192542	-3.58791	0.000334963	0.00191795
Dpm1	-0.289457	-4.18982	2.81621e-05	0.000219974
Mocs3	-0.117472	-3.31392	0.000923312	0.00462773
Kcng1	-0.13896	-9.94743	3.33044e-23	2.34125e-21
Nfatc2	-0.0112899	-0.933527	0.350571	0.431634
Atp9a	-0.000457266	-0.0559442	0.955387	0.685387
Zfp64	-0.0463397	-1.06538	0.28673	0.382537
Gm9873	-0.00118489	-0.45775	0.647142	0.588602
Zfp217	-0.120441	-2.421	0.0154959	0.0460328
Gm17619	0.000704818	0.0374302	0.970143	0.688687
Bcas1	-0.0125846	-2.05617	0.0397929	0.0955266
Pfdn4	0.218088	3.57573	0.000350923	0.00199674
Fam210b	0.00589137	0.16706	0.867327	0.663436
Aurka	0.352905	7.40822	1.38537e-13	4.10202e-12
Cstf1	0.0305347	0.655931	0.511884	0.525796
Cass4	-0.00210651	-0.396768	0.691547	0.60618
Rtf2	-0.250091	-3.41865	0.000631878	0.00331814
Fam209	-0.00352181	-0.40146	0.68809	0.605125
Bmp7	-0.000557322	-0.101936	0.91881	0.67774
Spo11	-0.00607594	-0.738843	0.46002	0.49683
Rae1	-0.185387	-2.51998	0.0117519	0.0370735
Rbm38	-0.105568	-1.48396	0.137852	0.236813
Zbp1	-0.0141842	-0.57467	0.565527	0.553156
Pmepa1	-0.00471756	-0.263793	0.791945	0.640977
Rab22a	-0.113767	-1.93918	0.0525081	0.117749
Vapb	-0.258241	-3.93027	8.54311e-05	0.000588422
Stx16	-0.169977	-2.69137	0.00712796	0.0249818
Npepl1	0.0825592	1.16608	0.24361	0.34544
Gnas	-0.14487	-2.73214	0.0063037	0.0226316
Gm20721	0.00903486	0.30553	0.759969	0.630586
Nelfcd	0.163157	2.76241	0.00574824	0.0211603
Ctsz	-0.13241	-1.82653	0.0678001	0.141771
Tubb1	0.000664161	0.192518	0.84734	0.656734
Atp5e	0.239116	4.38432	1.17556e-05	0.00010231
Prelid3b	0.107902	1.56562	0.117471	0.210629
Zfp831	-0.0270201	-0.869665	0.384505	0.452691
Edn3	-0.00483883	-0.862559	0.388401	0.455112
Gm14393	-5.33629e-05	-0.0193468	0.984565	0.691646
Gm14399	-0.00850601	-0.619663	0.535494	0.537679
Gm14443	-0.014737	-1.81321	0.0698301	0.144683
Gm14391	0.00316907	0.302528	0.762256	0.63158
Gm4631	0.000353575	0.0203831	0.983738	0.691466
Zfp968	-0.0133779	-0.895902	0.370327	0.444845
Gm4724	0.00132126	0.201175	0.840566	0.65546
Zfp965	-0.00524957	-0.789305	0.429953	0.48144
Gm6710	-0.0093123	-0.482023	0.629801	0.581717
Zfp966	-0.00219444	-0.171202	0.864068	0.662759
Gm14308	-0.000466965	-0.0847369	0.932472	0.680224
Zfp973	-0.0050491	-0.568374	0.569794	0.555186
Gm14305	-0.0108089	-0.473195	0.636085	0.584581
Gm14295	-0.047883	-2.85736	0.00428078	0.0167365
Gm14296	-0.0388036	-1.71541	0.0863019	0.169101
Gm14419	-0.015754	-2.10054	0.0357067	0.0880051
Gm14401	-0.00173926	-0.355067	0.722547	0.616753
Gm14410	-0.00358995	-0.359431	0.71928	0.615745
Gm14412	0.000598431	0.173803	0.862024	0.661673
Gm14418	-0.0254953	-2.12724	0.0334247	0.0837639
Zfp970	0.000912501	0.0753451	0.939942	0.681905
Gm14403	-0.020883	-1.6271	0.103747	0.193142
Gm14322	-0.00709299	-1.00752	0.313711	0.404054
Gm14325	-0.015937	-1.08752	0.276833	0.374065
Gm14327	-0.0119305	-1.913	0.055777	0.122731
Zfp972	-0.0117607	-1.35605	0.175116	0.278232
Gm14326	-0.016463	-1.02451	0.305618	0.397292
Zfp971	-0.00431377	-0.148671	0.881816	0.668188
Gm26869	-0.0151021	-1.34506	0.178638	0.281651
Zfp931	-0.0184009	-0.540557	0.588825	0.563698
Ppp1r3d	-0.00819347	-0.601616	0.547444	0.544092
Fam217b	-0.0482232	-1.83537	0.0664812	0.1399
Taf4	-0.0284537	-0.741384	0.458479	0.495952
Lsm14b	-0.123037	-2.61196	0.0090161	0.0301727
Psma7	0.320317	5.61122	2.06344e-08	3.10981e-07
Ss18l1	-0.0070895	-0.440252	0.659764	0.593798
Mtg2	-0.0782992	-1.68827	0.091392	0.176348
Osbpl2	-0.0656581	-1.50463	0.132451	0.229412
Adrm1	0.0432384	0.650139	0.515617	0.527652
Lama5	0.000124588	0.03518	0.971937	0.689313
Rps21	-0.0603314	-1.82389	0.0681995	0.142306
Cables2	-0.070547	-2.01587	0.0438404	0.102819
B230312C02Rik	0.00316418	0.487047	0.626236	0.580095
Slco4a1	-0.0244076	-1.28022	0.200497	0.305079
Mrgbp	-0.126207	-2.1042	0.0353862	0.0874526
Ogfr	-0.0662502	-1.04642	0.295392	0.388823
Col9a3	-0.00247276	-0.510683	0.609584	0.573282
Dido1	-0.264909	-3.60954	0.000308267	0.00178669
Gid8	-0.0787617	-1.23216	0.217918	0.321363
Slc17a9	-0.0606926	-1.90187	0.0572174	0.12484
Ythdf1	-0.32343	-5.11765	3.15219e-07	3.89866e-06
Arfgap1	-0.0527154	-1.17985	0.238088	0.340904
Ppdpf	-0.320545	-4.33148	1.49578e-05	0.000126149
Helz2	-0.0272379	-1.07828	0.280935	0.377454
Gmeb2	0.0235666	0.66628	0.505248	0.522771
Rtel1	0.0642226	1.9322	0.0533633	0.119103
Arfrp1	0.0945707	1.50494	0.132372	0.229344
Zgpat	-0.108546	-2.3564	0.0184726	0.0526367
Zbtb46	0.0354108	2.07374	0.0381296	0.0924914
Tpd52l2	0.104829	1.47165	0.141147	0.240423
Dnajc5	-0.229906	-3.56479	0.000365873	0.00207315
Uckl1	-0.0445359	-0.964409	0.334864	0.419727
Uckl1os	-0.00887084	-0.999624	0.317517	0.406696
Zfp512b	-0.11484	-2.63956	0.00831451	0.0283827
Prpf6	0.00974399	0.150111	0.88068	0.667698
Samd10	0.0180252	0.928859	0.352985	0.43328
Tcea2	-0.0111326	-0.655503	0.512159	0.526029
Rgs19	-0.355761	-5.57905	2.48234e-08	3.65025e-07
Pcmtd2	-0.163293	-3.02166	0.00252037	0.0107658
Polr3k	-0.0778538	-1.09793	0.272263	0.370185
Nudt11	-0.0011384	-0.303614	0.761428	0.631316
Nudt10	0.00246019	0.840138	0.400851	0.46225
Shroom4	-0.00201992	-0.272185	0.785485	0.639056
Clcn5	-0.0278981	-1.51395	0.13007	0.226476
Usp27x	-0.0128744	-0.921566	0.356777	0.435743
Ppp1r3f	-0.000801148	-0.061638	0.950852	0.684603
Flicr	-0.00521748	-0.938136	0.348198	0.430204
Ccdc22	-0.157173	-2.67561	0.00747167	0.0260024
Cacna1f	-0.0220035	-1.73063	0.08355	0.165344
Syp	-0.00732393	-0.829344	0.40693	0.466255
Gm14703	-0.00190795	-0.476053	0.634047	0.583659
Prickle3	-0.0829147	-2.7476	0.00601424	0.0218443
Plp2	0.20129	3.79772	0.000146913	0.000938893
Magix	-5.32194e-05	-0.0131917	0.989475	0.693009
Gpkow	-0.0606375	-1.49011	0.136227	0.234534
Wdr45	0.00567588	0.125357	0.900244	0.672835
Praf2	0.0491572	1.692	0.0906786	0.175313
Ccdc120	0.0121487	1.07938	0.280443	0.376979
Tfe3	-0.0628211	-1.39822	0.162078	0.264221
Gripap1	-0.0959355	-1.56518	0.117574	0.210745
Kcnd1	0.011782	1.44414	0.148731	0.249364
Otud5	-0.140335	-2.21625	0.0266975	0.0702497
Pim2	-0.0198798	-1.24587	0.212841	0.316612
[truncated: 13,677 more rows]

## Sheet: II. GO MTB>BCG
GOID	GOTerm	Total_size	Number_of_genes	Percentage_of_genes	P_value	Fdr
GO:0000819	sister chromatid segregation	133	42	31.5789	1.67595e-26	5.36304e-25
GO:0098813	nuclear chromosome segregation	201	49	24.3781	4.49574e-25	7.19319e-24
GO:0140014	mitotic nuclear division	148	42	28.3784	1.93907e-24	2.06835e-23
GO:0000070	mitotic sister chromatid segregation	106	36	33.9623	4.15791e-24	3.32633e-23
GO:0000280	nuclear division	271	55	20.2952	7.80947e-24	4.99806e-23
GO:0006119	oxidative phosphorylation	71	25	35.2113	1.51777e-17	8.09475e-17
GO:0030261	chromosome condensation	38	19	50	4.32813e-17	1.97857e-16
GO:0006323	DNA packaging	159	35	22.0126	1.05153e-16	4.20614e-16
GO:0051983	regulation of chromosome segregation	107	28	26.1682	1.1289e-15	4.01388e-15
GO:0022900	electron transport chain	114	26	22.807	4.07916e-13	1.30533e-12
GO:0033045	regulation of sister chromatid segregation	87	22	25.2874	2.89125e-12	8.41091e-12
GO:0009055	electron transfer activity	63	19	30.1587	2.9185e-12	7.78267e-12
GO:1902850	microtubule cytoskeleton organization involved in mitosis	110	24	21.8182	9.13358e-12	2.24827e-11
GO:0042775	mitochondrial ATP synthesis coupled electron transport	48	16	33.3333	2.81373e-11	6.43138e-11
GO:0009141	nucleoside triphosphate metabolic process	92	21	22.8261	7.4598e-11	1.59142e-10
GO:0033047	regulation of mitotic sister chromatid segregation	75	19	25.3333	8.67842e-11	1.73568e-10
GO:0022904	respiratory electron transport chain	72	18	25	3.4615e-10	6.51577e-10
GO:0009142	nucleoside triphosphate biosynthetic process	59	16	27.1186	9.05451e-10	1.60969e-09
GO:0030071	regulation of mitotic metaphase/anaphase transition	60	16	26.6667	1.18918e-09	2.00283e-09
GO:0009144	purine nucleoside triphosphate metabolic process	69	17	24.6377	1.37423e-09	2.19877e-09
GO:0007052	mitotic spindle organization	78	18	23.0769	1.41645e-09	2.15839e-09
GO:0045839	negative regulation of mitotic nuclear division	46	14	30.4348	1.93983e-09	2.82158e-09
GO:1902100	negative regulation of metaphase/anaphase transition of cell cycle	33	12	36.3636	2.78472e-09	3.87439e-09
GO:0009201	ribonucleoside triphosphate biosynthetic process	48	14	29.1667	3.61951e-09	4.82602e-09
GO:0009199	ribonucleoside triphosphate metabolic process	65	16	24.6154	4.2692e-09	5.46457e-09
GO:0009145	purine nucleoside triphosphate biosynthetic process	43	13	30.2326	8.09933e-09	9.9684e-09
GO:0051303	establishment of chromosome localization	72	16	22.2222	2.08516e-08	2.4713e-08
GO:0006754	ATP biosynthetic process	32	11	34.375	2.56406e-08	2.93035e-08
GO:0007080	mitotic metaphase plate congression	45	12	26.6667	1.44685e-07	1.59652e-07
GO:0007094	mitotic spindle assembly checkpoint	30	10	33.3333	1.56704e-07	1.67151e-07
GO:0032981	mitochondrial respiratory chain complex I assembly	47	11	23.4043	1.9926e-06	2.05688e-06
GO:0007062	sister chromatid cohesion	42	10	23.8095	4.95006e-06	4.95006e-06

## Sheet: III. GO BCG>MTB
GOID	GOTerm	Total_size	Number_of_genes	Percentage_of_genes	P_value	Fdr
GO:0002244	hematopoietic progenitor cell differentiation	93	24	25.8065	6.25837e-07	2.70098e-06
GO:0051893	regulation of focal adhesion assembly	53	11	20.7547	0.0045438	0.0045999
GO:0060964	regulation of gene silencing by miRNA	37	13	35.1351	6.14958e-06	1.73885e-05
GO:0071774	response to fibroblast growth factor	48	11	22.9167	0.00199561	0.00230479
GO:1903018	regulation of glycoprotein metabolic process	41	12	29.2683	0.000109206	0.000194672
GO:1990090	cellular response to nerve growth factor stimulus	52	11	21.1538	0.00389472	0.00399209
GO:0043618	regulation of transcription from RNA polymerase II promoter in response to stress	51	15	29.4118	1.4486e-05	3.39387e-05
GO:0036003	positive regulation of transcription from RNA polymerase II promoter in response to stress	26	10	38.4615	2.96933e-05	6.08713e-05
GO:0046651	lymphocyte proliferation	76	20	26.3158	3.8427e-06	1.26041e-05
GO:0042098	T cell proliferation	41	12	29.2683	0.000109206	0.000194672
GO:0032452	histone demethylase activity	25	10	40	1.97814e-05	4.38399e-05
GO:0070076	histone lysine demethylation	27	10	37.037	4.35662e-05	8.71325e-05
GO:0070849	response to epidermal growth factor	58	13	22.4138	0.0010056	0.00128843
GO:0071364	cellular response to epidermal growth factor stimulus	54	11	20.3704	0.00527585	0.00527585
GO:1902106	negative regulation of leukocyte differentiation	87	19	21.8391	0.000110452	0.000192703
GO:0002762	negative regulation of myeloid leukocyte differentiation	42	10	23.8095	0.00233324	0.0026209
GO:0002260	lymphocyte homeostasis	64	14	21.875	0.000843552	0.00111567
GO:0001782	B cell homeostasis	33	12	36.3636	9.32484e-06	2.46657e-05
GO:1901796	regulation of signal transduction by p53 class mediator	72	16	22.2222	0.000305411	0.000463772
GO:1902253	regulation of intrinsic apoptotic signaling pathway by p53 class mediator	29	10	34.4828	8.82911e-05	0.000160886
GO:0032663	regulation of interleukin-2 production	48	12	25	0.000550601	0.000752488
GO:0032743	positive regulation of interleukin-2 production	30	10	33.3333	0.000122368	0.00020478
GO:0042035	regulation of cytokine biosynthetic process	101	23	22.7723	1.0542e-05	2.54249e-05
GO:0042108	positive regulation of cytokine biosynthetic process	70	14	20	0.00210528	0.00239769
GO:1904892	regulation of receptor signaling pathway via STAT	107	22	20.5607	8.5774e-05	0.000159852
GO:1904894	positive regulation of receptor signaling pathway via STAT	65	17	26.1538	2.20808e-05	4.64263e-05
GO:0046427	positive regulation of receptor signaling pathway via JAK-STAT	62	15	24.1935	0.00017295	0.000272729
GO:0032479	regulation of type I interferon production	85	19	22.3529	7.92518e-05	0.000151131
GO:0032481	positive regulation of type I interferon production	53	13	24.5283	0.000400143	0.000575645
GO:0032648	regulation of interferon-beta production	59	12	20.339	0.00369496	0.00383528
GO:0016571	histone methylation	89	22	24.7191	3.95126e-06	1.20001e-05
GO:0016279	protein-lysine N-methyltransferase activity	57	12	21.0526	0.00273459	0.00298982
GO:0034968	histone lysine methylation	72	19	26.3889	6.38968e-06	1.74651e-05
GO:0032675	regulation of interleukin-6 production	129	27	20.9302	1.00011e-05	2.56279e-05
GO:0032680	regulation of tumor necrosis factor production	153	32	20.915	1.58073e-06	5.89182e-06
GO:0032755	positive regulation of interleukin-6 production	80	16	20	0.00104594	0.0012995
GO:0032760	positive regulation of tumor necrosis factor production	96	21	21.875	4.77366e-05	9.32e-05
GO:0032271	regulation of protein polymerization	212	43	20.283	6.76468e-08	4.62253e-07
GO:0008064	regulation of actin polymerization or depolymerization	175	37	21.1429	1.85003e-07	1.08359e-06
GO:0030833	regulation of actin filament polymerization	157	35	22.293	1.00724e-07	6.35335e-07
GO:0030834	regulation of actin filament depolymerization	50	11	22	0.00281844	0.00300146
GO:0030837	negative regulation of actin filament polymerization	52	13	25	0.00032722	0.000487856
GO:0046620	regulation of organ growth	90	21	23.3333	1.70131e-05	3.8752e-05
GO:0043502	regulation of muscle adaptation	87	22	25.2874	2.63315e-06	9.38775e-06
GO:0046621	negative regulation of organ growth	36	10	27.7778	0.000645123	0.000867215
GO:0046622	positive regulation of organ growth	43	10	23.2558	0.0028118	0.00303379
GO:0055024	regulation of cardiac muscle tissue development	74	16	21.6216	0.000424273	0.000589668
GO:0010613	positive regulation of cardiac muscle hypertrophy	33	10	30.303	0.000297499	0.000460281
GO:0010614	negative regulation of cardiac muscle hypertrophy	24	11	45.8333	1.4876e-06	5.80873e-06
GO:2000725	regulation of cardiac muscle cell differentiation	38	10	26.3158	0.00102538	0.00129356
GO:0002274	myeloid leukocyte activation	117	33	28.2051	4.27348e-10	5.00607e-09
GO:0002366	leukocyte activation involved in immune response	139	35	25.1799	3.58943e-09	3.67916e-08
GO:0002275	myeloid cell activation involved in immune response	47	18	38.2979	2.15243e-08	1.76499e-07
GO:0042116	macrophage activation	45	11	24.4444	0.00113593	0.00139025
GO:0045576	mast cell activation	26	13	50	4.38313e-08	3.26742e-07
GO:0002312	B cell activation involved in immune response	41	10	24.3902	0.00192231	0.00225185
GO:0043299	leukocyte degranulation	30	13	43.3333	3.64626e-07	1.75878e-06
GO:0045055	regulated exocytosis	102	21	20.5882	0.000120805	0.000206375
GO:0046649	lymphocyte activation	364	82	22.5275	1.24997e-16	5.12487e-15
GO:0042110	T cell activation	231	48	20.7792	5.16904e-09	4.70957e-08
GO:0042113	B cell activation	140	41	29.2857	8.41319e-13	1.7247e-11
GO:0030097	hemopoiesis	569	114	20.0351	1.59649e-18	1.30912e-16
GO:0046631	alpha-beta T cell activation	72	15	20.8333	0.000956885	0.00124547
GO:0002521	leukocyte differentiation	331	70	21.148	6.18391e-13	1.69027e-11
GO:0030098	lymphocyte differentiation	234	54	23.0769	8.49637e-12	1.3934e-10
GO:0030183	B cell differentiation	98	32	32.6531	1.11339e-11	1.52164e-10
GO:0030217	T cell differentiation	150	31	20.6667	2.98625e-06	1.0203e-05
GO:0050866	negative regulation of cell activation	174	36	20.6897	4.72832e-07	2.15401e-06
GO:0002695	negative regulation of leukocyte activation	156	34	21.7949	2.71155e-07	1.38967e-06
GO:0002637	regulation of immunoglobulin production	60	14	23.3333	0.000421816	0.00059636
GO:0050670	regulation of lymphocyte proliferation	199	40	20.1005	2.48732e-07	1.35973e-06
GO:0050864	regulation of B cell activation	130	28	21.5385	3.84727e-06	1.21337e-05
GO:0051250	negative regulation of lymphocyte activation	131	28	21.374	4.50153e-06	1.3183e-05
GO:0002712	regulation of B cell mediated immunity	49	11	22.449	0.00237838	0.0026355
GO:0030888	regulation of B cell proliferation	66	14	21.2121	0.0011621	0.00140136
GO:0050672	negative regulation of lymphocyte proliferation	71	18	25.3521	2.02727e-05	4.37462e-05
GO:0050869	negative regulation of B cell activation	31	10	32.2581	0.000166918	0.000268377
GO:0031343	positive regulation of cell killing	53	13	24.5283	0.000400143	0.000575645
GO:0001912	positive regulation of leukocyte mediated cytotoxicity	44	10	22.7273	0.00336561	0.00353821
GO:0002819	regulation of adaptive immune response	159	33	20.7547	1.30749e-06	5.36072e-06
GO:0002821	positive regulation of adaptive immune response	102	21	20.5882	0.000120805	0.000206375
GO:0002822	regulation of adaptive immune response based on somatic recombination of immune receptors built from immunoglobulin superfamily domains	144	29	20.1389	1.04792e-05	2.60393e-05
GO:0002639	positive regulation of immunoglobulin production	40	10	25	0.0015718	0.00186794
GO:0002709	regulation of T cell mediated immunity	67	16	23.8806	0.000125189	0.000205309
GO:0002824	positive regulation of adaptive immune response based on somatic recombination of immune receptors built from immunoglobulin superfamily domains	95	19	20	0.000369728	0.000541387
